# Supplementary material for: RUNX proteins desensitize multiple myeloma to lenalidomide via protecting IKZFs from degradation
Source: Leukemia. 2019 Feb 13;33(8):2006–21. doi: 10.1038/s41375-019-0403-2 (PMC6687534; doi:10.1038/s41375-019-0403-2)
Supplement: Supplementary file 2 — DESeq2.DE.result.LEN_RUNXi_vs_DMSO [file 41375_2019_403_MOESM2_ESM.xlsx]

## Sheet: DESeq2.DE.result.LEN_RUNXi_vs_D
	baseMean	log2FoldChange	lfcSE	stat	pvalue	padj	DE.Call	logCPM		Y axis -Log(padj)
ND4	203014	0.129394	0.0872071	1.48375	0.137875	0.409719	Same	13.1663		0.387514		0.31581	0.0501418
COX1	151267	0.186349	0.0760812	2.44934	0.0143119	0.0992461	Same	12.6686		1.00329		1.87764	0.186961
MT2A	795.157	2.54911	0.0677227	37.6404	2.04996e-187	6.73087e-292	Up	4.4703		291.172		3.78719e+291	742.228
GAPDH	108488	-0.0424626	0.0414722	-1.02388	0.305891	0.61987	Same	12.2101		0.207699		-0.0685025	-0.00881946
COX3	102629	0.0980556	0.0721742	1.3586	0.174275	0.466189	Same	12.1471		0.331438		0.210334	0.0324994
HSPA8	100749	-0.0757249	0.088217	-0.858393	0.390675	0.691329	Same	12.0698		0.160315		-0.109535	-0.0121398
CYTB	86321.6	0.140503	0.0827733	1.69744	0.0896138	0.321838	Same	11.9156		0.492362		0.436563	0.0691782
ATP6	83183.3	0.125308	0.0872485	1.43622	0.150941	0.430426	Same	11.8991		0.366102		0.291125	0.0458754
MT1X	884.777	1.9108	0.0665283	28.7216	2.04996e-181	1.17207e-177	Up	4.95558		176.931		1.63028e+177	338.08
CD74	2853.29	1.33879	0.0516718	25.9096	5.19571e-148	1.98043e-144	Up	6.86308		143.703		6.76011e+143	192.389
ND5	78269.7	0.0922476	0.0793266	1.16288	0.244877	0.558136	Same	11.7746		0.25326		0.165278	0.0233627
ACTG1	77143.3	0.015112	0.0500951	0.301666	0.762907	0.916548	Same	11.7553		0.0378449		0.0164879	0.000571912
COX2	76172	0.0449441	0.0734329	0.612043	0.540509	0.798131	Same	11.6953		0.0979259		0.0563116	0.00440119
ACTB	75892.4	0.00256005	0.0530835	0.0482269	0.961535	0.985614	Same	11.7443		0.00629327		0.00259742	1.61111e-05
HLA-DRB1	186.747	1.23106	0.0860535	14.3058	2.01401e-46	1.91919e-43	Up	2.87764		42.7169		6.4145e+42	52.5871
CCND2	69733.3	-0.00477314	0.04816	-0.0991102	0.921051	0.972013	Same	11.6125		0.012328		-0.00491058	-5.88431e-05
HSP90AA1	69337.1	-0.0336874	0.0762345	-0.441891	0.658568	0.864309	Same	11.5248		0.0633311		-0.0389761	-0.00213346
ND1	63190.5	0.105172	0.0866306	1.21403	0.224738	0.533545	Same	11.4649		0.272829		0.197119	0.0286939
ENO1	62551.9	-0.0778083	0.0378993	-2.05303	0.0400699	0.196808	Same	11.4281		0.705958		-0.395352	-0.0549294
FGFR3	61807.6	-0.0266592	0.0491608	-0.542287	0.587621	0.827327	Same	11.463		0.0823227		-0.0322233	-0.00219466
ANXA6	630.638	1.05451	0.0646015	16.3232	6.74527e-60	1.10189e-56	Up	4.6666		55.9579		9.56999e+55	59.0079		2.07701
HNRNPU	58002.7	-0.0629561	0.0342663	-1.83726	0.0661716	0.270433	Same	11.3108		0.56794		-0.232797	-0.0357553
TRAM1	55005.7	0.047916	0.0406981	1.17735	0.239055	0.551127	Same	11.1987		0.258748		0.0869418	0.0123982
ND2	52549.7	0.105808	0.0866362	1.22129	0.221976	0.530426	Same	11.1958		0.275376		0.199478	0.029137
CIITA	726.784	0.879829	0.0604655	14.5509	5.76164e-48	6.58844e-45	Up	4.9836		44.1812		1.33541e+44	38.8719		1.84016
RPS6	48645.7	-0.106593	0.040798	-2.6127	0.00898291	0.0731621	Same	11.0556		1.13571		-1.45694	-0.121059
FAM101B	664.103	0.750386	0.0722544	10.3853	2.89162e-25	1.22466e-22	Up	4.85632		21.912		6.12732e+21	16.4425		1.68224
VIM	44098.9	0.0427144	0.0312573	1.36654	0.171768	0.463576	Same	10.9369		0.333879		0.092141	0.0142614
PTMA	43262.8	0.104424	0.0433375	2.40956	0.015972	0.107325	Same	10.9523		0.969301		0.972976	0.101218
ALDOA	42540.6	-0.00863184	0.0407362	-0.211896	0.832188	0.942558	Same	10.8888		0.0256917		-0.00915789	-0.000221767
TSPOAP1	380.976	0.714284	0.0790384	9.03718	1.60763e-19	5.57068e-17	Up	4.08746		16.2541		1.28222e+16	11.61		1.64067
FTL	41047.1	-0.0623498	0.0450282	-1.38468	0.166149	0.454431	Same	10.8533		0.342532		-0.137204	-0.0213568
APOL3	315.211	0.710894	0.0783294	9.0757	1.12948e-19	4.03614e-17	Up	3.64974		16.394		1.76132e+16	11.6544		1.63682
CACNA1A	309.191	0.690875	0.0766715	9.01084	2.04477e-19	6.87705e-17	Up	3.73385		16.1626		1.00461e+16	11.1663		1.61426
PARP1	39646.1	-0.0778259	0.0279892	-2.78057	0.00542629	0.0522303	Same	10.7603		1.28208		-1.49005	-0.0997789
HLA-DRA	89.4932	0.670661	0.0883431	7.59156	3.1608e-14	6.02396e-12	Up	1.92922		11.2201		1.11332e+11	7.5249		1.5918
HDGF	36165.5	-0.0258862	0.0390346	-0.663159	0.507229	0.776565	Same	10.6337		0.109822		-0.0333342	-0.00284288
WHSC1	35864.9	0.0239518	0.0334536	0.715972	0.474008	0.755553	Same	10.6393		0.121735		0.0317011	0.00291578
ID2	1073.12	0.64569	0.0842131	7.66733	1.75611e-14	3.46225e-12	Up	5.45131		11.4606		1.86494e+11	7.40002		1.56449
ATP5B	35751.9	-0.0411529	0.0311896	-1.31944	0.187021	0.48461	Same	10.6151		0.314608		-0.0849196	-0.012947
CCT3	35117.9	-0.0646087	0.0365912	-1.76569	0.0774474	0.29714	Same	10.5815		0.527039		-0.217436	-0.0340513
AHNAK	34953.1	-0.00618276	0.0733653	-0.0842736	0.932839	0.976586	Same	10.6063		0.0102895		-0.00633099	-6.36174e-05
PTGER4	1491.15	0.631245	0.0514183	12.2767	1.20883e-34	6.91146e-32	Up	6.01137		31.1604		9.13331e+30	19.6699		1.5489
TPT1	34188.1	-0.110085	0.0469364	-2.34541	0.0190064	0.120143	Same	10.5191		0.920303		-0.916287	-0.101312
TP53INP1	686.051	0.623427	0.0700874	8.895	5.84218e-19	1.90873e-16	Up	4.84604		15.7193		3266196343567031	9.79981		1.54053
TUBA1B	32637	-0.0418099	0.0355385	-1.17647	0.239409	0.551498	Same	10.5075		0.258456		-0.0758115	-0.010806
SRRM2	32243.8	-0.0335305	0.0433248	-0.773933	0.43897	0.728036	Same	10.4883		0.137847		-0.0460561	-0.00462209
2018-03-04	428.922	0.599906	0.0747636	8.02404	1.0232e-15	2.29418e-13	Up	4.20992		12.6394		2.6149e+12	7.58244		1.51562
RPS8	31170.4	-0.0566927	0.0344276	-1.64672	0.0996148	0.34356	Same	10.4569		0.463997		-0.165015	-0.0263052
HLA-DQB1	75.8446	0.592338	0.087631	6.75946	1.38509e-11	1.72158e-09	Up	1.64813		8.76407		3.44066e+08	5.19129		1.50769
RPS3	30218.8	-0.0725163	0.0476917	-1.52052	0.128379	0.394526	Same	10.407		0.403925		-0.183806	-0.0292911
ADA	4935.35	0.575322	0.039583	14.5345	7.31946e-48	7.60892e-45	Up	7.76493		44.1187		7.56115e+43	25.3824		1.49001
XRCC5	29920.9	-0.0157816	0.0405499	-0.389189	0.697137	0.88575	Same	10.3285		0.052689		-0.0178172	-0.000831515
ATP2B4	213.909	0.574405	0.0824839	6.96384	3.3111e-12	4.7328e-10	Up	3.17359		9.32488		1.21367e+09	5.35626		1.48906
ATP5A1	29340.5	-0.0856468	0.0344261	-2.48785	0.0128519	0.0923817	Same	10.3451		1.03441		-0.927097	-0.0885943
RPS4X	29020.5	-0.0989119	0.048398	-2.04372	0.0409812	0.199753	Same	10.2765		0.699507		-0.495171	-0.0691896
RPLP0	28624.5	-0.0259477	0.0376446	-0.689281	0.490647	0.766194	Same	10.3206		0.115661		-0.0338657	-0.00300114
SUB1	28251.1	-0.0471029	0.0400017	-1.17752	0.238986	0.55108	Same	10.2626		0.258785		-0.0854739	-0.0121896
IRF4	26982.6	-0.115467	0.0499055	-2.31371	0.0206837	0.127641	Same	10.1806		0.894011		-0.904624	-0.103229
CALR	26962.2	-0.00220916	0.0361415	-0.0611252	0.95126	0.98223	Same	10.2224		0.00778681		-0.00224912	-1.72023e-05
RPS16	26948.6	-0.0309839	0.0474992	-0.652303	0.514206	0.781637	Same	10.2546		0.106995		-0.0396398	-0.00331513
SFPQ	26527.7	-0.0940349	0.0390973	-2.40515	0.0161658	0.107788	Same	10.2204		0.96743		-0.872408	-0.0909723
RAPGEF3	139.047	0.565176	0.0868816	6.50512	7.7629e-11	8.37441e-09	Up	2.53857		8.07705		6.74885e+07	4.56495		1.47957
YBX1	26297.1	-0.0454368	0.0300526	-1.51191	0.130557	0.3979	Same	10.1941		0.400226		-0.114191	-0.018185
STMN1	26161.9	-0.0702045	0.0453226	-1.549	0.121382	0.382371	Same	10.1446		0.417515		-0.183603	-0.0293114
PARP14	127.99	0.562604	0.0878997	6.40052	1.54844e-10	1.58093e-08	Up	2.40056		7.80109		3.5587e+07	4.38892		1.47693
RPL37A	25769.5	-0.0284588	0.0777174	-0.366183	0.714229	0.895386	Same	10.2333		0.0479897		-0.0317838	-0.00136573
MYH9	25690.4	0.0103061	0.0450003	0.229022	0.818851	0.938892	Same	10.156		0.0273845		0.0109768	0.000282227
HNRNPD	25674.3	-0.0837975	0.0310055	-2.70267	0.00687858	0.0614985	Same	10.1632		1.21114		-1.36259	-0.10149
SYNPO	49.2384	0.55501	0.0839105	6.6143	3.73309e-11	4.35591e-09	Up	1.05306		8.36092		1.27415e+08	4.64039		1.46918
SLC30A1	1629.53	0.553455	0.0515312	10.7402	6.59054e-27	2.89857e-24	Up	6.14711		23.5378		1.90941e+23	13.0271		1.4676
GNAS	25166.5	0.0120053	0.0307461	0.390464	0.696193	0.885437	Same	10.1406		0.0528422		0.0135586	0.000634384
ODC1	25043.2	-0.0854082	0.0349399	-2.44443	0.014508	0.100115	Same	10.09		0.999499		-0.853097	-0.0853654
LDHA	25043	-0.0758307	0.0317863	-2.38564	0.0170494	0.111481	Same	10.0863		0.9528		-0.680214	-0.0722515
TMEM173	405.672	0.537593	0.0746072	7.20565	5.77687e-13	8.80781e-11	Up	4.19585		10.0551		6.1036e+09	5.40557		1.45155
JAK3	229.053	0.535739	0.0829871	6.4557	1.07722e-10	1.13009e-08	Up	3.32249		7.94689		4.74066e+07	4.25746		1.44968
ND6	24472.9	0.148519	0.0845279	1.75704	0.0789116	0.299885	Same	10.1268		0.523045		0.495252	0.0776819
CFL1	24453.1	0.0230892	0.0419063	0.550971	0.581654	0.823787	Same	10.0994		0.084185		0.0280281	0.00194376
CHD4	24340.2	0.00152793	0.0407653	0.0374812	0.970101	0.989749	Same	10.0655		0.00447484		0.00154376	6.83726e-06
IFIH1	291.752	0.531722	0.0776407	6.8485	7.46299e-12	9.69764e-10	Up	3.62586		9.01333		5.483e+08	4.79259		1.44565
TCN2	1610.15	0.530023	0.057882	9.15695	5.33835e-20	1.96916e-17	Up	6.07938		16.7057		2.69162e+16	8.85442		1.44395
KIFC3	366.718	0.527263	0.0766294	6.88068	5.95662e-12	8.01341e-10	Up	4.0494		9.09618		6.57976e+08	4.79608		1.44119
RASSF4	4116.51	0.523863	0.0436086	12.0128	3.04229e-33	1.6566e-30	Up	7.48073		29.7808		3.16227e+29	15.601		1.4378	1.31951
SF3B2	23360.1	-0.0501341	0.0347457	-1.44289	0.149052	0.427278	Same	10.0118		0.369289		-0.117334	-0.018514
RPS19	23196.6	-0.0463999	0.0397813	-1.16638	0.243463	0.556688	Same	10.0507		0.254388		-0.0833499	-0.0118036
RPL11	22833.4	-0.0726451	0.0359131	-2.0228	0.0430933	0.206873	Same	9.9637		0.684296		-0.351158	-0.0497107
XBP1	22688.3	-0.0663174	0.0378506	-1.75209	0.0797592	0.301873	Same	9.91179		0.520176		-0.219686	-0.0344967
NREP	282.666	0.513061	0.0792167	6.47668	9.37643e-11	1.00205e-08	Up	3.65886		7.99911		5.12011e+07	4.10403		1.42707
TPM3	21835.1	0.0699069	0.0337128	2.0736	0.0381167	0.190056	Same	9.88926		0.721118		0.367822	0.0504111
FASN	21810.6	0.0448901	0.0475931	0.943205	0.345576	0.654886	Same	9.94861		0.183834		0.0685463	0.00825233
ADAR	21763.4	-0.047509	0.0365301	-1.30054	0.193415	0.492505	Same	9.90097		0.307589		-0.096464	-0.0146133
PGK1	21710.2	-0.0702852	0.03913	-1.7962	0.0724626	0.286518	Same	9.88759		0.542848		-0.245308	-0.0381542
TRIM38	626.714	0.509794	0.0628642	8.10945	5.0851e-16	1.21142e-13	Up	4.81132		12.9167		4.20823e+12	6.58486		1.42385
IL2RG	6779.9	0.504045	0.0426352	11.8223	2.99459e-32	1.55651e-29	Up	8.18619		28.8078		3.23831e+28	14.5205		1.41818
PIM2	21569.6	0.0130143	0.0406486	0.320165	0.748843	0.911833	Same	9.88239		0.0400848		0.0142726	0.000521675
HNRNPH1	21449.3	-0.037012	0.0380707	-0.97219	0.330956	0.641934	Same	9.88035		0.19251		-0.057657	-0.00712517
OAS2	75.5507	0.501806	0.0879809	5.70358	1.17315e-08	8.4371e-07	Up	1.7679		6.07381		594762	3.04788		1.41599
SCD	21292.9	-0.050633	0.044249	-1.14427	0.25251	0.565522	Same	9.8304		0.24755		-0.0895331	-0.0125342
SMAD3	230.792	0.500909	0.0824534	6.07506	1.23943e-09	1.04984e-07	Up	3.33577		6.97888		4.7713e+06	3.49578		1.41511
HMGB2	20887.7	-0.0262461	0.0350437	-0.748954	0.453885	0.741666	Same	9.87374		0.129792		-0.035388	-0.00340652
ANKRD12	20823.5	0.097685	0.0448284	2.17909	0.0293251	0.161762	Same	9.86411		0.791123		0.603881	0.0772809
RPL37	20693.1	-0.126697	0.0491845	-2.57595	0.00999655	0.0792315	Same	9.86658		1.1011		-1.59907	-0.139506
GLIPR2	235.573	0.493422	0.0800519	6.16377	7.10317e-10	6.39565e-08	Up	3.35055		7.19412		7.71496e+06	3.54973		1.40778
ARF1	20463	-0.0870909	0.034097	-2.55421	0.0106429	0.0824539	Same	9.84153		1.08379		-1.05624	-0.0943882
MKI67	20441.9	-0.126633	0.0487244	-2.59897	0.00935046	0.075457	Same	9.7898		1.1223		-1.67821	-0.14212
ILF3	20378.5	-0.000744712	0.0380891	-0.0195518	0.984401	0.995525	Same	9.83657		0.0019479		-0.00074806	-1.45063e-06
NONO	20250.2	0.00247328	0.0375273	0.0659061	0.947453	0.981085	Same	9.82556		0.00829341		0.00252096	2.05119e-05
CCT5	20200.1	-0.0833076	0.0334817	-2.48815	0.0128408	0.0923817	Same	9.78531		1.03441		-0.901776	-0.0861745
DDX17	20195.1	-0.00985706	0.0317248	-0.310705	0.756025	0.91411	Same	9.80269		0.0390016		-0.0107832	-0.000384441
DDX5	19912.9	-0.0314145	0.0399667	-0.786016	0.431858	0.722079	Same	9.77268		0.141415		-0.0435056	-0.00444248
DNAJC5B	613.752	0.487676	0.0675627	7.21812	5.27094e-13	8.25661e-11	Up	4.72182		10.0832		5.90649e+09	4.91733		1.40218
MYBL2	19814.3	0.0280064	0.0430121	0.651127	0.514965	0.782125	Same	9.7743		0.106724		0.035808	0.00298895
HLA-DQA1	36.5306	0.48534	0.0758603	6.39781	1.5762e-10	1.59503e-08	Up	0.457306		7.79723		3.04283e+07	3.78431		1.39992
OAZ1	19641	-0.07266	0.0481873	-1.50786	0.131589	0.398919	Same	9.81162		0.399115		-0.182142	-0.0289997
HNRNPM	19618.9	-0.0451348	0.0418608	-1.07821	0.28094	0.594403	Same	9.78982		0.225919		-0.075933	-0.0101968
IRF1	943.687	0.467866	0.054209	8.63079	6.09278e-18	1.83345e-15	Up	5.39751		14.7367		2.55184e+14	6.89482		1.38306
ND4L	19504.8	0.061828	0.085383	0.724125	0.468989	0.752052	Same	9.72361		0.123752		0.0822124	0.00765133
FUS	19504.1	0.0323119	0.0447664	0.721789	0.470424	0.752808	Same	9.78626		0.123315		0.0429218	0.00398456
RPLP2	19393.3	-0.0664052	0.0404172	-1.643	0.100384	0.344903	Same	9.78669		0.462303		-0.192533	-0.0306993
MSN	19328.6	0.0712444	0.0398434	1.78811	0.073758	0.289241	Same	9.70596		0.538741		0.246315	0.0383823
RNF19B	616.085	0.463987	0.0633556	7.32354	2.4152e-13	4.12206e-11	Up	4.77975		10.3849		1.12562e+10	4.81845		1.37935
RPS12	19020	-0.0571354	0.0377648	-1.51293	0.130298	0.397779	Same	9.76684		0.400358		-0.143636	-0.0228746
CCDC88A	563.239	0.460813	0.0682424	6.75259	1.45231e-11	1.78571e-09	Up	4.66712		8.74819		2.58055e+08	4.03128		1.37632
RPLP1	18714.5	-0.0382005	0.0443581	-0.861185	0.389136	0.689887	Same	9.76409		0.161222		-0.0553722	-0.00615877
RPL8	18688.8	-0.034946	0.0452638	-0.772052	0.440083	0.729106	Same	9.7335		0.137209		-0.0479299	-0.00479492
SRSF3	18662.7	-0.107881	0.040011	-2.69629	0.0070116	0.0622981	Same	9.70443		1.20553		-1.7317	-0.130054
RPL13	18644.6	-0.0155278	0.0688563	-0.22551	0.821582	0.939498	Same	9.73638		0.0271043		-0.0165278	-0.000420871
HLA-B	3825.16	0.459512	0.0425313	10.8041	3.29203e-27	1.50578e-24	Up	7.45124		23.8222		3.05166e+23	10.9466		1.37508
DDX3X	18399.2	-0.0652618	0.0371133	-1.75845	0.0786712	0.299627	Same	9.64391		0.523419		-0.21781	-0.0341593
RAN	18304	-0.0283015	0.0417574	-0.677761	0.497923	0.770066	Same	9.67066		0.113472		-0.0367521	-0.00321144
LOC100420587	318.191	0.457227	0.0783989	5.83206	5.4747e-09	4.17355e-07	Up	3.71604		6.37949		1.09554e+06	2.91688		1.3729
PFN1	18164.5	0.103948	0.0412978	2.51704	0.0118345	0.0875353	Same	9.6892		1.05782		1.1875	0.109958
PKM	18156.8	0.0974664	0.0362493	2.68878	0.00717144	0.0629842	Same	9.65716		1.20077		1.54747	0.117035
DHX9	18133.7	-0.0951143	0.0386244	-2.46254	0.0137955	0.0968398	Same	9.6039		1.01395		-0.982182	-0.0964408
P4HB	18116.8	-0.0918296	0.042599	-2.15568	0.0311088	0.167955	Same	9.65628		0.774806		-0.54675	-0.0711501
NOG	137.579	0.455655	0.086692	5.25602	1.47206e-07	8.72174e-06	Up	2.60103		5.0594		52243.6	2.30534		1.37141
EEF1G	17616.3	-0.100343	0.0362521	-2.76793	0.00564139	0.0536683	Same	9.61685		1.27028		-1.86969	-0.127464
GAS6	449.513	0.454171	0.0720378	6.30462	2.88898e-10	2.70782e-08	Up	4.35276		7.56738		1.67726e+07	3.43689		1.37
IGFBP7	1067.34	0.450089	0.0620005	7.25944	3.88697e-13	6.26022e-11	Up	5.63715		10.2034		7.18967e+09	4.59244		1.36612
APOBEC3B	164.65	0.448569	0.0859881	5.21664	1.82196e-07	1.04694e-05	Up	2.78002		4.98008		42845.7	2.23391		1.36469
DDX60L	47.3795	0.447749	0.0813524	5.50382	3.71643e-08	2.48523e-06	Up	0.687664		5.60463		180164	2.50947		1.36391
POU2AF1	17394.9	-0.0402101	0.037499	-1.0723	0.283586	0.596652	Same	9.57597		0.224279		-0.067393	-0.00901829
DENND3	149.615	0.441738	0.0873994	5.05424	4.32108e-07	2.28757e-05	Up	2.6931		4.64063		19310.3	2.04994		1.35824
GGT1	1271.72	0.440821	0.0531143	8.29948	1.04564e-16	2.78068e-14	Up	5.8257		13.5558		1.5853e+13	5.9757		1.35738
CNTNAP1	756.204	0.438887	0.0614356	7.14386	9.07467e-13	1.36538e-10	Up	5.07216		9.86475		3.2144e+09	4.32951		1.35556
SMC4	17270.3	-0.0788235	0.0357464	-2.20507	0.0274489	0.154392	Same	9.5613		0.811376		-0.510542	-0.0639554
UBA52	17257.7	-0.0739645	0.0405446	-1.82428	0.0681104	0.275209	Same	9.60751		0.560337		-0.268757	-0.041445
CREG1	17251.1	-0.0712047	0.047467	-1.50009	0.133592	0.402536	Same	9.52911		0.395195		-0.17689	-0.0281397
PTBP1	17159.4	-0.0518469	0.0385205	-1.34595	0.178317	0.471091	Same	9.57364		0.326895		-0.110057	-0.0169485
GCN1	17063.4	-0.0796832	0.0415213	-1.91909	0.0549725	0.239878	Same	9.55646		0.620009		-0.332182	-0.0494043
TSC22D3	693.605	0.433018	0.0643076	6.73353	1.65591e-11	2.0144e-09	Up	4.90329		8.69585		2.14961e+08	3.76546		1.35005
PIEZO1	16985.9	-0.00501451	0.0476858	-0.105157	0.916251	0.970261	Same	9.59764		0.0131116		-0.00516821	-6.57481e-05
ARPC2	16950.9	0.0523101	0.029135	1.79544	0.0725844	0.286635	Same	9.54305		0.542671		0.182497	0.0283872
ELF3	827.18	0.424678	0.0625666	6.78761	1.14003e-11	1.43255e-09	Up	5.19165		8.84389		2.96449e+08	3.7558		1.34227
PCBP2	16916.6	-0.0673846	0.0312944	-2.15325	0.0312994	0.168666	Same	9.5606		0.772973		-0.399516	-0.0520865
DTX3L	67.2152	0.421697	0.0866107	4.86887	1.12236e-06	5.28154e-05	Up	1.40085		4.27724		7984.35	1.8037		1.3395
UBC	16728.5	-0.0504007	0.0344458	-1.46319	0.143415	0.418964	Same	9.51787		0.377824		-0.120298	-0.0190426
GLI3	285.714	0.420756	0.0788646	5.33517	9.54561e-08	5.8685e-06	Up	3.64553		5.23147		71697.3	2.20117		1.33863
RPL19	16696	-0.100606	0.036614	-2.74774	0.00600073	0.0556515	Same	9.54155		1.25452		-1.80778	-0.126212
RPS11	16636.5	-0.0605456	0.0448518	-1.3499	0.177047	0.46961	Same	9.53614		0.328262		-0.128927	-0.0198748
TMPO	16619.3	-0.0759606	0.0345218	-2.20037	0.0277807	0.155646	Same	9.49775		0.807863		-0.488036	-0.0613658
PON1	278.715	0.419927	0.0809994	5.18432	2.16804e-07	1.2273e-05	Up	3.58087		4.91105		34215.4	2.06228		1.33786
NUCKS1	16508.9	0.05349	0.0411946	1.29847	0.194125	0.492995	Same	9.53448		0.307158		0.1085	0.0164299
NEAT1	6324.43	0.418489	0.0519514	8.0554	7.92187e-16	1.84871e-13	Up	8.19012		12.7331		2.26369e+12	5.32868		1.33653
ABCA7	900.507	0.416655	0.0633363	6.57846	4.75355e-11	5.43568e-09	Up	5.38311		8.26475		7.66519e+07	3.44355		1.33483
DALRD3	493.788	0.412358	0.0692333	5.95607	2.58376e-09	2.05176e-07	Up	4.45752		6.68787		2.00978e+06	2.7578		1.33086
NFKB2	5140.61	0.412353	0.0444315	9.28063	1.68483e-20	6.422e-18	Up	7.82913		17.1923		6.42094e+16	7.0893		1.33085
EPSTI1	236.496	0.4102	0.0820654	4.99846	5.77912e-07	3.00383e-05	Up	3.43239		4.52232		13655.9	1.85506		1.32887
EMP3	735.735	0.409945	0.0642799	6.37751	1.79996e-10	1.77435e-08	Up	5.02399		7.75096		2.31039e+07	3.17747		1.32864
LRRC75A-AS1	16170.5	-0.118823	0.0509149	-2.33375	0.0196087	0.122998	Same	9.51818		0.910101		-0.966051	-0.108141
GANAB	16151.5	-0.10338	0.043666	-2.36751	0.0179082	0.11524	Same	9.46129		0.938399		-0.897086	-0.0970114
ZC3H12A	337.938	0.408692	0.073781	5.53925	3.03764e-08	2.06758e-06	Up	3.90912		5.68454		197666	2.32322		1.32748
TPI1	16123.6	-0.0521435	0.0416769	-1.25114	0.210885	0.514428	Same	9.46781		0.288675		-0.101362	-0.0150525
SDHA	16099.1	-0.0608111	0.0346497	-1.75502	0.079255	0.300536	Same	9.49249		0.522104		-0.202342	-0.0317497
MBNL1	16072.3	-0.0249627	0.039331	-0.634681	0.525636	0.789525	Same	9.45544		0.102634		-0.0316173	-0.00256202
RELB	1780.47	0.405927	0.058648	6.92142	4.47136e-12	6.16025e-10	Up	6.32531		9.2104		6.58946e+08	3.73875		1.32494
SLC25A5	16018.3	-0.0101821	0.0400064	-0.254512	0.7991	0.9305	Same	9.46822		0.0312837		-0.0109427	-0.000318535
P2RX1	122.174	0.405046	0.0878118	4.61266	3.97543e-06	0.000160633	Up	2.44953		3.79417		2521.57	1.53681		1.32413
WDR1	15967	0.00300061	0.0366531	0.0818651	0.934754	0.977495	Same	9.47928		0.00988528		0.00306969	2.96619e-05
ATG16L2	557.273	0.403523	0.0680856	5.9267	3.09086e-09	2.43751e-07	Up	4.67192		6.61305		1.65547e+06	2.66852		1.32273
CASP1	125.979	0.397092	0.0883763	4.49319	7.01636e-06	0.000259651	Up	2.36609		3.58561		1529.33	1.42382		1.31685
VSTM4	137.468	0.388116	0.0873967	4.44086	8.9602e-06	0.000317213	Up	2.61327		3.49865		1223.52	1.35788		1.30868
SRSF2	15658.8	-0.0125837	0.0364261	-0.345459	0.729749	0.903405	Same	9.43186		0.0441175		-0.0139292	-0.000555163
CDK6	15533.3	-0.0991453	0.0444352	-2.23124	0.0256656	0.14748	Same	9.42172		0.831266		-0.672262	-0.0824162
PBXIP1	1133.8	0.384112	0.0545926	7.03597	1.97874e-12	2.86416e-10	Up	5.67855		9.543		1.3411e+09	3.66558		1.30506
YWHAB	15431.5	0.00115224	0.0344704	0.0334268	0.973334	0.99119	Same	9.41119		0.00384292		0.00116248	4.42795e-06
SSRP1	15315.7	-0.093004	0.0333089	-2.79217	0.00523561	0.0510394	Same	9.40654		1.29209		-1.8222	-0.12017
CAPRIN1	15301.2	-0.0987159	0.0392462	-2.5153	0.0118932	0.0878534	Same	9.35883		1.05624		-1.12364	-0.104268
XRCC6	15276.1	-0.0438127	0.0352403	-1.24326	0.213773	0.518806	Same	9.37541		0.284995		-0.0844492	-0.0124864
CCT6A	15271.8	-0.0539244	0.0347643	-1.55115	0.120867	0.38128	Same	9.3693		0.418756		-0.14143	-0.0225812
KHSRP	15252.1	-0.0120663	0.045997	-0.262328	0.793068	0.928121	Same	9.44715		0.0323953		-0.0130008	-0.000390892
UBA1	15190.8	-0.0707614	0.0400286	-1.76777	0.0770988	0.296498	Same	9.39874		0.527979		-0.238658	-0.0373605
RACK1	15178.8	-0.108541	0.0405957	-2.67371	0.00750162	0.0647676	Same	9.38298		1.18864		-1.67586	-0.129017
METTL7A	3051.74	0.382167	0.056895	6.71706	1.85423e-11	2.23191e-09	Up	7.0975		8.65132		1.71229e+08	3.30625		1.3033
DNMT1	15010.2	0.0215185	0.0317239	0.678305	0.497578	0.770038	Same	9.37527		0.113488		0.0279447	0.00244209
RPL28	14964.7	-0.0822453	0.0762507	-1.07862	0.280759	0.594312	Same	9.44056		0.225985		-0.138387	-0.0185862
SNRNP200	14922.3	-0.0739364	0.0389478	-1.89835	0.0576504	0.247797	Same	9.34717		0.605904		-0.298375	-0.0447984
MATR3	14901.9	-0.107214	0.0387245	-2.76865	0.00562897	0.0535948	Same	9.31884		1.27088		-2.00047	-0.136256
H2AFZ	14837.8	-0.0339631	0.0454321	-0.747557	0.454728	0.742357	Same	9.38341		0.129387		-0.0457503	-0.00439439
RPN2	14665.3	-0.069363	0.0363185	-1.90985	0.056152	0.243322	Same	9.33438		0.613818		-0.285067	-0.0425763
KLHL5	41.6255	0.378925	0.0825612	4.58963	4.4403e-06	0.000178784	Up	0.813243		3.74767		2119.45	1.42009		1.30037
UBAP2L	14597.2	-0.0288127	0.0374396	-0.769578	0.44155	0.730078	Same	9.33215		0.136631		-0.0394652	-0.00393669
LOC102724745	139.586	0.378181	0.0873469	4.32964	1.49351e-05	0.000482438	Up	2.59123		3.31656		783.895	1.25426		1.2997
SGK1	992.533	0.377273	0.0549345	6.86768	6.52533e-12	8.67642e-10	Up	5.42569		9.06166		4.34826e+08	3.41872		1.29888
LOC102724908	25021	0.366819	0.0423669	8.65815	4.79498e-18	1.48191e-15	Up	10.0822		14.8292		2.47532e+14	5.43963		1.28951
XPO1	14312.9	-0.0946182	0.0444476	-2.12876	0.0332744	0.1751	Same	9.26951		0.756714		-0.540367	-0.0715989
GNB1	14294.1	-0.022367	0.034712	-0.64436	0.519342	0.785228	Same	9.30531		0.105004		-0.0284847	-0.00234863
NOLC1	14290.5	-0.100502	0.0374311	-2.68499	0.00725313	0.0633522	Same	9.27634		1.19824		-1.5864	-0.120426
CBX5	14257.2	-0.104479	0.0405079	-2.57923	0.00990202	0.0786317	Same	9.29968		1.1044		-1.32872	-0.115387
GRSF1	14252.9	-0.0601485	0.0347528	-1.73075	0.083496	0.30949	Same	9.29061		0.509353		-0.194347	-0.0306368
TFRC	14223.6	-0.0712801	0.0370528	-1.92374	0.0543868	0.238598	Same	9.27805		0.622334		-0.298746	-0.04436
RPL10	14141	-0.0552238	0.0433923	-1.27266	0.203138	0.50368	Same	9.31966		0.297845		-0.109641	-0.0164482
BTN2A2	1201.65	0.36601	0.0571716	6.40196	1.53397e-10	1.58026e-08	Up	5.73731		7.80127		2.31614e+07	2.85535		1.28878
USP7	13987.9	-0.0307368	0.0367342	-0.836736	0.402741	0.69956	Same	9.23993		0.155175		-0.0439374	-0.00476959
VAV1	1886.63	0.365162	0.0448504	8.14177	3.89538e-16	9.6834e-14	Up	6.38537		13.014		3.77101e+12	4.75221		1.28803
ZNF703	404.094	0.36431	0.0771363	4.72294	2.32464e-06	0.000101073	Up	4.15912		3.99536		3604.42	1.45555		1.28727
NFKBIE	380.556	0.364036	0.0740497	4.9161	8.82861e-07	4.29596e-05	Up	4.07376		4.36694		8473.9	1.58972		1.28702
TAGLN2	13889.6	0.0377224	0.0387371	0.973805	0.330153	0.641404	Same	9.26257		0.192868		0.0588123	0.00727547
SLC15A4	2036.46	0.360584	0.0438613	8.22101	2.018e-16	5.2445e-14	Up	6.48569		13.2803		6.87546e+12	4.78866		1.28395
VCP	13872	-0.00680504	0.0322001	-0.211336	0.832625	0.942788	Same	9.25785		0.025586		-0.00721799	-0.000174114
MVP	268.917	0.358288	0.0798186	4.48878	7.16336e-06	0.00026384	Up	3.60167		3.57866		1357.97	1.28219		1.2819
TCF3	13725.1	0.0209403	0.0399395	0.5243	0.60007	0.835379	Same	9.28469		0.0781166		0.0250668	0.00163578
GDI2	13690.3	0.00382128	0.0321506	0.118856	0.90539	0.966759	Same	9.21268		0.014682		0.00395267	5.6104e-05
MAZ	13611.4	0.0912028	0.0440551	2.0702	0.038434	0.191084	Same	9.27307		0.718777		0.477293	0.0655544
NUP210	13596.2	-0.0638069	0.0379845	-1.67982	0.0929931	0.330446	Same	9.24126		0.480899		-0.193093	-0.0306847
PECAM1	214.251	0.354958	0.0832114	4.26574	1.9924e-05	0.000610805	Up	3.15114		3.2141		581.131	1.14087		1.27895
ARHGDIB	13516.5	0.0673246	0.0419062	1.60656	0.108152	0.359313	Same	9.19254		0.444527		0.18737	0.0299276
TMC8	3518.83	0.35311	0.0446852	7.90217	2.74087e-15	5.91355e-13	Up	7.3127		12.2282		5.9712e+11	4.31788		1.27731
LTB4R	390.67	0.352767	0.0770176	4.58034	4.64221e-06	0.000184318	Up	4.14854		3.73443		1913.9	1.31738		1.27701
TEX14	150.124	0.352301	0.0862968	4.08244	4.45659e-05	0.00120761	Up	2.69985		2.91807		291.734	1.02804		1.2766
ZMIZ2	3157.61	0.350778	0.0479725	7.31207	2.63051e-13	4.42351e-11	Up	7.15883		10.3542		7.92986e+09	3.63204		1.27525
HNRNPUL1	13398.6	0.0193641	0.0403927	0.479396	0.631657	0.851167	Same	9.23478		0.0699855		0.0227501	0.00135521
IFITM1	120.529	0.347349	0.0883863	3.9299	8.49808e-05	0.00208531	Up	2.50289		2.68083		166.57	0.931184		1.27222
RPS5	13303.6	-0.0123442	0.0510974	-0.241582	0.809104	0.935188	Same	9.23769		0.029101		-0.0131997	-0.000359229
IL6R	3421.84	0.347172	0.048775	7.11783	1.09637e-12	1.62817e-10	Up	7.17623		9.7883		2.13228e+09	3.39822		1.27206
ATP5G3	13234.3	-0.0141063	0.0379919	-0.371297	0.710416	0.892999	Same	9.21116		0.0491491		-0.0157965	-0.000693309
LCP2	361.883	0.345757	0.0728424	4.74664	2.06826e-06	9.06152e-05	Up	3.94628		4.0428		3815.66	1.39782		1.27082
PSMB4	13136.2	0.0533853	0.0471571	1.13207	0.257604	0.57057	Same	9.21701		0.243691		0.0935649	0.0130095
HNRNPDL	13077.4	-0.056594	0.0386377	-1.46474	0.142993	0.418297	Same	9.18704		0.378515		-0.135296	-0.0214217
SREBF2	13074.5	0.0155528	0.0382502	0.406608	0.684296	0.878747	Same	9.18305		0.056136		0.0176989	0.000873073
MCL1	13053	0.0237368	0.0405775	0.584974	0.558565	0.810661	Same	9.15456		0.091161		0.0292808	0.00216387
HMGA1	12999.8	-0.120785	0.0472063	-2.55866	0.0105075	0.0818114	Same	9.18007		1.08719		-1.47638	-0.131316
DDB1	12953.3	-0.0769359	0.0364422	-2.11118	0.034757	0.179408	Same	9.14723		0.746159		-0.428833	-0.0574064
POU6F1	66.2728	0.343832	0.0872333	3.94152	8.09657e-05	0.00199966	Up	1.60988		2.69904		171.945	0.928018		1.26912
TKT	12908.2	-0.0339984	0.0403951	-0.841646	0.399986	0.697955	Same	9.18223		0.156173		-0.0487114	-0.00530961
SDC1	12845.6	0.0175511	0.0422121	0.415783	0.677568	0.875579	Same	9.18096		0.0577048		0.0200451	0.00101278
TMBIM6	12780.2	0.0331348	0.031565	1.04973	0.293842	0.60772	Same	9.14606		0.216296		0.0545231	0.00716693
WDFY2	269.381	0.341792	0.0801569	4.26403	2.00768e-05	0.000613846	Up	3.58105		3.21194		556.804	1.09782		1.26733
OPTN	795.071	0.341302	0.0634917	5.37554	7.63554e-08	4.82389e-06	Up	5.08289		5.3166		70752.5	1.81457		1.2669
AKIP1	80.2547	0.340523	0.0882586	3.85825	0.000114204	0.00265787	Up	1.87793		2.57547		128.119	0.877007		1.26622
SLC25A3	12660.5	-0.0615995	0.0336646	-1.8298	0.0672796	0.27301	Same	9.13585		0.563822		-0.225631	-0.0347311
NMI	64.6686	0.338895	0.0869222	3.89883	9.66574e-05	0.0023123	Up	1.5558		2.63596		146.562	0.893313		1.26479
IL4I1	35.5888	0.33805	0.0781289	4.32682	1.51278e-05	0.000484674	Up	0.771249		3.31455		697.478	1.12048		1.26405
LOC107984507	437.291	0.336942	0.0679061	4.96189	6.98119e-07	3.50131e-05	Up	4.3197		4.45577		9623.32	1.50134		1.26308
RPL13A	12552.7	-0.11413	0.0515413	-2.21434	0.0268054	0.151893	Same	9.17192		0.818462		-0.751383	-0.0934109
PPIA	12539.9	-0.0363574	0.0706043	-0.514945	0.606591	0.838196	Same	9.13741		0.0766544		-0.0433757	-0.00278695
SPCS3	12514.9	-0.101433	0.0442394	-2.29283	0.0218577	0.132105	Same	9.09089		0.87908		-0.767822	-0.089168
LRRFIP1	12507.2	-0.0511737	0.0346866	-1.47531	0.140128	0.413613	Same	9.11979		0.383406		-0.123724	-0.0196203
NCAPD2	12476.2	-0.0311409	0.0399621	-0.779262	0.435825	0.725635	Same	9.1022		0.139282		-0.0429154	-0.00433736
S1PR2	160.427	0.336924	0.0855869	3.93663	8.26333e-05	0.00203645	Up	2.75521		2.69113		165.447	0.906706		1.26306
ANKRD13D	983.81	0.335848	0.0636379	5.27749	1.30966e-07	7.88211e-06	Up	5.48432		5.10336		42608.9	1.71395		1.26212
RPS20	12390.1	-0.00989828	0.0724993	-0.136529	0.891403	0.962851	Same	9.1835		0.0164407		-0.0102802	-0.000162735
UBE2L6	230.355	0.335493	0.0818698	4.09788	4.1695e-05	0.00114611	Up	3.30229		2.94077		292.722	0.986608		1.26181
LOC105376575	293.714	0.330924	0.0785962	4.21044	2.54876e-05	0.000747309	Up	3.67514		3.1265		442.821	1.03464		1.25782
TUFM	12234.6	-0.0607655	0.0382683	-1.58788	0.112313	0.366107	Same	9.092		0.436392		-0.165977	-0.0265175
HNRNPL	12150.7	-0.00078434	0.0352125	-0.0222745	0.982229	0.994316	Same	9.10624		0.00247575		-0.000788824	-1.94183e-06
SAE1	12134.7	-0.0302393	0.0316117	-0.956588	0.338775	0.648894	Same	9.07471		0.187826		-0.0466013	-0.00567974
RPL18	12108.4	-0.0146212	0.0426875	-0.342517	0.731962	0.903627	Same	9.11329		0.0440108		-0.0161806	-0.00064349
ARHGDIA	12079.6	-0.0220746	0.0449049	-0.491584	0.623013	0.846401	Same	9.0978		0.0724239		-0.0260805	-0.00159873
TPR	12066.1	-0.102644	0.0403086	-2.54646	0.0108822	0.0832917	Same	9.02245		1.0794		-1.23235	-0.110794
GPRIN3	12063.6	0.0951023	0.0451253	2.10752	0.0350728	0.180008	Same	9.03111		0.744709		0.528323	0.0708235
RCC2	12020.3	-0.0268306	0.0365874	-0.733327	0.463359	0.748518	Same	9.07811		0.125798		-0.0358449	-0.00337523
COPA	12005.2	-0.0344232	0.0309435	-1.11245	0.265943	0.579249	Same	9.03941		0.237135		-0.0594272	-0.00816293
DYNC1H1	11999	-0.0394381	0.0499098	-0.790188	0.429418	0.720422	Same	9.03223		0.142413		-0.0547431	-0.00561651
IKBKE	396.668	0.330408	0.0714881	4.62186	3.80307e-06	0.000155732	Up	4.13364		3.80762		2121.65	1.25807		1.25737
IRAK1	11959.9	0.109316	0.0415583	2.63041	0.00852807	0.0707428	Same	9.0777		1.15032		1.54525	0.125748
ATP8B3	52.9612	0.329217	0.0852565	3.86148	0.0001127	0.00263544	Up	1.08864		2.57915		124.919	0.849099		1.25633
ANP32B	11922.7	-0.0241919	0.0338316	-0.715068	0.474567	0.755754	Same	9.03857		0.121619		-0.0320102	-0.0029422
RPS14	11908.4	-0.0164092	0.0454427	-0.361096	0.718027	0.896848	Same	9.08822		0.0472812		-0.0182965	-0.000775847
HNRNPC	11887.9	-0.0714339	0.038555	-1.85278	0.0639137	0.264432	Same	9.01665		0.577686		-0.270141	-0.0412663
UQCRH	11881.4	-0.0921356	0.0477397	-1.92996	0.0536121	0.236532	Same	9.05205		0.626111		-0.389528	-0.0576871
KIAA0930	1523.82	0.329194	0.0490919	6.70568	2.00476e-11	2.38796e-09	Up	6.0833		8.62197		1.37856e+08	2.8383		1.25631
STIP1	11832	-0.0919115	0.0399963	-2.298	0.0215618	0.13094	Same	9.01688		0.882929		-0.701938	-0.0811513
GPI	11792	-0.0391055	0.0371208	-1.05347	0.292128	0.605598	Same	9.03999		0.217815		-0.0645733	-0.00851777
HNRNPF	11790.3	0.0216686	0.0323732	0.669337	0.503281	0.773552	Same	9.0444		0.11151		0.0280118	0.00241627
TRIM28	11779	-0.052009	0.0408805	-1.27222	0.203295	0.50394	Same	9.04062		0.297621		-0.103205	-0.0154789
JAK2	357.479	0.328318	0.0796234	4.12339	3.73335e-05	0.00103619	Up	3.96233		2.98456		316.853	0.979887		1.25555
MCM3	11747.9	-0.0331145	0.0347398	-0.953214	0.340482	0.651064	Same	9.01159		0.186377		-0.0508621	-0.00617176
SF1	11724.7	-0.0305925	0.0451839	-0.677066	0.498364	0.77013	Same	9.03008		0.113436		-0.0397238	-0.00347029
CELF2	11716.4	-0.0132026	0.0408392	-0.323282	0.746481	0.910314	Same	9.02109		0.0408087		-0.0145033	-0.00053878
MTA2	11692.4	0.0100348	0.0395224	0.253903	0.799571	0.9305	Same	9.02191		0.0312837		0.0107843	0.000313927
RPL27	11691.7	-0.0341258	0.0430939	-0.791892	0.428423	0.719598	Same	9.0416		0.14291		-0.0474234	-0.00487692
FBL	11685.8	-0.111666	0.0437561	-2.552	0.0107106	0.0826419	Same	9.04784		1.0828		-1.3512	-0.120912
MYC	11636.7	-0.0231742	0.047391	-0.488999	0.624842	0.847476	Same	9.01919		0.0718726		-0.0273449	-0.00166559
RHOA	11633.5	-0.0167071	0.0384564	-0.434444	0.663966	0.867146	Same	8.98715		0.0619078		-0.0192668	-0.0010343
DHX15	11560.2	-0.0766344	0.0335668	-2.28304	0.0224278	0.134484	Same	8.96497		0.871328		-0.569838	-0.0667737
NOP56	11526.4	-0.0319757	0.03948	-0.809923	0.417985	0.711576	Same	8.994		0.147779		-0.0449365	-0.00472534
GSDMB	427.96	0.327232	0.0718239	4.55604	5.21272e-06	0.000200699	Up	4.2648		3.69746		1630.47	1.20993		1.2546
RPL23	11413.9	-0.0332578	0.0361021	-0.921215	0.356938	0.664321	Same	8.96821		0.177622		-0.0500628	-0.00590731
CBX3	11387.4	-0.0684988	0.0419144	-1.63426	0.102205	0.348351	Same	8.971		0.457983		-0.196637	-0.0313713
RSL1D1	11377.3	-0.0530733	0.0364275	-1.45696	0.145128	0.420562	Same	8.94552		0.37617		-0.126196	-0.0199646
SMARCA4	11373.9	-0.0325727	0.0423451	-0.76922	0.441763	0.730078	Same	8.99398		0.136631		-0.0446153	-0.00445042
PCBP1	11308	-0.0658364	0.0389681	-1.6895	0.0911246	0.325926	Same	8.98996		0.486881		-0.201998	-0.0320545
ENO3	874.375	0.323371	0.0611646	5.2869	1.2441e-07	7.56715e-06	Up	5.28404		5.12107		42733.5	1.656		1.25125
RPL27A	11214.2	-0.0769559	0.0443243	-1.7362	0.0825284	0.307187	Same	8.95685		0.512597		-0.250518	-0.0394474
SMC1A	11204.5	-0.0627477	0.0392811	-1.5974	0.110176	0.362862	Same	8.92536		0.440258		-0.172924	-0.0276252
PCNP	11193.8	-0.0356587	0.0412376	-0.864713	0.387196	0.688155	Same	8.95141		0.162314		-0.0518179	-0.0057879
SRSF11	11176.7	0.0838306	0.0398019	2.10619	0.0351876	0.180435	Same	8.94283		0.74368		0.464603	0.0623431
PSMD2	11146.5	-0.0029798	0.0332374	-0.089652	0.928564	0.974856	Same	8.94497		0.0110597		-0.00305666	-3.29558e-05
TMED10	11077.1	-0.0980524	0.0390696	-2.50968	0.012084	0.088691	Same	8.91122		1.05212		-1.10555	-0.103163
CCNE2	257.204	0.323154	0.0830801	3.88967	0.00010038	0.00238265	Up	3.41962		2.62294		135.628	0.847614		1.25106
ND3	11072.1	-0.0973488	0.0552433	-1.76218	0.0780384	0.298451	Same	8.93835		0.525127		-0.32618	-0.0511204
STARD10	108.204	0.322691	0.0883834	3.65103	0.00026119	0.00508636	Up	2.35111		2.29359		63.4423	0.740121		1.25066
PPP1CC	11023.4	-0.0641785	0.0413789	-1.551	0.120902	0.38128	Same	8.90009		0.418756		-0.168324	-0.0268752
TOP1	10978.5	0.0524525	0.0409579	1.28064	0.200318	0.499922	Same	8.901		0.301098		0.104921	0.0157933
ZNF862	367.652	0.320695	0.0726015	4.4172	9.99867e-06	0.000347522	Up	4.03249		3.45902		922.806	1.10929		1.24893
YPEL1	92.6372	0.319413	0.0883509	3.61528	0.000300019	0.00569887	Up	2.08996		2.24421		56.0486	0.716831		1.24782
NAA50	10947.1	-0.11506	0.0411105	-2.7988	0.00512935	0.0502176	Same	8.88776		1.29914		-2.29123	-0.149479
RPS21	10945.2	-0.0263121	0.083148	-0.316449	0.751662	0.912544	Same	9.02835		0.0397463		-0.0288338	-0.00104581
HCFC1	10934.2	-0.0388059	0.0713182	-0.544123	0.586357	0.826858	Same	8.96042		0.0825692		-0.0469318	-0.00320417
SNRPD2	10916.5	-0.0197224	0.0543175	-0.363094	0.716535	0.896158	Same	8.9635		0.0476152		-0.0220077	-0.000939085
HYOU1	10876.8	-0.0258659	0.0369218	-0.700558	0.483579	0.76151	Same	8.90635		0.118324		-0.0339665	-0.00306056
LINC00173	35.6456	0.318874	0.0784545	4.06445	4.81462e-05	0.00129238	Up	0.656364		2.88861		246.735	0.921104		1.24736
ARHGAP33	902.895	0.31725	0.0577905	5.48965	4.02725e-08	2.64665e-06	Up	5.37534		5.5773		119869	1.7694		1.24595
BIRC3	13314.8	0.317101	0.0705528	4.49452	6.97287e-06	0.000258879	Up	9.13524		3.5869		1224.9	1.13741		1.24582
PHB2	10800	-0.0715598	0.0389373	-1.83782	0.066089	0.270192	Same	8.92081		0.568327		-0.264848	-0.0406694
SMARCA5	10789	-0.102219	0.0374997	-2.72587	0.00641314	0.0583422	Same	8.85553		1.23402		-1.75207	-0.12614
NOL3	223.043	0.31693	0.081713	3.87858	0.000105067	0.00246703	Up	3.27754		2.60783		128.466	0.826499		1.24568
ACTR2	10756.5	-0.0904395	0.0358896	-2.51993	0.0117378	0.0872348	Same	8.87515		1.05931		-1.03674	-0.0958034
YWHAQ	10733.2	0.00645138	0.0423316	0.152401	0.878871	0.960185	Same	8.85595		0.0176453		0.0067189	0.000113836
TNS3	3677.62	0.316595	0.0417179	7.58895	3.225e-14	6.04555e-12	Up	7.3278		11.2186		5.23683e+10	3.55174		1.24539
CXCR4	5121.5	0.315658	0.0380215	8.30209	1.02296e-16	2.78068e-14	Up	7.81451		13.5558		1.13518e+13	4.27902		1.24458
E2F2	10650.9	0.0813914	0.041257	1.97279	0.0485196	0.222463	Same	8.9013		0.652743		0.365865	0.0531276
POLR2A	10635.4	0.0868521	0.0438593	1.98024	0.047676	0.219612	Same	8.90464		0.658344		0.395479	0.0571785
TLN1	10633.2	-0.0402087	0.0397701	-1.01103	0.312003	0.625409	Same	8.87072		0.203836		-0.0642918	-0.00819598
SCN9A	942.741	0.313472	0.0572272	5.47768	4.30931e-08	2.81583e-06	Up	5.37161		5.55039		111325	1.73989		1.2427
LARP1	10593.9	-0.0801152	0.0467661	-1.7131	0.0866934	0.315924	Same	8.87818		0.500417		-0.25359	-0.040091
PSMD7	10515.1	0.0558042	0.0312818	1.78392	0.0744363	0.290803	Same	8.87019		0.536402		0.191897	0.0299335
MTHFD2	10506.9	-0.0880828	0.0388837	-2.26529	0.023495	0.139349	Same	8.84134		0.855895		-0.6321	-0.0753896
NSUN2	10479.3	-0.0820003	0.03394	-2.41604	0.0156905	0.10604	Same	8.84637		0.974528		-0.773292	-0.0799116
LRMP	10464.8	-0.0105661	0.0464623	-0.227413	0.820103	0.939196	Same	8.83842		0.0272437		-0.0112502	-0.00028786
MLEC	10454.9	-0.0369784	0.0302927	-1.22071	0.222198	0.530426	Same	8.85395		0.275376		-0.0697146	-0.0101829
RAC2	10430.6	0.0690456	0.0397572	1.73668	0.0824434	0.306981	Same	8.85629		0.512888		0.224918	0.0354127
EIF5A	10412.7	-0.00721405	0.0493989	-0.146037	0.883892	0.961285	Same	8.88791		0.0171477		-0.00750459	-0.000123704
BCL7C	209.441	0.313294	0.081208	3.85792	0.000114357	0.00265787	Up	3.31083		2.57547		117.874	0.806877		1.24254
NACA	10393.3	-0.0644726	0.0439383	-1.46734	0.142283	0.417395	Same	8.81676		0.379453		-0.154464	-0.0244643
LPCAT4	501.761	0.313171	0.0653275	4.79386	1.63603e-06	7.36536e-05	Up	4.51971		4.13281		4251.94	1.29427		1.24244
CACYBP	10359.1	-0.102254	0.0423836	-2.41259	0.0158397	0.106797	Same	8.82414		0.971442		-0.957464	-0.0993339
RBM39	10234.1	0.0212558	0.0323484	0.657091	0.511122	0.779603	Same	8.82213		0.108127		0.0272649	0.00229832
MCM6	10206	-0.0813596	0.0347939	-2.33833	0.0193702	0.121836	Same	8.78985		0.914223		-0.667777	-0.0743808
CYTH2	992.506	0.312851	0.0605002	5.17108	2.32748e-07	1.31107e-05	Up	5.50338		4.88237		23862.3	1.52746		1.24216
KHDRBS1	10122.6	-0.0722797	0.0359024	-2.01322	0.044091	0.209615	Same	8.78418		0.678578		-0.344822	-0.0490474
FAM46C	10118.1	-0.0662743	0.0376414	-1.76068	0.0782932	0.298826	Same	8.79099		0.524582		-0.221782	-0.0347663
IMPDH2	10070.5	-0.0517877	0.0342435	-1.51234	0.130448	0.397779	Same	8.81333		0.400358		-0.130192	-0.0207336
KCNA2	112.331	0.312824	0.0880156	3.55419	0.00037915	0.00699286	Up	2.21309		2.15535		44.7347	0.674243		1.24214
SLC9A3R1	10020.9	-0.0514509	0.0373022	-1.3793	0.167803	0.45686	Same	8.80874		0.340217		-0.112619	-0.0175045
MAGEC1	10016.9	-0.143438	0.0561978	-2.55237	0.0106992	0.0826419	Same	8.73387		1.0828		-1.73566	-0.155314
HES6	14089.6	0.31276	0.0545611	5.73229	9.90858e-09	7.21745e-07	Up	9.34128		6.14162		433339	1.92085		1.24208
CLUH	9933.8	-0.0389454	0.0511585	-0.761269	0.446496	0.735054	Same	8.81147		0.133681		-0.052983	-0.00520625
PFKP	9919.11	-0.0374614	0.0445279	-0.8413	0.40018	0.697955	Same	8.80052		0.156173		-0.0536731	-0.00585044
SRSF10	9900.69	-0.00763345	0.0359621	-0.212264	0.831901	0.942558	Same	8.76899		0.0256917		-0.00809865	-0.000196117
LRRC59	9890.24	-0.103138	0.0374996	-2.75037	0.00595277	0.0554767	Same	8.76024		1.25589		-1.85912	-0.12953
HSPH1	9889.52	-0.144861	0.0548961	-2.63881	0.00831969	0.0695436	Same	8.73328		1.15774		-2.08302	-0.167711
EIF3B	9873.55	-0.0953646	0.0381647	-2.49876	0.0124627	0.0905407	Same	8.76311		1.04316		-1.05328	-0.0994802
RALY	9863.39	-0.0432372	0.0413595	-1.0454	0.295838	0.609932	Same	8.78158		0.214718		-0.0708886	-0.00928383
POLR2B	9856.63	-0.0607246	0.031611	-1.921	0.0547322	0.239519	Same	8.73539		0.62066		-0.253528	-0.0376894
CERS2	9856.49	0.0711817	0.041804	1.70275	0.0886151	0.319557	Same	8.75669		0.495452		0.222751	0.0352671
HOOK3	9854.79	-0.134082	0.0525094	-2.55349	0.0106649	0.0825683	Same	8.7633		1.08319		-1.6239	-0.145236
STARD4-AS1	51.0582	0.312173	0.0846586	3.68743	0.000226526	0.00452854	Up	1.21015		2.34404		68.9346	0.731747		1.24158
SRSF7	9849.55	0.0116159	0.0349972	0.331909	0.739958	0.908072	Same	8.78637		0.0418797		0.0127918	0.000486469
CORO1A	9818.89	-0.0563371	0.0394489	-1.4281	0.153262	0.434852	Same	8.75546		0.361658		-0.129555	-0.0203748
PEBP1	9810.53	-0.0354714	0.0375178	-0.945457	0.344426	0.653908	Same	8.7837		0.184483		-0.0542453	-0.00654388
ARPC5	9801.74	-0.0315981	0.0336514	-0.938984	0.347739	0.656821	Same	8.7477		0.182553		-0.0481077	-0.00576834
NPLOC4	9798.72	0.083753	0.042023	1.99303	0.0462584	0.215552	Same	8.78881		0.666448		0.388551	0.055817
HMGN5	2319.59	0.312057	0.0801997	3.891	9.98323e-05	0.0023783	Up	6.65293		2.62373		131.21	0.818755
LOC102723766	306.49	0.312024	0.0763566	4.08641	4.38101e-05	0.00118995	Up	3.66314		2.92447		262.217	0.912506
PAQR6	796.085	0.311318	0.0740952	4.2016	2.65039e-05	0.000769217	Up	5.20497		3.11395		404.721	0.969429
APP	9725.61	0.0079254	0.0336496	0.235527	0.813799	0.936981	Same	8.75226		0.0282692		0.00845844	0.000224044
ZMAT1	101.78	0.310431	0.0883735	3.51272	0.000443547	0.00803798	Up	2.15791		2.09485		38.6206	0.650308
RPL10A	9688.6	-0.104789	0.0422294	-2.48143	0.0130856	0.0933773	Same	8.7727		1.02976		-1.12222	-0.107908
NASP	9658.58	-0.0542014	0.0320065	-1.69345	0.09037	0.323741	Same	8.74002		0.489803		-0.167422	-0.026548
MAT2A	9647.83	-0.0136191	0.0410312	-0.33192	0.739949	0.908072	Same	8.72233		0.0418797		-0.0149978	-0.000570363
WNK1	9619.03	-0.023391	0.0457294	-0.511509	0.608995	0.838852	Same	8.71364		0.0763145		-0.0278846	-0.00178508
PKP2	9618.4	-0.0109335	0.0366437	-0.298375	0.765417	0.91765	Same	8.72084		0.037323		-0.0119147	-0.000408073
LOC105372860	227.068	0.309253	0.0849741	3.63938	0.000273295	0.00526116	Up	3.31637		2.27892		58.7804	0.704762
MAPK11	86.0902	0.308917	0.0881609	3.50401	0.0004583	0.00818854	Up	2.021		2.08679		37.7255	0.644646
CCT2	9524.8	-0.0797015	0.0342455	-2.32736	0.0199463	0.124362	Same	8.70153		0.905311		-0.640881	-0.0721547
NRDC	9515.43	0.00175629	0.03225	0.0544585	0.95657	0.983755	Same	8.69734		0.00711288		0.00178529	1.24923e-05
RBBP4	9500.24	0.0436869	0.0335776	1.30107	0.193233	0.49245	Same	8.69195		0.307638		0.0887134	0.0134397
ANKRD27	9492.95	0.0248316	0.0373298	0.665196	0.505925	0.77594	Same	8.69535		0.110172		0.032002	0.00273575
TMSB4X	6960.03	0.308731	0.0509807	6.05585	1.39676e-09	1.17441e-07	Up	8.29873		6.93018		2.62882e+06	2.13956
CCT7	9484.57	-0.0394002	0.0339361	-1.16101	0.245637	0.558866	Same	8.71631		0.252693		-0.0705003	-0.00995614
PM20D2	9476.43	-0.113709	0.0434154	-2.61908	0.00881671	0.0722199	Same	8.69839		1.14134		-1.57448	-0.12978
ARL6IP1	9470.74	-0.0834444	0.0412259	-2.02408	0.0429621	0.206503	Same	8.69598		0.685073		-0.404082	-0.0571655
AFF1	9460.46	0.0067178	0.0387767	0.173243	0.86246	0.954167	Same	8.70109		0.0203757		0.00704049	0.00013688
ATP10D	342.816	0.307702	0.07796	3.94692	7.91638e-05	0.00196791	Up	3.86707		2.706		156.36	0.832639
PA2G4	9425.61	-0.0765682	0.0345069	-2.21893	0.0264918	0.150788	Same	8.68312		0.821632		-0.507786	-0.0629109
STK17B	9401.36	-0.0275847	0.0366758	-0.752121	0.451978	0.739712	Same	8.67293		0.130937		-0.037291	-0.00361185
TNFRSF12A	305.444	0.307507	0.0782997	3.92731	8.59009e-05	0.00210338	Up	3.81176		2.67708		146.197	0.823222
HSPA4L	1606.93	0.305411	0.0561197	5.44213	5.26478e-08	3.42061e-06	Up	6.05709		5.4659		89285.4	1.66934
DKC1	9350.1	-0.0758064	0.0376566	-2.0131	0.0441043	0.209615	Same	8.68758		0.678578		-0.361646	-0.0514406
USP22	9278.52	-0.0488342	0.0419402	-1.16438	0.244272	0.557221	Same	8.69457		0.253972		-0.0876387	-0.0124025
TMEM72	3063.41	0.305408	0.0509471	5.99461	2.03974e-09	1.65421e-07	Up	7.07959		6.78141		1.84625e+06	2.0711
EIF5B	9254.36	0.0408366	0.0460813	0.886185	0.375518	0.679218	Same	8.68139		0.167991		0.0601229	0.00686017
EDC4	9252.54	0.0559431	0.0394509	1.41804	0.156178	0.440744	Same	8.68661		0.355814		0.126929	0.0199053
DHCR24	9237.93	-0.0113011	0.0528973	-0.213643	0.830826	0.942147	Same	8.64397		0.0258815		-0.0119951	-0.00029249
MAN2C1	856.587	0.30508	0.0647935	4.7085	2.49549e-06	0.000106876	Up	5.29799		3.97112		2854.52	1.21151
FGF17	137.746	0.302469	0.0871797	3.46948	0.00052146	0.00907594	Up	2.62168		2.04211		33.3264	0.617674
RPL32	9205.75	-0.10127	0.043522	-2.32687	0.0199722	0.124362	Same	8.65991		0.905311		-0.814315	-0.091681
EZR	9204.83	0.0326235	0.0338027	0.965115	0.334487	0.64542	Same	8.67305		0.190157		0.0505461	0.0062036
RPA1	9204.37	-0.0289752	0.0337927	-0.85744	0.391202	0.691726	Same	8.66702		0.160066		-0.0418883	-0.00463794
SSR2	9167.49	-0.0683774	0.0430347	-1.58889	0.112085	0.36578	Same	8.64346		0.43678		-0.186936	-0.0298659
YWHAZ	9167.38	-0.0965612	0.0369204	-2.61539	0.00891262	0.0728466	Same	8.64967		1.13759		-1.32554	-0.109847
BUB1	9158.56	-0.0417258	0.0370162	-1.12723	0.259644	0.572385	Same	8.62726		0.242312		-0.0728981	-0.0101106
STT3B	9154.37	-0.0989458	0.038548	-2.56682	0.0102636	0.0806069	Same	8.62945		1.09363		-1.22751	-0.10821
THRAP3	9140.33	-0.0506955	0.0335134	-1.5127	0.130357	0.397779	Same	8.65963		0.400358		-0.127446	-0.0202964
COX4I1	9133.97	-0.00505435	0.0493242	-0.102472	0.918382	0.971362	Same	8.706		0.0126188		-0.00520337	-6.378e-05
LOC102723564	628.304	0.29615	0.0671947	4.40734	1.04648e-05	0.000361526	Up	4.79499		3.44186		819.166	1.01931
POLE3	9110.66	-0.0380297	0.0388485	-0.978924	0.327617	0.638726	Same	8.63857		0.194686		-0.05954	-0.00740384
GLS	9110.39	-0.0978705	0.0409528	-2.38984	0.0168558	0.110691	Same	8.63119		0.955888		-0.884179	-0.0935533
TXNDC11	9104.37	0.00972672	0.0426182	0.228229	0.819468	0.939069	Same	8.64054		0.0273026		0.0103578	0.000265565
DHTKD1	626.688	0.293843	0.0641044	4.58382	4.56553e-06	0.000181905	Up	4.79706		3.74015		1615.36	1.09902
NORAD	9098.3	-0.0161057	0.0387649	-0.41547	0.677798	0.87561	Same	8.63658		0.0576895		-0.0183937	-0.000929127
TUBB4B	9094.01	-0.0626707	0.0394363	-1.58916	0.112024	0.365742	Same	8.66169		0.436825		-0.171352	-0.0273761
SRSF6	9083.55	-0.0393186	0.0486065	-0.808916	0.418563	0.711714	Same	8.65593		0.147695		-0.055245	-0.00580715
UBE2D3	9081.72	-0.0717666	0.0354696	-2.02333	0.0430394	0.206701	Same	8.64028		0.684658		-0.3472	-0.0491356
BHLHE40	383.447	0.293835	0.0731278	4.0181	5.86697e-05	0.00151966	Up	4.01998		2.81825		193.355	0.8281
CCNI	9055.82	-0.0570051	0.0367094	-1.55288	0.120453	0.380693	Same	8.64317		0.419425		-0.14974	-0.0239093
RPL36	9038.68	-0.0428908	0.0436574	-0.982441	0.325883	0.637766	Same	8.66983		0.195339		-0.0672516	-0.00837823
DAZAP1	9007.27	-0.0534692	0.0414193	-1.29092	0.19673	0.496164	Same	8.65965		0.304375		-0.107765	-0.0162747
MPRIP	9003.75	-0.00222786	0.0415639	-0.0536008	0.957253	0.984149	Same	8.65686		0.00693894		-0.00226374	-1.5459e-05
NUP62	8994.05	0.109652	0.0406958	2.69443	0.00705093	0.0625989	Same	8.6729		1.20343		1.75166	0.131959
HNRNPA3	8987.08	-0.024954	0.0364902	-0.683854	0.494067	0.767408	Same	8.62751		0.114974		-0.0325172	-0.00286905
POLE	8955.8	0.0334335	0.04	0.835837	0.403247	0.69956	Same	8.63464		0.155175		0.0477922	0.00518805
LMNB2	8916.56	-0.0738654	0.0523343	-1.41141	0.158123	0.443605	Same	8.66499		0.353003		-0.166511	-0.0260747
RPL7A	8873.24	-0.0626393	0.0398145	-1.57328	0.115654	0.37207	Same	8.63142		0.429375		-0.168353	-0.0268957
SNHG1	8852.24	-0.114233	0.0427028	-2.67507	0.00747136	0.0646256	Same	8.57279		1.1896		-1.76761	-0.135891
ANP32A	8850.77	-0.011217	0.0322248	-0.348086	0.727775	0.902517	Same	8.59757		0.0445445		-0.0124286	-0.000499657
CLU	496.68	0.293721	0.0737012	3.98529	6.73982e-05	0.00171266	Up	4.3925		2.76633		171.499	0.812528
CAP1	8846.96	-0.0289161	0.0331972	-0.87104	0.383732	0.685044	Same	8.59973		0.164281		-0.0422106	-0.00475037
TRAF3IP3	888.368	0.293409	0.0602265	4.87176	1.10607e-06	5.22643e-05	Up	5.26765		4.28179		5613.95	1.25632
UBR4	8833.81	-0.0270951	0.0482484	-0.561576	0.574405	0.818483	Same	8.596		0.0869906		-0.0331041	-0.00235702
ABCD2	900.439	0.292987	0.0598123	4.89845	9.65952e-07	4.64103e-05	Up	5.3019		4.33339		6312.98	1.26963
PSMD1	8828.59	0.0206577	0.0321921	0.641699	0.521069	0.786486	Same	8.59364		0.104309		0.0262658	0.00215478
DUSP10	177.725	0.292341	0.0846007	3.45554	0.000549188	0.00935911	Up	3.0036		2.02877		31.236	0.593092
BRI3	658.665	0.292017	0.0699538	4.17443	2.98737e-05	0.000854014	Up	4.89661		3.06853		341.935	0.896065
ACLY	8813.83	-0.0283449	0.0326824	-0.867284	0.385787	0.686931	Same	8.60679		0.163087		-0.0412632	-0.00462269
OGT	8809.75	0.0214713	0.0408815	0.525209	0.599438	0.835313	Same	8.59701		0.0781509		0.0257045	0.001678
MCM7	8800.73	-0.0622021	0.0414718	-1.49987	0.133649	0.402603	Same	8.61951		0.395123		-0.1545	-0.0245775
SRRM1	8796.26	-0.034098	0.0370755	-0.919692	0.357734	0.665261	Same	8.6309		0.177008		-0.0512551	-0.00603563
TBC1D17	325.061	0.291249	0.0771838	3.77345	0.000161007	0.00350688	Up	3.86293		2.45508		83.0507	0.715039
PCNA	8767.34	-0.024399	0.0446682	-0.546227	0.58491	0.826112	Same	8.57784		0.0829609		-0.0295347	-0.00202416
AHSA2	813.91	0.287971	0.0651064	4.42308	9.73051e-06	0.00034027	Up	5.1945		3.46818		846.3	0.998733
C1orf43	8732.78	0.0646781	0.0404287	1.59981	0.109641	0.361891	Same	8.59932		0.441422		0.178723	0.0285504
RPL26	8724.52	-0.0975013	0.041796	-2.33279	0.0196592	0.123247	Same	8.60485		0.909223		-0.791103	-0.0886504
NOP58	8719.67	0.0673325	0.0418406	1.60926	0.107559	0.358763	Same	8.58571		0.445192		0.18768	0.0299759
GHITM	8708.98	-0.0815366	0.0362314	-2.25044	0.0244209	0.142726	Same	8.56007		0.845497		-0.571281	-0.068939
ANAPC5	8695.44	-0.0102952	0.0345031	-0.298386	0.765409	0.91765	Same	8.57667		0.037323		-0.0112191	-0.000384248
SERP1	8679.71	-0.0857584	0.037136	-2.30931	0.0209264	0.128547	Same	8.56598		0.890939		-0.667138	-0.0764055
U2AF2	8663.57	-0.0253502	0.0407647	-0.621866	0.53403	0.794307	Same	8.6088		0.100011		-0.0319148	-0.00253531
ACTR3	8659.29	-0.00972547	0.0352295	-0.27606	0.782502	0.923753	Same	8.5579		0.034444		-0.0105282	-0.000334985
RBM25	8643.31	0.0736273	0.0418162	1.76074	0.0782825	0.298826	Same	8.5974		0.524582		0.246389	0.0386235
PIP5KL1	88.4241	0.287311	0.0882137	3.25698	0.00112603	0.0160321	Up	2.03471		1.79501		17.921	0.515726
TRIP12	8600.36	-0.0521451	0.038531	-1.35333	0.175951	0.46873	Same	8.52123		0.329078		-0.111248	-0.0171598
SPTAN1	8592.25	-0.000262719	0.0397181	-0.00661458	0.994722	0.998387	Same	8.55458		0.000700971		-0.000263143	-1.84158e-07
FAU	8591.53	-0.0454725	0.040931	-1.11096	0.266588	0.5801	Same	8.61806		0.236497		-0.0783873	-0.0107541
RND1	38.4771	0.286724	0.0792907	3.61611	0.000299067	0.00569024	Up	0.807092		2.24487		50.3887	0.643657
RAD52	316.188	0.286425	0.0755399	3.79171	0.000149615	0.00330516	Up	3.79094		2.48081		86.6599	0.710565
GMFG	1827.42	0.286103	0.0449986	6.35804	2.04339e-10	1.99711e-08	Up	6.34433		7.6996		1.43258e+07	2.20288
UBTF	8534.11	0.0219516	0.0440166	0.498712	0.617982	0.843471	Same	8.57887		0.0739297		0.0260253	0.00162287
BIN2	1946.35	0.285524	0.0482583	5.91657	3.28724e-09	2.57463e-07	Up	6.42475		6.58929		1.10899e+06	1.8814
RANGAP1	8496.42	-0.0217605	0.0427718	-0.508759	0.610921	0.839952	Same	8.57982		0.0757454		-0.0259069	-0.00164826
IQGAP1	8457.07	-0.0238087	0.0412662	-0.576954	0.563971	0.813945	Same	8.52937		0.0894051		-0.029251	-0.00212862
RPS15A	8443.39	-0.0450671	0.0445701	-1.01115	0.311944	0.625409	Same	8.57454		0.203836		-0.0720602	-0.00918629
JUP	219.194	0.285156	0.0830682	3.4328	0.000597383	0.00993103	Up	3.22984		2.00301		28.7137	0.57117
PRPF19	8434.93	-0.0626395	0.0404717	-1.54774	0.121686	0.382799	Same	8.5475		0.417029		-0.163635	-0.0261225
AK2	8420.99	-0.0180988	0.0406718	-0.444995	0.656323	0.863798	Same	8.51136		0.0635877		-0.0209525	-0.00115086
RPS25	8420.82	-0.0894181	0.0416508	-2.14685	0.0318051	0.170267	Same	8.59588		0.768869		-0.525163	-0.0687508
ANXA5	8413.21	0.0304248	0.0426682	0.713057	0.475811	0.755977	Same	8.50584		0.121491		0.0402457	0.00369635
EIF3I	8395.26	-0.078779	0.0409513	-1.92372	0.0543892	0.238598	Same	8.56038		0.622334		-0.330175	-0.0490268
JTB	8392.85	-0.0783304	0.0373487	-2.09727	0.0359694	0.182575	Same	8.53794		0.73856		-0.429032	-0.0578517
PRDX6	8375.45	-0.0358968	0.0355423	-1.00997	0.312508	0.625605	Same	8.51167		0.2037		-0.0573793	-0.00731216
ARCN1	8358.86	-0.0984809	0.040484	-2.43259	0.0149914	0.102589	Same	8.50527		0.988897		-0.959952	-0.0973875
HADHA	8335.26	-0.0867093	0.0433188	-2.00166	0.0453218	0.212487	Same	8.49198		0.672668		-0.40807	-0.0583266
H3F3B	8309.29	0.0714283	0.0379272	1.8833	0.0596596	0.252763	Same	8.53286		0.597286		0.28259	0.0426631
EWSR1	8279.63	-0.0181592	0.0438594	-0.414033	0.67885	0.876146	Same	8.54722		0.0574236		-0.0207262	-0.00104277
RPL35	8259.41	-0.0654701	0.0425774	-1.53767	0.124129	0.388773	Same	8.53258		0.410304		-0.168402	-0.0268626
RPL31	8246.35	0.0201671	0.0548165	0.367902	0.712947	0.894768	Same	8.56483		0.0482898		0.0225389	0.000973864
CCT4	8235.12	-0.063971	0.0395129	-1.61899	0.10545	0.355384	Same	8.47728		0.449303		-0.180005	-0.0287423
RPS2	8233.85	-0.0385852	0.0449458	-0.858483	0.390626	0.691329	Same	8.54728		0.160315		-0.0558131	-0.00618579
TFDP1	8232.76	-0.0237458	0.0347998	-0.682355	0.495015	0.767703	Same	8.51695		0.114807		-0.030931	-0.00272618
G3BP1	8230.89	-0.0300672	0.0338286	-0.88881	0.374105	0.67781	Same	8.5023		0.168892		-0.0443593	-0.0050781
CTNNBIP1	151.921	0.28494	0.0859186	3.31639	0.000911873	0.0136483	Up	2.83642		1.86492		20.8774	0.531391
NUDT21	8213.71	-0.0737729	0.0394701	-1.86909	0.0616109	0.257972	Same	8.47265		0.588428		-0.285973	-0.0434101
STARD7	8208.55	-0.049164	0.0350184	-1.40395	0.160335	0.446525	Same	8.50975		0.350155		-0.110104	-0.017215
IGF2R	8197.86	0.111868	0.0428027	2.61358	0.00895983	0.0730442	Same	8.49456		1.13641		1.53152	0.127129
OXCT1	8193.03	-0.0440954	0.0355239	-1.24129	0.214499	0.51966	Same	8.47663		0.284281		-0.0848544	-0.0125355
NCOR1	8183.01	-0.0651161	0.036651	-1.77665	0.0756253	0.293045	Same	8.48188		0.533066		-0.222205	-0.0347112
PNISR	3715.3	0.284599	0.0471538	6.03554	1.58429e-09	1.30333e-07	Up	7.3701		6.88494		2.18362e+06	1.95945
SEC31A	8174.16	-0.0968009	0.0352264	-2.74797	0.00599664	0.0556515	Same	8.47416		1.25452		-1.73941	-0.121439
TRAP1	8159.57	-0.10025	0.0396842	-2.52619	0.0115308	0.0864058	Same	8.50092		1.06346		-1.16022	-0.106611
ATXN2L	8140.28	-0.0425764	0.0442464	-0.962257	0.33592	0.646216	Same	8.49477		0.189623		-0.0658858	-0.00807345
PSMA7	8137.66	0.090951	0.0716033	1.27021	0.204011	0.505049	Same	8.55214		0.296666		0.180083	0.0269821
EIF3D	8135.68	-0.0448417	0.0471236	-0.951576	0.341312	0.65157	Same	8.45518		0.186039		-0.0688209	-0.00834229
REPIN1	8123.67	0.0654889	0.0459515	1.42517	0.154107	0.436947	Same	8.52607		0.359571		0.149878	0.0235479
MDH1	8123.47	-0.0456757	0.0397523	-1.14901	0.250553	0.563587	Same	8.44858		0.249039		-0.0810446	-0.011375
SURF4	8119.65	-0.058863	0.0392068	-1.50134	0.133267	0.401873	Same	8.4819		0.395911		-0.146472	-0.0233045
KRCC1	200.487	0.283616	0.082827	3.4242	0.000616622	0.0101437	Up	3.14756		1.9938		27.9598	0.565474
PRMT1	8087.38	-0.0274839	0.0481703	-0.570556	0.568301	0.815884	Same	8.52781		0.0883715		-0.033686	-0.00242879
GTPBP4	8045.46	-0.0983383	0.0353711	-2.78019	0.00543271	0.0522482	Same	8.44325		1.28193		-1.88214	-0.126063
PSMD11	8034.21	-0.0679363	0.0372313	-1.82471	0.0680451	0.27514	Same	8.47646		0.560446		-0.246915	-0.0380747
PSMC3IP	683.819	0.283606	0.0620209	4.57274	4.81378e-06	0.000188512	Up	4.95993		3.72466		1504.44	1.05634
KIAA0895L	562.77	0.283545	0.0656637	4.31815	1.57346e-05	0.000501184	Up	4.67692		3.3		565.751	0.9357
C12orf57	756.768	0.283363	0.0705266	4.01782	5.874e-05	0.00151966	Up	5.12694		2.81825		186.464	0.798588
HP1BP3	8005.15	-0.0370762	0.0362896	-1.02168	0.306934	0.620879	Same	8.47065		0.206993		-0.0597157	-0.00767452
NUSAP1	8000.8	-0.081146	0.0461906	-1.75676	0.0789582	0.299909	Same	8.43101		0.523011		-0.270569	-0.0424403
IL12RB1	29.8319	0.28335	0.0743382	3.81164	0.000138049	0.0031136	Up	0.426219		2.50674		91.004	0.710284
PIP4K2A	7973.55	-0.0560133	0.0378527	-1.47977	0.138934	0.41127	Same	8.45045		0.385873		-0.136196	-0.0216141
CNTROB	1240.59	0.282789	0.0543055	5.20737	1.91539e-07	1.09512e-05	Up	5.80496		4.96054		25822.5	1.40278
FH	7947.33	-0.0457687	0.0348217	-1.31437	0.18872	0.487136	Same	8.4495		0.312349		-0.0939546	-0.0142958
RPL35A	7941.4	-0.0733653	0.0406977	-1.80269	0.0714371	0.28364	Same	8.47388		0.547232		-0.258656	-0.0401479
SMG5	7924.01	0.00305789	0.0375823	0.0813651	0.935152	0.977732	Same	8.45924		0.00978003		0.00312753	2.99063e-05
CD59	7920.9	0.0840263	0.0380124	2.2105	0.0270705	0.152721	Same	8.44958		0.816101		0.550195	0.068574
SRCAP	7911.7	-0.0680125	0.049637	-1.3702	0.170625	0.461525	Same	8.44652		0.335804		-0.147365	-0.0228389
ETV1	101.851	0.282425	0.0883776	3.19567	0.00139509	0.0190368	Up	2.02749		1.72041		14.8358	0.485887
UQCRC2	7905.14	0.0326086	0.0395722	0.824027	0.409924	0.704885	Same	8.44377		0.151882		0.0462608	0.00495264
HNRNPAB	7858.69	-0.0470655	0.0349573	-1.34637	0.178183	0.471091	Same	8.46213		0.326895		-0.0999073	-0.0153855
ATAD2	7851.21	-0.0234722	0.0452052	-0.519237	0.603596	0.837266	Same	8.39612		0.0771367		-0.0280344	-0.00181057
ARL6IP5	3148.01	0.282328	0.0483836	5.83521	5.37233e-09	4.14344e-07	Up	7.07332		6.38264		681386	1.802
DDX39A	7826.11	-0.0208484	0.0470606	-0.443011	0.657758	0.864136	Same	8.46405		0.0634177		-0.0241263	-0.00132216
IVNS1ABP	7815.55	0.0047364	0.0442333	0.107078	0.914727	0.969408	Same	8.4017		0.0134936		0.00488587	6.39111e-05
CCDC84	349.077	0.282229	0.0762771	3.70005	0.000215553	0.0043698	Up	3.97834		2.35954		64.5864	0.665931
LOC100129316	178.864	0.281239	0.0855512	3.28737	0.00101127	0.0147311	Up	3.0037		1.83177		19.0915	0.515163
NAA15	7792.01	-0.0820635	0.0385158	-2.13065	0.0331182	0.174519	Same	8.39196		0.758156		-0.470226	-0.0622169
USP51	304.832	0.280601	0.0778316	3.60524	0.000311869	0.00590433	Up	3.732		2.22883		47.5247	0.625412
UBA2	7761.42	-0.0876608	0.0407813	-2.14953	0.0315922	0.169482	Same	8.39248		0.770875		-0.517226	-0.0675755
GOLPH3	7754.82	-0.0228927	0.0376896	-0.6074	0.543585	0.800991	Same	8.4227		0.0963724		-0.0285805	-0.00220622
ARPP19	7744.18	-0.0722451	0.0424688	-1.70113	0.0889179	0.320345	Same	8.4214		0.494382		-0.225522	-0.0357166
ARHGAP30	7740.86	0.00408519	0.0410902	0.09942	0.920805	0.972013	Same	8.43727		0.012328		0.00420281	5.0362e-05
2018-09-06	7739.47	-0.0779987	0.0361883	-2.15536	0.0311339	0.168011	Same	8.42841		0.774661		-0.464247	-0.0604226
LOC400499	42.8323	0.279727	0.081709	3.42346	0.000618292	0.0101437	Up	0.886322		1.9938		27.5764	0.557721
SLC23A1	159.396	0.279385	0.0876593	3.18717	0.00143673	0.0194127	Up	2.90171		1.71191		14.3919	0.478283
U2SURP	7731.6	-0.0809034	0.0365179	-2.21545	0.0267295	0.151613	Same	8.39046		0.819264		-0.533618	-0.0662812
DNAJC1	7722.91	-0.0547098	0.0356198	-1.53594	0.124553	0.389463	Same	8.41972		0.409534		-0.140475	-0.0224055
CD164	7716.32	-0.0801872	0.04096	-1.95769	0.050266	0.226921	Same	8.39212		0.644124		-0.35337	-0.0516505
SUPT16H	7715.39	-0.0850401	0.0332886	-2.55463	0.01063	0.0824539	Same	8.38675		1.08379		-1.03137	-0.0921655
DAP3	7713.3	0.0345431	0.038981	0.886152	0.375536	0.679218	Same	8.38143		0.167991		0.0508571	0.00580292
SELPLG	2589.94	0.277852	0.045382	6.12251	9.21125e-10	8.04051e-08	Up	6.84527		7.09472		3.45565e+06	1.97128
CLPTM1	7709.03	0.0497363	0.0423641	1.17402	0.240388	0.55254	Same	8.42552		0.257636		0.0900139	0.0128139
ADD1	7689	0.0940914	0.0377399	2.49315	0.0126614	0.0914038	Same	8.39583		1.03904		1.0294	0.0977643
TACC3	7686.29	-0.0787836	0.0367137	-2.14589	0.0318815	0.170517	Same	8.40597		0.768233		-0.462029	-0.0605242
SBF1	7675.1	0.0995215	0.0460932	2.15913	0.0308397	0.166896	Same	8.44426		0.777553		0.596307	0.0773833
ZNF692	1531.47	0.276532	0.0499144	5.54012	3.02269e-08	2.06758e-06	Up	6.11616		5.68454		133746	1.57196
YWHAG	7627.42	-0.0874665	0.0346941	-2.52108	0.0116996	0.0871254	Same	8.39821		1.05986		-1.00392	-0.0927018
UTP3	7623.34	-0.0838432	0.0376636	-2.22611	0.0260069	0.148843	Same	8.40994		0.82727		-0.563298	-0.069361
SNX16	192.897	0.276454	0.0834778	3.31171	0.000927274	0.0137885	Up	3.10457		1.86048		20.0496	0.514338
LOC101929107	157.61	0.273992	0.0861446	3.18061	0.00146965	0.0197016	Up	2.82948		1.7055		13.9072	0.467294
LOC102723566	39.041	0.273283	0.0812129	3.36502	0.000765382	0.0120531	Up	0.849166		1.9189		22.6733	0.524403
GPRC5D	1802.36	0.273083	0.0491972	5.55077	2.84412e-08	1.95919e-06	Up	6.31219		5.70792		139386	1.55873
APOL6	2705.27	0.27247	0.0473773	5.75106	8.86879e-09	6.67201e-07	Up	6.90563		6.17574		408377	1.6827
IL32	7588.47	0.0387212	0.041298	0.937606	0.348447	0.657569	Same	8.40968		0.182059		0.0588855	0.00704954
STX4	428.286	0.272336	0.0713077	3.81917	0.000133903	0.00305625	Up	4.27533		2.51481		89.108	0.684874
SP140L	113.334	0.271985	0.0880259	3.08983	0.0020027	0.0250831	Up	2.38135		1.60062		10.8434	0.435345
STAG2	7528.58	-0.0970684	0.039678	-2.44641	0.0144288	0.0998734	Same	8.35162		1.00055		-0.971915	-0.0971218
SMARCC1	7523.92	-0.0672931	0.0363711	-1.85018	0.0642877	0.265486	Same	8.35789		0.575959		-0.253472	-0.0387581
PRDX1	7498.38	-0.0960704	0.0348105	-2.75981	0.00578342	0.0546106	Same	8.35111		1.26272		-1.75919	-0.12131
ENSA	7488.39	0.0203224	0.0341928	0.594348	0.552279	0.806853	Same	8.39437		0.0932054		0.0251873	0.00189416
PRRC2B	7487.81	-0.0603186	0.0470622	-1.28168	0.199955	0.499489	Same	8.38978		0.301474		-0.120761	-0.0181845
NDUFV1	7484.32	0.0606439	0.0447599	1.35487	0.175458	0.467881	Same	8.40805		0.329865		0.129614	0.0200043
USP1	7463.48	-0.0573752	0.0415955	-1.37936	0.167784	0.45686	Same	8.33884		0.340217		-0.125586	-0.01952
ZNF207	7460.01	-0.0678147	0.0425332	-1.59439	0.110848	0.364133	Same	8.32632		0.438739		-0.186236	-0.029753
PDIA6	7456.04	-0.0563564	0.0361432	-1.55925	0.118936	0.377577	Same	8.35053		0.422994		-0.149258	-0.0238384
RFWD3	7444.18	-0.0227942	0.0336241	-0.677913	0.497827	0.770066	Same	8.35454		0.113472		-0.0296003	-0.00258651
AP2M1	7441.59	-0.0525383	0.0355419	-1.47821	0.139352	0.411969	Same	8.37126		0.385136		-0.12753	-0.0202344
NUP160	7403.1	-0.0565076	0.0411069	-1.37465	0.16924	0.459355	Same	8.31964		0.337852		-0.123015	-0.0190912
BLVRA	167.306	0.271808	0.086655	3.13666	0.00170882	0.022205	Up	2.79701		1.65355		12.2409	0.449448
NNT	7390.63	0.0450237	0.0371387	1.21231	0.225393	0.53417	Same	8.33996		0.27232		0.0842872	0.0122609
SMG1	7379.45	-0.0717402	0.0472882	-1.51709	0.129245	0.396331	Same	8.32366		0.401942		-0.181011	-0.0288354
STRAP	7365.48	-0.0574798	0.0357536	-1.60766	0.107909	0.359313	Same	8.33473		0.444527		-0.159971	-0.0255513
PSAP	7339.86	-0.000367581	0.0394136	-0.00932624	0.992559	0.997948	Same	8.3473		0.000892184		-0.000368336	-3.27949e-07
BRICD5	104.666	0.271703	0.0882467	3.0789	0.00207764	0.025759	Up	2.22704		1.58907		10.5479	0.431756
IMPA2	338.705	0.271085	0.0741945	3.65371	0.000258481	0.00505577	Up	3.98802		2.29621		53.619	0.622469
TOMM22	7318.58	-0.0865261	0.050524	-1.71258	0.0867906	0.315924	Same	8.3741		0.500417		-0.273883	-0.0432992
PSMB2	7309.99	-0.0224651	0.0333925	-0.67276	0.5011	0.772247	Same	8.33079		0.112244		-0.0290906	-0.00252157
NDUFS1	7307.63	-0.0559379	0.0360254	-1.55274	0.120486	0.380693	Same	8.32417		0.419425		-0.146937	-0.0234618
NUMA1	7290.99	-0.0199131	0.0431888	-0.46107	0.644749	0.859274	Same	8.3453		0.0658685		-0.0231743	-0.00131164
SNORD4A	158.704	0.270544	0.0867858	3.11737	0.00182471	0.0233948	Up	2.76688		1.63088		11.5643	0.441225
WDR82	7287.62	0.00720461	0.0355009	0.202942	0.839181	0.945946	Same	8.34891		0.0241338		0.0076163	0.000173874
CDCA5	7259.02	0.0283104	0.0397988	0.711337	0.476876	0.756427	Same	8.34924		0.121233		0.0374265	0.00343215
RPL24	7257.69	-0.0931805	0.0380218	-2.45071	0.0142573	0.0989273	Same	8.34471		1.00468		-0.941908	-0.0936169
SNRPB	7255.81	0.00387371	0.0528432	0.0733058	0.941563	0.979291	Same	8.36891		0.00908814		0.00395563	3.52048e-05
CLPTM1L	7237.25	-0.0145022	0.0459054	-0.315916	0.752066	0.912627	Same	8.37432		0.0397068		-0.0158907	-0.000575837
GLG1	7231.01	-0.0585644	0.0356243	-1.64395	0.100187	0.34445	Same	8.31188		0.462874		-0.170023	-0.027108
EIF4A2	7216.44	-0.102887	0.042719	-2.40846	0.0160199	0.107478	Same	8.29804		0.968682		-0.957289	-0.0996649
USP14	7215.25	-0.0709294	0.0438835	-1.61631	0.106027	0.356483	Same	8.27326		0.447961		-0.19897	-0.0317736
CS	7207.66	-0.070556	0.039379	-1.79172	0.0731781	0.288052	Same	8.29731		0.540529		-0.244942	-0.0381376
CAND1	7199.02	-0.0907417	0.0436425	-2.07921	0.0375983	0.188569	Same	8.26334		0.72453		-0.481213	-0.0657451
PLK1	7197.17	-0.116801	0.0489543	-2.38591	0.0170369	0.111481	Same	8.33478		0.9528		-1.04772	-0.111288
AHCY	7190.23	-0.0873275	0.0414951	-2.10453	0.0353326	0.180773	Same	8.32734		0.742866		-0.483078	-0.0648727
ZFYVE28	496.67	0.268836	0.0718632	3.74094	0.000183332	0.00386609	Up	4.4758		2.41273		69.537	0.648629
UPF3A	1155.12	0.26876	0.0581353	4.62301	3.78211e-06	0.00015557	Up	5.74064		3.80807		1727.58	1.02346
NDUFS2	7153.28	-0.0466138	0.0411848	-1.13182	0.25771	0.57057	Same	8.30686		0.243691		-0.081697	-0.0113594
MAGEA4	7150.98	0.0206411	0.0346849	0.595103	0.551775	0.806641	Same	8.32214		0.0933197		0.0255889	0.00192622
LOC107984421	90.429	0.268572	0.0883346	3.0404	0.00236265	0.028275	Up	1.98422		1.5486		9.49858	0.41591
ATP2A3	6296.5	0.268066	0.0416691	6.43322	1.24932e-10	1.29872e-08	Up	8.15078		7.88648		2.06407e+07	2.1141
KIAA0100	7132.91	-0.0716544	0.0447766	-1.60026	0.10954	0.361891	Same	8.28567		0.441422		-0.198	-0.0316299
EEF1B2	7097.44	-0.0733133	0.0409074	-1.79218	0.0731049	0.287962	Same	8.29428		0.540664		-0.254593	-0.0396379
ANXA4	325.013	0.266879	0.0746155	3.57672	0.000347939	0.00647993	Up	3.84086		2.18843		41.1854	0.584045
HNRNPA1	7093.03	-0.0581583	0.0364238	-1.59671	0.11033	0.362951	Same	8.29825		0.440152		-0.160237	-0.0255985
PDCD11	7090.74	-0.0881325	0.0366776	-2.4029	0.0162657	0.108218	Same	8.27394		0.965702		-0.8144	-0.0851097
C5orf56	70.7565	0.266807	0.0877284	3.04129	0.00235569	0.0282362	Up	1.74371		1.54919		9.44914	0.413336
PNN	7069.24	-0.0285759	0.0378576	-0.754826	0.450354	0.73825	Same	8.29125		0.131796		-0.0387076	-0.0037662
KDM1A	7068.52	-0.0662	0.0331373	-1.99775	0.0457439	0.213939	Same	8.28068		0.669709		-0.309434	-0.0443348
TTLL12	7052.38	-0.0838981	0.0486534	-1.7244	0.0846351	0.312038	Same	8.30519		0.505793		-0.268872	-0.0424351
PRPF40A	7048.45	-0.0536055	0.0424866	-1.26171	0.207055	0.508849	Same	8.25535		0.293411		-0.105347	-0.0157285
ERGIC1	7044.46	-0.0549826	0.0376408	-1.46072	0.144093	0.419096	Same	8.2684		0.377686		-0.131193	-0.0207661
CNOT9	7025.77	-0.0214053	0.0338167	-0.632982	0.526746	0.790073	Same	8.27529		0.102333		-0.0270929	-0.00219047
IRF8	93.5207	0.265635	0.0882457	3.01018	0.00261095	0.0305591	Up	1.95552		1.51486		8.69252	0.4024
RPL15	6984.77	-0.00742598	0.0379365	-0.195748	0.844808	0.948464	Same	8.28366		0.0229791		-0.00782948	-0.000170642
LINC01260	49.7867	0.265545	0.0833721	3.18506	0.00144724	0.0194925	Up	1.12894		1.71013		13.6229	0.454117
ZNF664	6971.6	-0.0924036	0.0438907	-2.10531	0.0352641	0.180584	Same	8.24445		0.74332		-0.511692	-0.0686855
PDHA1	6970.44	-0.0620424	0.0348702	-1.77924	0.0752004	0.292686	Same	8.27456		0.533598		-0.211976	-0.0331057
RFX5	5960.92	0.264589	0.0408775	6.47273	9.62496e-11	1.01909e-08	Up	8.03349		7.99179		2.59633e+07	2.11454
ATP1A1	6947.36	-0.081347	0.0492611	-1.65134	0.0986683	0.342212	Same	8.2208		0.465705		-0.237709	-0.0378837
NCOR2	6939.07	-0.0234351	0.0531426	-0.440984	0.659225	0.864675	Same	8.30294		0.0631473		-0.0271028	-0.00147986
FEN1	6934.44	0.00234663	0.0397929	0.0589712	0.952975	0.982538	Same	8.26597		0.00765048		0.00238834	1.79529e-05
RPS15	6933.17	-0.00585136	0.0839986	-0.0696603	0.944464	0.980476	Same	8.35846		0.0085629		-0.00596788	-5.01046e-05
TARDBP	6928.56	-0.0245425	0.0359267	-0.683128	0.494526	0.767446	Same	8.26895		0.114952		-0.0319795	-0.00282121
SRRT	6921.6	0.0118576	0.0424738	0.279174	0.780111	0.923306	Same	8.2631		0.0346546		0.0128425	0.00041092
MCM10	6919.53	-0.0265927	0.034206	-0.777427	0.436907	0.726183	Same	8.231		0.138954		-0.0366198	-0.00369516
CNDP2	6915.15	0.0291165	0.0360831	0.80693	0.419707	0.712184	Same	8.2682		0.147408		0.0408835	0.00429201
ELAVL1	6901.54	-0.021717	0.0375237	-0.578755	0.562755	0.81354	Same	8.25715		0.0896212		-0.0266945	-0.00194631
ACAP1	366.861	0.264045	0.0740431	3.56609	0.000362341	0.00671535	Up	3.99545		2.17293		39.3195	0.573751
TM9SF3	6867.21	-0.110317	0.0422935	-2.60836	0.00909784	0.0738876	Same	8.23624		1.13143		-1.49303	-0.124815
APH1A	6865.76	0.0170097	0.0383604	0.443417	0.657464	0.86405	Same	8.25955		0.0634611		0.019686	0.00107945
ZFP36L2	6857.67	0.0102739	0.0776855	0.13225	0.894787	0.964726	Same	8.21971		0.0155959		0.0106495	0.00016023
PARD6A	415.722	0.263425	0.0720475	3.65626	0.000255921	0.00501964	Up	4.26163		2.29933		52.4788	0.605699
UBQLN1	6845.57	-0.0728558	0.0426982	-1.70629	0.0879532	0.318374	Same	8.19626		0.497062		-0.228837	-0.0362138
PSMA2	6843.88	0.00440666	0.0489539	0.0900166	0.928274	0.97473	Same	8.25894		0.0111155		0.0045209	4.89823e-05
ITM2C	15925.4	0.263388	0.0436752	6.03059	1.63358e-09	1.33428e-07	Up	9.46074		6.87475		1.974e+06	1.81073
WBP11	6835.53	-0.0378052	0.0389822	-0.969806	0.332143	0.642541	Same	8.21652		0.192099		-0.0588371	-0.00726236
INPPL1	6828.31	0.04594	0.0381802	1.20324	0.228883	0.538202	Same	8.24552		0.269055		0.0853584	0.0123604
ELK3	666.711	0.262468	0.0633619	4.14237	3.43734e-05	0.000961027	Up	4.89221		3.01726		273.113	0.791937
ZC3H13	6818.32	-0.0107151	0.0369859	-0.289707	0.772041	0.920943	Same	8.25875		0.0357671		-0.0116349	-0.000383247
RBBP7	6816.35	-0.0478135	0.0339775	-1.40721	0.159366	0.445126	Same	8.24349		0.351517		-0.107416	-0.0168073
LOC100505650	380.129	0.262368	0.0728474	3.60162	0.000316246	0.00597731	Up	4.07135		2.22349		43.8941	0.583374
CBX6	6798.91	0.0261514	0.0730004	0.358236	0.720167	0.897873	Same	8.28446		0.0467851		0.0291259	0.00122349
RRM1	6797.19	-0.0539828	0.0403089	-1.33923	0.180496	0.473606	Same	8.2195		0.324583		-0.113983	-0.0175219
HLA-C	1774.78	0.262132	0.0552035	4.74847	2.04958e-06	9.01419e-05	Up	6.34688		4.04507		2908	1.06034
TXN	6784.14	0.0142106	0.042477	0.334547	0.737967	0.906602	Same	8.2555		0.0425835		0.0156746	0.000605136
NRG2	47.9504	0.2621	0.0846013	3.09806	0.00194794	0.0245587	Up	1.05246		1.60979		10.6724	0.421927
INSIG1	10971.3	0.262023	0.0696423	3.76241	0.000168284	0.00361056	Up	8.86762		2.44243		72.5712	0.639972
ACTN4	6779.68	0.0509588	0.0467349	1.09038	0.275546	0.59005	Same	8.26387		0.229111		0.0863634	0.0116752
EHBP1L1	6776.91	0.119071	0.0429692	2.77107	0.00558727	0.0533204	Same	8.26438		1.27311		2.23312	0.15159
BSG	6763.55	0.0125657	0.0423599	0.296642	0.76674	0.918754	Same	8.27234		0.0368009		0.0136769	0.000462431
AP2B1	6762.36	-0.0414727	0.0409649	-1.0124	0.311349	0.624829	Same	8.19754		0.204239		-0.0663745	-0.00847035
PFAS	6760.47	-0.023521	0.0443823	-0.529964	0.596137	0.833353	Same	8.25993		0.079171		-0.0282245	-0.00186218
FAM168B	6757.07	-0.0725699	0.0408008	-1.77864	0.0752987	0.292686	Same	8.23313		0.533598		-0.247945	-0.0387232
FAM227A	221.594	0.261461	0.0823944	3.17329	0.00150724	0.0201132	Up	3.30028		1.69652		12.9995	0.443573
ASB16-AS1	359.413	0.261134	0.0763768	3.41903	0.000628459	0.0102371	Up	3.99822		1.98982		25.5086	0.519611
BCAP31	6746.3	-0.0094668	0.0419689	-0.225567	0.821538	0.939498	Same	8.22823		0.0271043		-0.0100764	-0.000256591
PRDM1	6738.49	-0.0777776	0.0458067	-1.69795	0.0895164	0.321691	Same	8.20124		0.492561		-0.241778	-0.0383102
PRKCSH	6727.89	-0.0382416	0.0389367	-0.982148	0.326027	0.63794	Same	8.24902		0.19522		-0.0599455	-0.00746554
STK17A	509.581	0.260601	0.0692841	3.76134	0.000169005	0.00361229	Up	4.46287		2.44222		72.143	0.636445
CELF1	6717.18	-0.082507	0.0410678	-2.00904	0.0445327	0.210513	Same	8.24234		0.676721		-0.391933	-0.0558342
SMG7	6714.45	-0.105831	0.0426442	-2.48172	0.0130751	0.0933773	Same	8.18455		1.02976		-1.13337	-0.10898
PRKCB	2117.55	0.260561	0.0564137	4.61875	3.86054e-06	0.000156544	Up	6.54062		3.80536		1664.46	0.991529
NUP188	6706.76	-0.0662444	0.0387677	-1.70875	0.0874972	0.317326	Same	8.19302		0.498494		-0.208758	-0.0330224
SMC3	6705.54	-0.107927	0.047707	-2.2623	0.023679	0.139802	Same	8.16844		0.854486		-0.772002	-0.0922225
GNG7	1065.22	0.26041	0.057545	4.52532	6.03033e-06	0.00022758	Up	5.60023		3.64287		1144.25	0.948637
YJEFN3	235.034	0.259248	0.0820385	3.16007	0.0015773	0.0208032	Up	3.44317		1.68187		12.4619	0.436021
TUG1	6688.61	0.0135754	0.044014	0.308433	0.757753	0.914625	Same	8.17231		0.038757		0.0148426	0.000526141
POGK	6680	-0.0494689	0.0353221	-1.40051	0.161361	0.447964	Same	8.18187		0.348757		-0.11043	-0.0172526
RBBP6	6674.13	-0.0512693	0.0398266	-1.28731	0.197985	0.497028	Same	8.20663		0.303619		-0.103152	-0.0155663
ERVK13-1	402.36	0.258808	0.0741102	3.4922	0.000479057	0.00847989	Up	4.17364		2.07161		30.5202	0.536149
NECTIN1	12643.6	0.258569	0.0494431	5.22962	1.69861e-07	9.85973e-06	Up	9.12087		5.00614		26224.7	1.29443
LOC107985209	120.051	0.258457	0.0877126	2.94663	0.00321255	0.0357349	Up	2.43457		1.44691		7.23261	0.373963
HN1L	6640.86	-0.0720296	0.0358607	-2.00859	0.0445804	0.210651	Same	8.18822		0.676435		-0.341937	-0.0487234
DESI1	6638.42	-0.0822929	0.0347937	-2.36517	0.0180219	0.115646	Same	8.1983		0.936871		-0.711596	-0.0770978
KIF21A	6637.1	-0.0738444	0.0382614	-1.92999	0.0536075	0.236532	Same	8.16987		0.626111		-0.312196	-0.0462347
TNFRSF1B	6636.18	0.0199965	0.0443812	0.450561	0.652306	0.863086	Same	8.22733		0.0639458		0.0231686	0.00127869
VDAC3	6632.32	-0.0638919	0.0380776	-1.67794	0.0933584	0.331538	Same	8.16106		0.479466		-0.192714	-0.030634
TMCO1	6622.76	0.00227193	0.0414196	0.0548515	0.956257	0.983755	Same	8.18961		0.00711288		0.00230944	1.61599e-05
C6orf62	6620.72	-0.0812238	0.0422344	-1.92317	0.0544591	0.238598	Same	8.2103		0.622334		-0.340422	-0.0505483
KDM2A	6617.19	0.0766096	0.0425294	1.80134	0.0716501	0.284387	Same	8.19251		0.546091		0.269385	0.0418358
CD58	246.558	0.256504	0.0793869	3.23107	0.00123329	0.0172404	Up	3.47795		1.76345		14.8781	0.452333
RAVER1	6602.97	-0.0109523	0.0515721	-0.212368	0.83182	0.942558	Same	8.23112		0.0256917		-0.0116197	-0.000281382
FBXO18	6602.6	0.0527545	0.0341388	1.54529	0.122275	0.384125	Same	8.17397		0.415528		0.137337	0.021921
SOD1	6601.74	0.00876866	0.0422281	0.20765	0.835502	0.943983	Same	8.20944		0.0250359		0.00928901	0.000219531
NDUFV2	6568.36	0.0709435	0.0420419	1.68745	0.0915172	0.326929	Same	8.17514		0.485547		0.217	0.0344464
ATP5C1	6566.32	0.000742091	0.051268	0.0144747	0.988451	0.997063	Same	8.14089		0.00127741		0.000744277	9.47952e-07
CPNE3	6564.2	-0.00580179	0.0478069	-0.121359	0.903407	0.966759	Same	8.14823		0.014682		-0.00600128	-8.51819e-05
SBNO1	6558.32	-0.0618339	0.040174	-1.53915	0.123767	0.387882	Same	8.17371		0.4113		-0.159414	-0.0254323
DTL	6556.81	-0.0698381	0.0471103	-1.48244	0.138223	0.409796	Same	8.14227		0.387432		-0.170422	-0.0270576
RPL34	6551.51	-0.0970472	0.0408379	-2.3764	0.0174826	0.113394	Same	8.19405		0.94541		-0.855841	-0.0917494
DHCR7	6546.49	0.035731	0.0428108	0.834626	0.403928	0.700102	Same	8.18704		0.154839		0.0510368	0.00553253
PUM2	6525.73	-0.0825765	0.0381445	-2.16484	0.0304003	0.165458	Same	8.14887		0.781312		-0.499079	-0.0645181
SLC38A2	6516.63	-0.0656094	0.0388164	-1.69025	0.0909799	0.32562	Same	8.1493		0.487289		-0.201491	-0.0319707
RPL13AP5	6516.37	-0.0648461	0.0559226	-1.15957	0.246224	0.559761	Same	8.22412		0.251998		-0.115846	-0.0163411
DNAJA1	6508.51	-0.0825925	0.0520903	-1.58556	0.112839	0.366774	Same	8.14737		0.435602		-0.225186	-0.0359774
MYCBP2	6503.58	-0.113878	0.0502949	-2.26421	0.0235611	0.139661	Same	8.14283		0.854925		-0.815392	-0.0973575
SYNJ2BP	75.2015	0.255595	0.0874425	2.92301	0.00346665	0.0378393	Up	1.7333		1.42206		6.75476	0.363471
HAGH	529.794	0.255413	0.0690374	3.69963	0.00021591	0.0043698	Up	4.62098		2.35954		58.4496	0.602657
ZDHHC11	818.481	0.255045	0.0589438	4.32691	1.51215e-05	0.000484674	Up	5.1808		3.31455		526.219	0.845358
TANK	1132.38	0.254338	0.0548082	4.6405	3.47569e-06	0.000144526	Up	5.6455		3.84006		1759.81	0.97667
SNRNP70	6462.45	0.0670755	0.0423732	1.58297	0.113429	0.368011	Same	8.21975		0.434139		0.182265	0.0291201
AUTS2	563.021	0.254134	0.0675953	3.75963	0.000170164	0.00363027	Up	4.61112		2.44006		70.0041	0.620102
C2orf48	157.811	0.253495	0.0864782	2.93132	0.00337522	0.0372185	Up	2.87399		1.42924		6.81101	0.362306
RBM3	6454.49	0.0422351	0.0851631	0.495932	0.619942	0.844973	Same	8.24777		0.0731569		0.049984	0.00308979
CD48	6448.89	-0.0444526	0.0454843	-0.977317	0.328412	0.639382	Same	8.11601		0.19424		-0.0695243	-0.00863446
LINC00861	252.531	0.25334	0.0791197	3.20198	0.00136488	0.0188041	Up	3.47874		1.72575		13.4726	0.4372
POLD2	6443.02	-0.023071	0.0448107	-0.514855	0.606654	0.838196	Same	8.17505		0.0766544		-0.0275246	-0.0017685
GIPC1	341.901	0.253022	0.0778443	3.25036	0.00115259	0.0163319	Up	3.94705		1.78696		15.4925	0.452141
AES	6424.64	0.0258179	0.0430436	0.599808	0.548634	0.804486	Same	8.16959		0.0944818		0.0320924	0.00243932
SNORA26	59.5208	0.25247	0.0857646	2.94376	0.00324257	0.0359639	Up	1.34744		1.44413		7.0201	0.3646
CSK	6419.51	-0.0506029	0.040531	-1.2485	0.211848	0.516081	Same	8.17333		0.287282		-0.0980523	-0.0145373
SUPT5H	6416.14	-0.0666479	0.040922	-1.62866	0.103386	0.350806	Same	8.1567		0.454933		-0.189985	-0.0303203
ATP8	6415.06	0.103907	0.0883081	1.17664	0.23934	0.55145	Same	8.2845		0.258494		0.188424	0.0268592
TUBA4A	6358.16	0.12361	0.0454427	2.72013	0.00652558	0.0588886	Same	8.14566		1.22997		2.09905	0.152036
AP1G1	6351.95	-0.0976642	0.0350209	-2.78874	0.00529131	0.0514087	Same	8.0975		1.28896		-1.89976	-0.125886
SPSB2	221.356	0.251944	0.0820905	3.0691	0.00214703	0.0262862	Up	3.3431		1.58027		9.58466	0.39814
LOC283788	150.842	0.251719	0.0856605	2.93857	0.00329729	0.0364648	Up	2.76372		1.43813		6.90309	0.362004
PTPN7	6331.28	0.0144616	0.0467963	0.309033	0.757296	0.914625	Same	8.12153		0.038757		0.0158115	0.000560489
CBFB	6325.97	-0.0192893	0.0462068	-0.417456	0.676345	0.874789	Same	8.14311		0.0580969		-0.0220502	-0.00112065
HDGFRP3	112.689	0.251582	0.0880263	2.85803	0.00426275	0.043914	Up	2.23203		1.3574		5.72897	0.341497
GGA2	6310.75	0.00518403	0.0361936	0.143231	0.886108	0.961708	Same	8.12124		0.0169568		0.00539044	8.79047e-05
RPL38	6303.03	-0.0604313	0.0394491	-1.53188	0.125552	0.390868	Same	8.12716		0.40797		-0.154608	-0.0246542
FMNL1	6300.39	0.0873454	0.0421169	2.07388	0.0380903	0.190056	Same	8.15669		0.721118		0.459577	0.0629863
CARD16	126.468	0.250728	0.0878863	2.85287	0.00433265	0.0443196	Up	2.47183		1.3534		5.65727	0.339336
FAM120A	6291.48	-0.0332452	0.0370574	-0.897127	0.369651	0.674264	Same	8.11335		0.17117		-0.0493059	-0.00569058
SEPHS1	6287.11	0.0823606	0.0369934	2.22636	0.0259902	0.148822	Same	8.09509		0.827333		0.553416	0.0681396
ALYREF	6279.5	-0.0235646	0.0465846	-0.505844	0.612966	0.841299	Same	8.15833		0.0750497		-0.0280097	-0.00176851
PLEKHH3	6279.24	0.0807421	0.0554782	1.45538	0.145563	0.421396	Same	8.18573		0.375309		0.191606	0.0303033
SLC38A5	6273.72	-0.109617	0.0422442	-2.59485	0.00946309	0.0760438	Same	8.10587		1.11894		-1.4415	-0.122655
TCIRG1	1122.06	0.250146	0.0609279	4.10561	4.03252e-05	0.00111381	Up	5.69899		2.95319		224.585	0.738728
GALT	328.842	0.250025	0.0773571	3.23209	0.00122889	0.0172	Up	3.86303		1.76447		14.5363	0.441162
ATP11B	6254.27	-0.0932877	0.0421914	-2.21106	0.0270318	0.152646	Same	8.06893		0.816314		-0.611137	-0.0761521
ARHGAP35	6234.25	-0.0668487	0.043184	-1.548	0.121623	0.382708	Same	8.10125		0.417132		-0.174673	-0.0278847
BAZ1B	6222.94	-0.0951807	0.0361864	-2.63029	0.00853121	0.0707428	Same	8.09242		1.15032		-1.34545	-0.109488
DIAPH1	6221.75	0.00248859	0.0370871	0.0671013	0.946501	0.980888	Same	8.09466		0.00838037		0.00253708	2.08553e-05
DDOST	6217.43	-0.0587849	0.0354183	-1.65973	0.0969688	0.339094	Same	8.11626		0.46968		-0.173359	-0.0276101
LZTS1	31.6642	0.249871	0.0773886	3.22878	0.00124321	0.0173367	Up	0.518805		1.76103		14.4128	0.44003
IFNAR2	6201.79	-0.00180712	0.0393964	-0.0458702	0.963414	0.9862	Same	8.10412		0.00603512		-0.00183241	-1.09062e-05
TOMM40	6191.58	-0.0542529	0.0542152	-1.00069	0.316975	0.62949	Same	8.14161		0.201011		-0.0861854	-0.0109054
HMGB1	6190.73	-0.0406054	0.0411779	-0.986097	0.324086	0.635555	Same	8.07965		0.196847		-0.0638896	-0.00799304
SLBP	6187.71	-0.0960694	0.0364656	-2.63452	0.00842561	0.0702191	Same	8.08101		1.15354		-1.36814	-0.11082
NCAPD3	6183.44	-0.0519545	0.0360999	-1.43918	0.150098	0.428772	Same	8.07502		0.367774		-0.12117	-0.0191075
ATP2A1	53.5209	0.24918	0.0851502	2.92636	0.00342959	0.0376366	Up	1.29146		1.42439		6.62067	0.354929
2018-09-15	6169.79	-0.060228	0.0418945	-1.43761	0.150545	0.429623	Same	8.09488		0.366912		-0.140188	-0.0220984
CAPZA1	6168.24	-0.0654966	0.0451865	-1.44947	0.147206	0.423792	Same	8.05923		0.372847		-0.154549	-0.0244202
UCK2	6156.11	0.0273509	0.0460764	0.593598	0.552781	0.806917	Same	8.10724		0.0931709		0.0338955	0.0025483
TMEM109	6151.57	-0.0451373	0.0435148	-1.03729	0.299602	0.612827	Same	8.10981		0.212662		-0.0736543	-0.00959901
KIAA0368	6151.28	-0.0565816	0.037944	-1.49119	0.135912	0.407061	Same	8.07378		0.390341		-0.139	-0.0220861
THOC2	6150.73	0.00231804	0.0400804	0.0578347	0.95388	0.98258	Same	8.07801		0.00763205		0.00235913	1.76914e-05
SF3A3	6146.67	-0.0825082	0.0367711	-2.24383	0.0248432	0.144204	Same	8.06877		0.841022		-0.572162	-0.0693912
USP24	6137.57	-0.132432	0.0477895	-2.77116	0.00558565	0.0533204	Same	8.06039		1.27311		-2.48371	-0.168601
RPL29	6128.08	-0.0608064	0.0485486	-1.25249	0.210393	0.51374	Same	8.09257		0.289257		-0.11836	-0.0175887
DDX46	6126.82	-0.0489524	0.0377438	-1.29696	0.194643	0.493668	Same	8.06103		0.306565		-0.0991606	-0.0150071
DDX18	6125.34	-0.0674147	0.0358399	-1.881	0.0599722	0.253336	Same	8.05054		0.596302		-0.266107	-0.0401995
CD28	6123.59	-0.0111406	0.0387888	-0.287211	0.77395	0.920943	Same	8.06132		0.0357671		-0.0120969	-0.000398466
HNRNPH3	6108.64	-0.0286616	0.0402515	-0.712063	0.476426	0.756071	Same	8.08727		0.121437		-0.0379086	-0.00348059
GBP3	256.407	0.24911	0.0790995	3.14932	0.00163648	0.0214601	Up	3.51885		1.66837		11.6081	0.415607
FKBP5	6103.06	-0.0881574	0.0367887	-2.39632	0.0165608	0.109464	Same	8.06195		0.960729		-0.805356	-0.0846954
PPP1CB	6102.25	-0.101716	0.0476503	-2.13464	0.0327906	0.173754	Same	8.0669		0.760066		-0.585404	-0.0773109
PSMC3	6091.87	0.0486138	0.0413851	1.17467	0.240127	0.552307	Same	8.10692		0.257819		0.0880195	0.0125336
CAPZB	6090.13	0.00773651	0.0391596	0.197564	0.843386	0.948322	Same	8.07759		0.023044		0.0081581	0.00017828
NCAPG	6073.52	-0.103989	0.0436928	-2.38001	0.0173121	0.112479	Same	8.05103		0.948927		-0.92452	-0.0986784
PSMD3	6067.81	-0.0149671	0.0434948	-0.344112	0.730762	0.903576	Same	8.07632		0.0440355		-0.0165643	-0.000659082
RPSA	6060.89	-0.125319	0.0553896	-2.26251	0.0236662	0.139802	Same	8.07812		0.854486		-0.896404	-0.107084
PTMS	253.382	0.248976	0.0846088	2.94267	0.0032539	0.0360546	Up	3.57491		1.44304		6.90553	0.359283
BIRC5	6059.38	0.0361067	0.0499116	0.723414	0.469426	0.752532	Same	8.10253		0.123475		0.0479803	0.00445828
PTBP3	6050.11	-0.052612	0.0470109	-1.11915	0.263078	0.575622	Same	8.04926		0.239863		-0.0914003	-0.0126196
FARSA	6048.28	-0.0133685	0.0444258	-0.300918	0.763477	0.916862	Same	8.10709		0.037696		-0.0145807	-0.000503941
ELAC2	6046.53	-0.0143646	0.0409936	-0.350411	0.726031	0.901527	Same	8.05667		0.0450214		-0.0159336	-0.000646714
RPL12	6042.85	-0.0841699	0.0399707	-2.10579	0.0352227	0.180528	Same	8.05409		0.743456		-0.466243	-0.0625766
IMMT	6042.25	-0.00827844	0.039652	-0.208777	0.834622	0.943983	Same	8.0448		0.0250359		-0.0087697	-0.000207258
PTPN11	6042.25	-0.0857768	0.0451589	-1.89944	0.0575063	0.247398	Same	8.0384		0.606604		-0.346716	-0.0520325
MYOF	37.8707	0.248854	0.080913	3.07557	0.00210098	0.0259446	Up	0.760294		1.58595		9.59175	0.394671
PHIP	6035.63	-0.0487175	0.0429323	-1.13475	0.256479	0.569247	Same	8.0561		0.244699		-0.0855823	-0.0119211
DUT	6027.12	-0.0151608	0.0414855	-0.365448	0.714777	0.895386	Same	8.0731		0.0479897		-0.0169321	-0.000727561
MAPRE1	6018.48	-0.0571829	0.0370546	-1.54321	0.12278	0.385394	Same	8.0476		0.414095		-0.148375	-0.0236792
ITPR3	6012.46	-0.0671397	0.0399281	-1.68151	0.092663	0.329888	Same	8.04552		0.481633		-0.203523	-0.0323367
DLST	6012.03	-0.0368101	0.0432792	-0.850525	0.395033	0.694458	Same	8.03534		0.158354		-0.0530054	-0.00582901
KCTD20	6005	-0.0519189	0.0356872	-1.45483	0.145716	0.421413	Same	8.04141		0.375292		-0.123202	-0.0194847
GNL3	6004.63	-0.047516	0.0382889	-1.24098	0.214611	0.519712	Same	8.03463		0.284237		-0.0914275	-0.0135058
MACF1	5991.32	-0.00357463	0.0585309	-0.0610724	0.951302	0.98223	Same	8.01937		0.00778681		-0.0036393	-2.78349e-05
IL6ST	5975.07	-0.0305027	0.05714	-0.533824	0.593463	0.83226	Same	8.00219		0.0797408		-0.0366504	-0.00243231
ATP8B2	5766.55	0.248395	0.0381325	6.51399	7.31827e-11	7.96995e-09	Up	7.99251		8.09854		3.11664e+07	2.01164
GLTSCR2	5964.28	-0.0884724	0.0518928	-1.70491	0.0882115	0.31893	Same	8.08854		0.496304		-0.277404	-0.0439092
FMNL3	543.37	0.248126	0.0654074	3.79354	0.000148513	0.00329756	Up	4.6006		2.48181		75.2453	0.615801
MRPL37	5959.63	-0.0609881	0.0433574	-1.40664	0.159535	0.445382	Same	8.03568		0.351268		-0.136934	-0.0214231
PMVK	5956.41	0.0115686	0.0501199	0.230818	0.817456	0.938747	Same	8.08816		0.0274512		0.0123234	0.000317572
HMGN4	5955.77	0.0211308	0.0446979	0.472748	0.636393	0.854226	Same	8.02922		0.0684271		0.0247368	0.00144592
2018-09-07	5952.43	-0.0186057	0.040341	-0.461212	0.644647	0.859274	Same	8.01275		0.0658685		-0.0216529	-0.00122553
SAFB	5951.48	-0.0225441	0.0372178	-0.605735	0.544691	0.801614	Same	8.07002		0.0960346		-0.0281234	-0.00216501
PPM1G	5950.97	-0.0325797	0.0380846	-0.855457	0.392298	0.692486	Same	8.04905		0.159589		-0.0470474	-0.00519935
UNC13C	5947.32	-0.10023	0.0393703	-2.54582	0.0109021	0.0833338	Same	7.99607		1.07918		-1.20275	-0.108166
DLD	5940.19	0.00876001	0.0392457	0.223209	0.823373	0.939534	Same	7.99789		0.0270877		0.00932379	0.000237289
BICDL1	191.313	0.247747	0.0847952	2.92172	0.00348109	0.0378539	Up	3.09514		1.42189		6.54484	0.352269
PPP2R1A	5937.45	-0.0464714	0.0432396	-1.07474	0.28249	0.595742	Same	8.05025		0.224942		-0.0780059	-0.0104534
CDC123	5935.87	-0.0205963	0.0432442	-0.47628	0.633875	0.852548	Same	8.00943		0.0692812		-0.0241585	-0.00142694
PSMD4	5934.91	0.0936994	0.039005	2.40224	0.0162949	0.10827	Same	8.05327		0.965492		0.865423	0.090466
CDC37	5929.17	-0.0327384	0.0393608	-0.831751	0.405549	0.701476	Same	8.04922		0.153987		-0.0466707	-0.0050413
MAP3K11	2051.81	0.247668	0.062004	3.99439	6.48621e-05	0.00165928	Up	6.55411		2.78008		149.262	0.688536
BTN2A1	592.088	0.247356	0.06483	3.81545	0.000135935	0.00308416	Up	4.68576		2.51086		80.2018	0.621076
MED13L	5906.41	0.01893	0.0448601	0.421979	0.67304	0.872375	Same	8.01614		0.0592967		0.0216994	0.00112249
MSH6	5904.2	-0.0604125	0.0374459	-1.61333	0.106673	0.35698	Same	7.99344		0.447356		-0.169232	-0.0270259
NOP14	5892	-0.0770401	0.0378583	-2.03496	0.041855	0.202716	Same	8.01671		0.693113		-0.38004	-0.0533975
ABCF2	5891.41	-0.10492	0.0407863	-2.57243	0.0100988	0.0798061	Same	8.00534		1.09796		-1.31468	-0.115198
CPSF6	5886.35	-0.0928877	0.0344086	-2.69955	0.00694332	0.0618837	Same	8.02322		1.20842		-1.501	-0.112248
ARHGEF11	647.232	0.246907	0.0657858	3.7532	0.000174591	0.00370398	Up	4.85538		2.43133		66.6601	0.600314
SF3A1	5881.37	-0.0577716	0.0444385	-1.30004	0.193588	0.492505	Same	8.00288		0.307589		-0.117302	-0.0177699
LOC100287015	66.2715	0.246489	0.087181	2.82732	0.00469388	0.0470416	Up	1.56123		1.32752		5.2398	0.327218
CUX2	1015.64	0.245925	0.0619579	3.96923	7.21051e-05	0.00181613	Up	5.46654		2.74085		135.412	0.674045
RPL23A	5854.19	-0.103181	0.055058	-1.87403	0.0609257	0.256228	Same	7.97204		0.591373		-0.40269	-0.0610182
RASSF5	5849.06	0.0894147	0.0374938	2.38479	0.017089	0.111481	Same	7.99627		0.9528		0.802064	0.0851943
CDC42	5847.02	-0.00751073	0.0408385	-0.183913	0.854082	0.951076	Same	7.97677		0.0217846		-0.00789708	-0.000163618
SEC24C	5845.01	-0.0679629	0.0373457	-1.81983	0.0687842	0.276856	Same	8.0003		0.557746		-0.245481	-0.0379061
TPM4	5844.94	0.117716	0.0439466	2.67861	0.00739276	0.0639941	Same	8.00092		1.19386		1.83948	0.140536
KTN1	5837.28	-0.0720111	0.0428223	-1.68163	0.0926413	0.329888	Same	7.98978		0.481633		-0.21829	-0.034683
TMTC1	1089.39	0.245541	0.0553058	4.4397	9.0086e-06	0.000317942	Up	5.54323		3.49765		772.281	0.858817
IPO9	5831.86	-0.0271693	0.039547	-0.687012	0.492075	0.766204	Same	8.01446		0.115656		-0.0354596	-0.00314228
NUP153	5823.21	-0.0436086	0.0389952	-1.11831	0.263436	0.575984	Same	7.96853		0.23959		-0.0757115	-0.0104482
EIF3K	5814.41	0.00472401	0.0433351	0.109011	0.913194	0.969249	Same	8.02604		0.0135648		0.00487389	6.40803e-05
EZH2	5804.32	-0.0186832	0.0366104	-0.510326	0.609823	0.839469	Same	8.00937		0.0759953		-0.022256	-0.00141984
GPATCH4	5798.7	0.0726269	0.042385	1.7135	0.0866199	0.315924	Same	8.00856		0.500417		0.229887	0.0363438
LOC728743	1154.17	0.245269	0.0591417	4.14715	3.36646e-05	0.000948165	Up	5.70345		3.02312		258.678	0.741478
CTPS1	5791.86	-0.0433995	0.0371634	-1.1678	0.242887	0.556146	Same	7.99762		0.254811		-0.0780361	-0.0110587
LMO4	5790.58	0.0747002	0.0406147	1.83924	0.0658799	0.269626	Same	8.03078		0.569238		0.277051	0.0425222
RPS6KL1	153.151	0.244905	0.0873769	2.80286	0.00506521	0.0497975	Up	2.7838		1.30279		4.91801	0.31906
PGD	5777.06	0.0151461	0.0374858	0.404049	0.686177	0.880333	Same	7.98083		0.0553532		0.017205	0.000838385
PITRM1	5772.47	-0.0602191	0.0423852	-1.42076	0.155387	0.439077	Same	7.96779		0.35746		-0.137149	-0.0215259
CYCS	5767.99	-0.0861816	0.0418111	-2.06122	0.0392825	0.194121	Same	7.95477		0.711928		-0.443959	-0.0613551
AP4M1	251.347	0.244747	0.0808739	3.02628	0.00247581	0.0293377	Up	3.58973		1.53257		8.34242	0.375093
CRKL	5758.46	0.0515614	0.0351225	1.46804	0.142092	0.416942	Same	7.99183		0.379924		0.123666	0.0195894
ATIC	5750.82	-0.0459842	0.0424129	-1.0842	0.278275	0.592445	Same	7.95256		0.227352		-0.0776176	-0.0104546
DEK	5747.88	0.0754617	0.0500241	1.50851	0.131425	0.398589	Same	7.97425		0.399475		0.189322	0.030145
COPS3	5745.37	-0.0412126	0.0446976	-0.922032	0.356512	0.663851	Same	7.9499		0.177929		-0.0620811	-0.00733293
RAB10	5744.89	-0.0496856	0.0416209	-1.19376	0.23257	0.543519	Same	7.98811		0.264785		-0.0914145	-0.013156
DNAJC21	5739.64	0.0115172	0.0459122	0.250853	0.801928	0.931442	Same	7.98372		0.0308444		0.0123649	0.000355241
SHC1	5730.53	0.014267	0.0412996	0.345451	0.729755	0.903405	Same	7.99049		0.0441175		0.0157925	0.000629423
ATP5G2	5724.54	-0.0514724	0.0445861	-1.15445	0.248316	0.560944	Same	8.00425		0.251081		-0.0917604	-0.0129237
LINC00667	969.623	0.24449	0.0579782	4.21692	2.47657e-05	0.000732421	Up	5.42678		3.13524		333.811	0.766534
RNPS1	5710.77	-0.0407927	0.0438693	-0.929869	0.352439	0.661004	Same	8.00568		0.179796		-0.0617133	-0.00733438
UBB	5706.76	-0.0415292	0.0424366	-0.978617	0.327769	0.638726	Same	8.00808		0.194686		-0.0650188	-0.00808513
DDX54	5705.12	-0.050333	0.0500801	-1.00505	0.314872	0.62829	Same	8.0337		0.20184		-0.0801111	-0.0101592
FANCI	5697.65	-0.0330992	0.0369979	-0.894623	0.370989	0.675518	Same	7.94843		0.170363		-0.0489982	-0.00563887
TNPO2	5681.32	-0.0409005	0.0484183	-0.844733	0.39826	0.696855	Same	7.9987		0.156858		-0.058693	-0.00641556
TMEM72-AS1	242.04	0.244141	0.0814499	2.99743	0.00272265	0.0314162	Up	3.44132		1.50285		7.77117	0.366906
STS	4830.86	0.243581	0.0552353	4.40987	1.03433e-05	0.000358411	Up	7.71379		3.44562		679.613	0.839286
HBS1L	5673.46	-0.090255	0.0414803	-2.17585	0.0295664	0.162388	Same	7.95038		0.789446		-0.555798	-0.0712515
ZRANB2	5665.89	0.0036828	0.0430554	0.0855363	0.931835	0.976228	Same	7.96913		0.0104485		0.00377247	3.84798e-05
HMGN1	5654.18	0.0124212	0.0366019	0.33936	0.734338	0.904272	Same	7.95654		0.0437009		0.0137362	0.000542819
OGDH	5651.53	-0.0173138	0.0409309	-0.423001	0.672295	0.871818	Same	7.9648		0.0595742		-0.0198594	-0.00103146
AKR1B1	5650.97	-0.0105625	0.0402507	-0.262418	0.792999	0.928121	Same	7.95949		0.0323953		-0.0113805	-0.000342176
TMEM229B	37.8171	0.243408	0.078539	3.09919	0.00194047	0.0244915	Up	0.620737		1.61098		9.93845	0.392126
MIEF1	5645.77	-0.0446179	0.037315	-1.19571	0.23181	0.542741	Same	7.97129		0.265407		-0.0822084	-0.0118419
TOPBP1	5645.25	-0.105799	0.0412142	-2.56705	0.0102568	0.0806069	Same	7.92144		1.09363		-1.31253	-0.115705
SNRPD3	5644.5	-0.00565261	0.0367386	-0.15386	0.87772	0.960003	Same	7.97544		0.0177276		-0.00588812	-0.000100207
SHCBP1	5640.92	-0.096087	0.040292	-2.38476	0.0170901	0.111481	Same	7.96254		0.9528		-0.861916	-0.0915517
TXLNA	5638.75	0.0359872	0.0358809	1.00296	0.315879	0.628778	Same	7.97128		0.201502		0.0572335	0.00725151
NINJ1	63.5921	0.243155	0.0866137	2.80735	0.00499505	0.049325	Up	1.43803		1.30693		4.92965	0.317787
STK4	5627	-0.0389395	0.0362572	-1.07398	0.282831	0.596272	Same	7.96024		0.224556		-0.065305	-0.0087441
CPSF7	5623.7	-0.0353852	0.0415952	-0.850703	0.394934	0.694458	Same	7.9606		0.158354		-0.0509536	-0.00560338
CCAR1	5621.13	-0.020278	0.0429056	-0.472618	0.636486	0.85425	Same	7.95015		0.0684149		-0.0237378	-0.00138732
MAGT1	5619.22	-0.0502301	0.0460042	-1.09186	0.274895	0.589257	Same	7.94299		0.229695		-0.0852432	-0.0115376
ADNP	5613.99	-0.0953428	0.0374245	-2.5476	0.0108466	0.0832419	Same	7.9274		1.07966		-1.14537	-0.102938
FLII	5611.78	0.0154952	0.0377328	0.410656	0.681325	0.87726	Same	7.97424		0.0568715		0.0176632	0.000881236
TACC1	5603.07	-0.0390934	0.0394009	-0.992197	0.321101	0.632847	Same	7.9428		0.198702		-0.0617739	-0.00776792
2018-09-11	5597.75	-0.0246266	0.0359663	-0.684712	0.493526	0.767088	Same	7.92586		0.115155		-0.032104	-0.00283586
ATP5L	5594.45	0.0395917	0.0418805	0.945349	0.344481	0.653908	Same	7.98774		0.184483		0.0605462	0.00730399
CAD	5588.26	-0.0843931	0.0448423	-1.882	0.0598362	0.2531	Same	7.9544		0.596708		-0.333438	-0.0503581
PTP4A1	5586.96	-0.0930593	0.0395077	-2.35547	0.0184991	0.117586	Same	7.92219		0.929645		-0.791416	-0.0865121
NELFCD	5585.64	-0.0600972	0.0365005	-1.64648	0.0996656	0.343587	Same	7.9525		0.463964		-0.174911	-0.0278829
MFN2	5559.61	-0.0157824	0.044824	-0.352097	0.724765	0.900738	Same	7.95445		0.0454014		-0.0175216	-0.000716543
HSPA14	5551.36	-0.0106676	0.0406507	-0.26242	0.792997	0.928121	Same	7.92963		0.0323953		-0.0114937	-0.00034558
CAB39	5550.39	0.0415971	0.0396991	1.04781	0.294726	0.608464	Same	7.91875		0.215765		0.0683641	0.00897519
PPP4R3B	5535.98	-0.0847964	0.0415096	-2.04281	0.041071	0.199935	Same	7.89982		0.699112		-0.42412	-0.0592822
SRSF4	5533.75	0.0425447	0.0365039	1.16548	0.243823	0.556955	Same	7.98541		0.25418		0.0763881	0.010814
ZDHHC5	5531.6	-0.06357	0.036498	-1.74174	0.081554	0.30526	Same	7.92244		0.51533		-0.208249	-0.0327595
SRP9	5528.78	-0.0415842	0.0502926	-0.826845	0.408325	0.703393	Same	7.90348		0.152802		-0.0591194	-0.00635415
EFTUD2	5521.93	-0.0759106	0.0405517	-1.87195	0.0612142	0.257064	Same	7.91539		0.589959		-0.295299	-0.0447841
LOC105378536	252.838	0.243127	0.0786764	3.09021	0.00200012	0.0250783	Up	3.52272		1.6007		9.69474	0.389174
NUTF2	5520.5	0.00411063	0.0524671	0.0783467	0.937552	0.978621	Same	7.96621		0.00938548		0.00420043	3.85802e-05
PPP6R3	5510.49	-0.0962676	0.0365102	-2.63673	0.00837102	0.0698196	Same	7.90683		1.15602		-1.3788	-0.111287
DOT1L	5506.96	0.0147432	0.0503653	0.292726	0.769732	0.920507	Same	7.96479		0.0359731		0.0160164	0.00053036
RALBP1	5506.6	-0.0931284	0.0375434	-2.48055	0.0131179	0.0934599	Same	7.91095		1.02937		-0.996453	-0.095864
CHCHD2	5502.86	-0.0575228	0.0413971	-1.38954	0.16467	0.452175	Same	7.94431		0.344694		-0.127214	-0.0198277
APEX1	5501.69	-0.0406216	0.0426542	-0.952346	0.340921	0.651121	Same	7.93335		0.186338		-0.0623871	-0.00756935
PDLIM7	289.676	0.242516	0.0788246	3.07665	0.00209341	0.025879	Up	3.73574		1.58705		9.37114	0.384885
CMPK1	5499.4	-0.0137139	0.0434124	-0.315898	0.75208	0.912627	Same	7.90914		0.0397068		-0.0150268	-0.000544534
RBBP8	5498.41	-0.116955	0.0477784	-2.44785	0.0143709	0.0995347	Same	7.88495		1.00203		-1.17501	-0.117191
RBM17	5497.46	0.0424545	0.0393055	1.08012	0.28009	0.594175	Same	7.94608		0.226086		0.0714512	0.00959836
CORO1C	5495.76	1.30373e-07	0.0398353	3.27279e-06	0.999997	0.999997	Same	7.90579		1.13408e-06		1.30373e-07	1.47853e-13
SEC16A	5494.33	-0.102056	0.043091	-2.36838	0.017866	0.115033	Same	7.9301		0.939179		-0.887192	-0.0958488
IRF2BPL	5489.13	0.0533178	0.0536623	0.993579	0.320428	0.632285	Same	7.97707		0.199087		0.0843255	0.0106149
UBE3C	5480.82	-0.0780393	0.0366522	-2.12918	0.033239	0.174995	Same	7.90426		0.756975		-0.445953	-0.0590738
SERF2	5475.37	0.0603815	0.0551349	1.09516	0.273447	0.587616	Same	7.96429		0.230907		0.102757	0.0139425
FCRL2	26.4201	0.242106	0.0695517	3.48095	0.000499643	0.00877638	Up	0.0387329		2.05668		27.5861	0.497935
SF3B4	5471.62	-0.0711233	0.0456727	-1.55724	0.119414	0.378568	Same	7.92194		0.421856		-0.187874	-0.0300038
CDKN2A	5469.08	-0.0205224	0.0826811	-0.248212	0.80397	0.932575	Same	7.96976		0.0303164		-0.0220062	-0.000622166
RPS23	5459.42	-0.0878442	0.0795664	-1.10404	0.269577	0.584272	Same	7.98415		0.233385		-0.150348	-0.0205015
NFE2L1	5456.44	-0.0449034	0.04211	-1.06634	0.286272	0.599436	Same	7.90885		0.222257		-0.0749094	-0.0099801
PRDX3	5451.84	-0.0149356	0.0429449	-0.347785	0.728002	0.902686	Same	7.86929		0.0444633		-0.0165457	-0.000664085
VPS35	5448.02	-0.069605	0.0450872	-1.54379	0.12264	0.385061	Same	7.873		0.414471		-0.180764	-0.0288492
ETNK1	5447.55	-0.0290617	0.0552639	-0.525871	0.598978	0.835078	Same	7.88789		0.0782728		-0.0348011	-0.00227474
ZC3H15	5445.99	-0.0609229	0.0468238	-1.30111	0.19322	0.49245	Same	7.8839		0.307638		-0.123714	-0.0187422
ALDH18A1	5441.64	-0.103961	0.0387603	-2.68214	0.0073153	0.0636125	Same	7.87899		1.19646		-1.63428	-0.124384
CDC20	5439.29	0.00706765	0.0487169	0.145076	0.884651	0.961441	Same	7.92631		0.0170773		0.0073511	0.000120696
BRIX1	5438.6	-0.104227	0.0414084	-2.51704	0.0118347	0.0875353	Same	7.88332		1.05782		-1.19068	-0.110253
UPF1	5434.83	-0.00197832	0.0394868	-0.0501007	0.960042	0.984846	Same	7.93045		0.00663155		-0.00200876	-1.31193e-05
MRTO4	5431.77	-0.0343536	0.0486914	-0.705536	0.480477	0.759143	Same	7.94708		0.119677		-0.0452531	-0.00411132
PRPF4B	5418.53	-0.016036	0.0440207	-0.364283	0.715646	0.895831	Same	7.86918		0.0477739		-0.0179007	-0.000766103
PPIF	5417.82	-0.0787782	0.0441378	-1.78482	0.07429	0.290628	Same	7.90786		0.536662		-0.271062	-0.0422773
AZIN1	5412.31	0.0263145	0.0405193	0.649432	0.516059	0.782955	Same	7.90646		0.106263		0.0336092	0.00279626
KNTC1	5408.88	-0.0498348	0.0430487	-1.15764	0.247011	0.560117	Same	7.86468		0.251722		-0.0889722	-0.0125445
BUB3	5407.28	-0.0475376	0.0348659	-1.36344	0.172744	0.464564	Same	7.87443		0.332954		-0.102327	-0.0158279
TTPAL	1222.16	0.242072	0.0517934	4.67381	2.95666e-06	0.00012522	Up	5.74191		3.90233		1933.18	0.944645
SLC25A39	5380	-0.0519925	0.0434952	-1.19536	0.231945	0.542841	Same	7.90234		0.265327		-0.0957784	-0.013795
AQP3	5379.98	0.112599	0.049077	2.29434	0.021771	0.13186	Same	7.91844		0.879888		0.853932	0.0990747
IARS2	5370.38	-0.0288427	0.0385035	-0.749094	0.4538	0.741633	Same	7.86152		0.129811		-0.0388908	-0.0037441
UBXN4	5360.09	0.0751211	0.0446664	1.68183	0.0926024	0.329888	Same	7.86399		0.481633		0.227717	0.0361808
COX8A	5359.1	0.061219	0.0556942	1.0992	0.271681	0.586165	Same	7.92668		0.23198		0.10444	0.0142016
EIF4EBP2	5356.83	0.00364209	0.0379238	0.0960369	0.923491	0.972902	Same	7.86552		0.0119309		0.00374353	4.34535e-05
RANBP1	5349.62	-0.00880713	0.0451604	-0.195019	0.845378	0.948464	Same	7.92777		0.0229791		-0.00928568	-0.00020238
MAP4	5344.09	0.0651538	0.0479124	1.35985	0.173876	0.466065	Same	7.87391		0.331554		0.139796	0.021602
HDAC1	5337.38	0.00388569	0.0380196	0.102202	0.918596	0.971362	Same	7.88823		0.0126188		0.00400025	4.90328e-05
ELF1	5334.95	-0.0276906	0.0408511	-0.677842	0.497872	0.770066	Same	7.84823		0.113472		-0.0359588	-0.00314212
METAP2	5334.12	0.0482603	0.0395889	1.21904	0.22283	0.531068	Same	7.89513		0.27485		0.090874	0.0132643
PARK7	5333.71	-0.00536356	0.043257	-0.123993	0.901321	0.96612	Same	7.89683		0.014969		-0.00555165	-8.02868e-05
CHAF1A	5321.02	0.0596818	0.0434012	1.37512	0.169095	0.459076	Same	7.90083		0.338116		0.130004	0.0201793
HDAC2	5319.32	-0.014542	0.0447328	-0.325086	0.745116	0.910033	Same	7.84443		0.0409429		-0.0159797	-0.000595392
IKZF3	5317.62	-0.0863564	0.0454266	-1.90101	0.0573007	0.246885	Same	7.88465		0.607505		-0.349784	-0.0524619
TRIP13	5315.11	-0.0949621	0.0347838	-2.73007	0.00633211	0.0578487	Same	7.86032		1.23771		-1.64156	-0.117535
UQCRHL	5311.11	-0.11386	0.0408675	-2.78607	0.00533517	0.051614	Same	7.90758		1.28723		-2.20598	-0.146564
PLEKHB2	5308.57	0.03118	0.0440206	0.708304	0.478756	0.758042	Same	7.88795		0.120307		0.0411323	0.00375117
ARGLU1	5308.46	0.0966889	0.0496905	1.94582	0.051676	0.230916	Same	7.90002		0.636545		0.418718	0.0615469
TPD52	5296.39	-0.0984444	0.0398277	-2.47176	0.013445	0.0950605	Same	7.85241		1.022		-1.0356	-0.10061
PSMA4	5293.91	-0.091485	0.0422242	-2.16665	0.0302618	0.165018	Same	7.84607		0.782467		-0.554393	-0.071584
MGEA5	5286.53	0.0553085	0.036665	1.50848	0.131431	0.398589	Same	7.85237		0.399475		0.138761	0.0220943
RHOC	452.583	0.241886	0.0724024	3.34085	0.000835222	0.0128515	Up	4.32991		1.89105		18.8216	0.457417
WASF1	344.177	0.241706	0.0789637	3.06098	0.00220612	0.0268087	Up	3.81684		1.57172		9.01598	0.379896
CASP6	5273.97	-0.106112	0.0446414	-2.37698	0.0174551	0.113344	Same	7.88211		0.945602		-0.936193	-0.100339
LOC107987271	58.8595	0.24115	0.085216	2.82987	0.00465663	0.0467913	Up	1.32644		1.32983		5.15374	0.32069
NOP2	5273.35	-0.0930999	0.0467949	-1.98953	0.0466428	0.217166	Same	7.86798		0.663208		-0.428704	-0.0617446
UQCRC1	5272.44	-0.0583549	0.0504298	-1.15715	0.247211	0.560117	Same	7.90123		0.251722		-0.104183	-0.0146892
FARSB	5268.01	-0.0673536	0.040648	-1.657	0.0975202	0.339949	Same	7.82868		0.468586		-0.198128	-0.0315609
RUNX2	5259.6	-0.0978628	0.0399102	-2.45207	0.0142036	0.0986743	Same	7.86122		1.0058		-0.991776	-0.09843
NIPA2	5255.16	-0.0570692	0.034455	-1.65634	0.0976537	0.339992	Same	7.84568		0.468531		-0.167854	-0.0267387
PQLC3	244.728	0.240873	0.0801866	3.00391	0.00266533	0.0311	Up	3.39938		1.50724		7.74512	0.363054
NUFIP2	5246.11	0.00121686	0.0539377	0.0225604	0.982001	0.994316	Same	7.83708		0.00247575		0.00122382	3.01264e-06
INCENP	5229.81	-0.0637023	0.042207	-1.50928	0.131227	0.398481	Same	7.87784		0.399592		-0.159863	-0.0254549
SMARCA2	5223.78	0.0173016	0.0446296	0.387671	0.69826	0.886291	Same	7.82983		0.0524235		0.0195214	0.000907011
MRFAP1	5217.08	-0.0979391	0.0417755	-2.34442	0.0190569	0.120263	Same	7.86505		0.919869		-0.814376	-0.0900911
EPB41L1	910.677	0.240303	0.0628059	3.82611	0.000130182	0.00298322	Up	5.32819		2.52531		80.5514	0.60684
TRIM25	5204.8	-0.0586773	0.0385903	-1.52052	0.12838	0.394526	Same	7.8373		0.403925		-0.148729	-0.0237012
DNTTIP2	5204.45	-0.0871276	0.0411299	-2.11835	0.0341451	0.178284	Same	7.81712		0.748888		-0.488701	-0.0652488
PI4KB	5202.68	0.0947682	0.0384677	2.46358	0.0137558	0.0966204	Same	7.83778		1.01493		0.980831	0.0961833
PTP4A2	5200.38	0.0708037	0.0402436	1.75938	0.0785131	0.299366	Same	7.84448		0.523798		0.236512	0.0370868
COPB2	5196.85	-0.0637182	0.0420621	-1.51486	0.129807	0.397097	Same	7.81258		0.401104		-0.16046	-0.0255576
UBE2I	5194.11	-0.032552	0.0356468	-0.913182	0.361147	0.667569	Same	7.85205		0.175504		-0.048762	-0.00571301
PPP5C	5188.86	0.00664844	0.0426719	0.155804	0.876188	0.959418	Same	7.84689		0.0179919		0.00692966	0.000119618
SLC29A1	5186.11	0.0101829	0.0440532	0.231151	0.817198	0.938747	Same	7.87632		0.0274512		0.0108474	0.000279534
ADSL	5185.49	0.00550754	0.0420417	0.131002	0.895774	0.965335	Same	7.82745		0.0153218		0.00570532	8.43857e-05
BRD4	5173.97	-0.0245035	0.0451738	-0.542426	0.587525	0.827327	Same	7.87555		0.0823227		-0.0296176	-0.00201719
ALKBH5	5166.02	-0.10069	0.0476652	-2.11244	0.0346491	0.179408	Same	7.86311		0.746159		-0.561234	-0.0751305
LITAF	5165.97	-0.0165722	0.0388952	-0.426075	0.670053	0.870194	Same	7.83299		0.0603838		-0.0190443	-0.0010007
HNRNPA0	5163	0.0178734	0.0479268	0.372932	0.709199	0.891959	Same	7.86876		0.0496553		0.0200384	0.000887509
ACIN1	5159.46	-0.00054588	0.0383732	-0.0142256	0.98865	0.997063	Same	7.85416		0.00127741		-0.000547488	-6.9731e-07
PSMC2	5152.14	0.0973311	0.0357065	2.72587	0.00641331	0.0583422	Same	7.81308		1.23402		1.66828	0.120108
LUC7L3	5144.97	0.0976282	0.048066	2.03113	0.0422417	0.204026	Same	7.8526		0.690314		0.478509	0.0673942
LIG3	5142.84	0.0211509	0.0513923	0.411558	0.680663	0.876778	Same	7.81514		0.0571105		0.0241235	0.00120794
C1orf35	1027.03	0.23959	0.0615984	3.88955	0.000100432	0.00238265	Up	5.60015		2.62294		100.556	0.62843
MRPL3	5136.52	-0.0775502	0.0432703	-1.79223	0.0730965	0.287962	Same	7.83138		0.540664		-0.269307	-0.0419286
CHTOP	5135	0.0183425	0.041498	0.44201	0.658482	0.864309	Same	7.86413		0.0633311		0.0212222	0.00116165
PLCG1	1757.7	0.239387	0.0494025	4.84565	1.26199e-06	5.89016e-05	Up	6.28449		4.22987		4064.19	1.01258
ARFGEF2	5127.89	-0.0198711	0.0410367	-0.484229	0.628224	0.849744	Same	7.80224		0.0707119		-0.0233849	-0.00140513
IDH2	5127.69	0.113323	0.0431757	2.6247	0.00867245	0.0715188	Same	7.83254		1.14558		1.58453	0.129821
LOC100506127	344.281	0.239226	0.078468	3.04871	0.00229828	0.0277223	Up	3.95922		1.55717		8.62936	0.372516
HSF4	251.679	0.238887	0.0810097	2.94887	0.00318937	0.0355462	Up	3.55849		1.44921		6.72046	0.346197
PARP10	354.841	0.238684	0.0789972	3.02143	0.00251585	0.0297506	Up	4.03234		1.5265		8.02285	0.364353
MSANTD2	922.573	0.238415	0.0594085	4.01314	5.99155e-05	0.00154309	Up	5.35014		2.81161		154.504	0.670329
IL10RB	519.755	0.238119	0.0652337	3.65024	0.000261991	0.00508636	Up	4.52686		2.29359		46.8152	0.546148
TMEM14C	781.124	0.237977	0.06079	3.91474	9.05019e-05	0.00219722	Up	5.12775		2.65813		108.308	0.632573
MTOR	5103.08	-0.0495647	0.0461966	-1.07291	0.283312	0.596462	Same	7.8069		0.224417		-0.0830979	-0.0111232
SLC39A8	5101.72	0.11645	0.0452019	2.57623	0.00998855	0.0792315	Same	7.78561		1.1011		1.46975	0.128224
TPST2	403.861	0.237691	0.0713651	3.33063	0.000866503	0.0131799	Up	4.14126		1.88009		18.0343	0.446879
PNPT1	5094.96	-0.102567	0.0375378	-2.73237	0.00628802	0.0576612	Same	7.80512		1.23912		-1.77879	-0.127093
SEC61G	5092.84	-0.145678	0.0779315	-1.86931	0.0615798	0.257936	Same	7.86064		0.588488		-0.564784	-0.0857298
STAT2	1164.29	0.237506	0.0526165	4.5139	6.36466e-06	0.000239407	Up	5.68205		3.62086		992.056	0.859975
CAPNS1	5083.19	0.0593464	0.0388859	1.52617	0.126968	0.393	Same	7.83087		0.405607		0.151009	0.0240713
PGAM5	5080.04	-0.0536377	0.0497011	-1.0792	0.280496	0.594175	Same	7.85912		0.226086		-0.0902726	-0.0121267
PES1	5071.34	-0.0796558	0.0471158	-1.69064	0.0909055	0.325455	Same	7.82479		0.487509		-0.244752	-0.0388329
TGFB1	5066.85	-0.0789868	0.0452098	-1.74712	0.0806168	0.303941	Same	7.85186		0.517211		-0.259876	-0.0408528
DMXL2	332.543	0.237074	0.0743603	3.18818	0.00143172	0.0193978	Up	3.83705		1.71225		12.2217	0.405929
RPL7L1	5060.18	-0.100694	0.0374768	-2.68682	0.0072135	0.0632564	Same	7.81499		1.1989		-1.59183	-0.120721
TBL1XR1	5059.28	-0.110536	0.0511945	-2.15915	0.0308387	0.166896	Same	7.7943		0.777553		-0.662306	-0.085948
GOLGA3	5059.27	-0.053026	0.045872	-1.15595	0.2477	0.560547	Same	7.82165		0.251388		-0.0945968	-0.0133301
PAK2	5058.91	-0.0486208	0.0412638	-1.17829	0.238681	0.550598	Same	7.77163		0.259165		-0.0883054	-0.0126008
TPP2	5047.33	-0.0541635	0.0387641	-1.39726	0.162336	0.448817	Same	7.75985		0.347931		-0.120681	-0.0188451
UBE3A	5044.59	-0.0759606	0.0392276	-1.9364	0.0528182	0.234009	Same	7.7985		0.630768		-0.324606	-0.0479135
GNPDA1	1205	0.236536	0.0550817	4.29428	1.75261e-05	0.00054608	Up	5.73025		3.26274		433.153	0.771757
NECAP2	2872.77	0.236427	0.0476174	4.96514	6.86512e-07	3.489e-05	Up	7.00485		4.4573		6776.35	1.05383
DNM2	5041.43	0.0683832	0.0423002	1.61661	0.105961	0.356483	Same	7.81725		0.447961		0.191827	0.030633
TERF2IP	5039.64	-0.0371992	0.0460055	-0.80858	0.418757	0.711794	Same	7.80179		0.147646		-0.0522612	-0.0054923
SMC2	5037.63	-0.0613202	0.0407195	-1.50592	0.132088	0.399902	Same	7.76832		0.398046		-0.153338	-0.0244083
GRK6	5032.46	-0.0457161	0.0468827	-0.975117	0.329502	0.641041	Same	7.83361		0.193114		-0.0713155	-0.00882843
BCL2	2473.83	0.236122	0.0516556	4.57107	4.8523e-06	0.000188728	Up	6.76159		3.72416		1251.12	0.879355
SAMD8	444.95	0.235235	0.0700827	3.35653	0.000789266	0.0123128	Up	4.28617		1.90964		19.105	0.449215
TAPBPL	583.574	0.234124	0.0664273	3.52451	0.000424269	0.00772535	Up	4.73981		2.11208		30.3059	0.494489
CHEK1	5017.85	-0.0686038	0.0379896	-1.80586	0.0709404	0.282354	Same	7.77559		0.549206		-0.242971	-0.0376776
LARS	5014.66	-0.0975728	0.0394696	-2.4721	0.0134322	0.095048	Same	7.76878		1.02206		-1.02656	-0.0997249
MCMBP	5008.84	-0.0629297	0.0377601	-1.66657	0.0956007	0.336368	Same	7.77056		0.473186		-0.187086	-0.0297774
TBC1D16	1223.01	0.232877	0.0516942	4.5049	6.64053e-06	0.000248965	Up	5.7859		3.60386		935.379	0.839256
SLC44A1	4999.7	-0.0449382	0.0439483	-1.02252	0.306533	0.62061	Same	7.77476		0.207181		-0.0724097	-0.00931034
HADH	4998.77	0.0442463	0.0408269	1.08375	0.278474	0.592445	Same	7.75828		0.227352		0.0746842	0.0100595
BCOR	4997.54	-0.0392831	0.0564618	-0.695747	0.486587	0.763464	Same	7.78344		0.117211		-0.0514538	-0.00460443
PTK2B	6468.58	0.231505	0.0380694	6.08114	1.1933e-09	1.02597e-07	Up	8.17578		6.98887		2.25646e+06	1.61796
MRPS34	4989.25	0.0443224	0.0551177	0.804142	0.421315	0.713633	Same	7.83259		0.146525		0.0621082	0.00649435
SUPT6H	4985.86	-0.0610984	0.047064	-1.2982	0.194219	0.492995	Same	7.77005		0.307158		-0.123933	-0.0187668
WIPF1	4985.21	-0.00263862	0.042428	-0.0621905	0.950411	0.981659	Same	7.75372		0.00803917		-0.00268791	-2.12123e-05
ANKRD11	4983.57	-0.022764	0.0482805	-0.471495	0.637288	0.854864	Same	7.8296		0.0681028		-0.0266288	-0.00155029
NUCB2	4804.65	0.231503	0.0526553	4.39657	1.09975e-05	0.000376515	Up	7.69881		3.42422		614.857	0.792716
HIPK2	4973.98	-0.0626383	0.0518718	-1.20756	0.227217	0.536159	Same	7.77499		0.270706		-0.116828	-0.0169566
SSB	4968.22	-0.0898796	0.0476401	-1.88664	0.0592088	0.251805	Same	7.77228		0.598936		-0.356941	-0.0538321
RNF40	4965.87	-0.0123717	0.0420635	-0.294119	0.768667	0.920003	Same	7.7947		0.0362109		-0.0134474	-0.00044799
2018-03-02	207.652	0.231298	0.0819989	2.82074	0.00479129	0.0476421	Up	3.27619		1.32201		4.8549	0.305778
VDAC1	4960.91	-0.0610824	0.0426835	-1.43105	0.152415	0.433307	Same	7.76323		0.363204		-0.140968	-0.0221854
CDK4	4959.51	-0.0160062	0.0405915	-0.394323	0.693342	0.884468	Same	7.78882		0.0533179		-0.0180969	-0.000853415
MXD4	439.702	0.230602	0.0758497	3.04024	0.00236387	0.028275	Up	4.31242		1.5486		8.15567	0.357109
DLAT	4954.67	-0.0712258	0.0394833	-1.80395	0.0712394	0.283249	Same	7.75915		0.547832		-0.251461	-0.0390198
CAPRIN2	319.245	0.230182	0.0748074	3.07699	0.00209099	0.0258772	Up	3.82463		1.58708		8.89518	0.365318
SELT	4949.27	-0.0245648	0.04579	-0.536467	0.591636	0.83092	Same	7.76777		0.0804406		-0.0295634	-0.00197601
CPT1A	4948.19	0.0902538	0.0370462	2.43625	0.0148404	0.1018	Same	7.78681		0.992254		0.886583	0.0895547
PRTFDC1	269.43	0.229999	0.07971	2.88545	0.00390854	0.0413891	Up	3.56595		1.38311		5.557	0.318115
CSAD	310.888	0.229901	0.0798409	2.87949	0.00398318	0.0419045	Up	3.8882		1.37774		5.48631	0.316744
GLUD1	4938.37	0.0364276	0.0444659	0.819224	0.412658	0.707221	Same	7.74768		0.150445		0.051508	0.00548033
LEF1	4937.89	-0.0697209	0.0406197	-1.71643	0.0860833	0.315198	Same	7.77011		0.501417		-0.221197	-0.0349592
GLYR1	4937.82	-0.0263653	0.0370154	-0.71228	0.476291	0.756071	Same	7.76404		0.121437		-0.0348715	-0.00320174
NFATC2	1766.32	0.229731	0.0500967	4.58576	4.52334e-06	0.000180854	Up	6.29766		3.74267		1270.26	0.859809
ZWINT	4933.1	0.0570842	0.0389236	1.46657	0.142493	0.417571	Same	7.76842		0.37927		0.136705	0.0216503
ELMO2	843.752	0.229535	0.0575436	3.98889	6.63842e-05	0.00169417	Up	5.22039		2.77104		135.485	0.636052
ZNF598	4923.03	-0.107816	0.0504617	-2.13659	0.0326315	0.173151	Same	7.80349		0.761575		-0.62267	-0.0821099
UBE2K	4922.49	-0.0743887	0.0424118	-1.75396	0.0794372	0.300982	Same	7.76813		0.521459		-0.247153	-0.0387906
TP53I13	551.803	0.227911	0.0687739	3.31391	0.000919999	0.0137339	Up	4.6921		1.86221		16.5947	0.424417
HTATSF1	4921.4	0.0196094	0.0413882	0.473792	0.635649	0.853616	Same	7.74802		0.0687375		0.0229721	0.0013479
CDC42SE1	4917.3	0.0728798	0.0451243	1.61509	0.106291	0.356958	Same	7.74736		0.447383		0.204169	0.0326052
CEP350	4912.9	-0.120551	0.0555342	-2.17076	0.0299495	0.163862	Same	7.71953		0.785521		-0.735687	-0.0946956
FDPS	4912.37	0.0911029	0.04484	2.03173	0.0421807	0.203861	Same	7.76679		0.690665		0.446887	0.0629216
ISG20L2	4911.87	0.0148337	0.0367007	0.40418	0.68608	0.880333	Same	7.79014		0.0553532		0.0168501	0.000821093
TMEM259	4909.49	0.0325427	0.0557273	0.583962	0.559246	0.811039	Same	7.81454		0.090958		0.0401246	0.00296002
MTCH2	4908.25	-0.0570967	0.0387077	-1.47507	0.140193	0.413613	Same	7.74294		0.383406		-0.138044	-0.0218912
UBN1	4900.91	-0.00467593	0.0375902	-0.124392	0.901005	0.96612	Same	7.75567		0.014969		-0.0048399	-6.99937e-05
PPA1	4898.48	-0.0443354	0.0418721	-1.05883	0.289678	0.602872	Same	7.72578		0.219775		-0.0735403	-0.00974381
AP3D1	4890.08	-0.071186	0.0442949	-1.60709	0.108034	0.359313	Same	7.77045		0.444527		-0.198117	-0.0316441
C19orf43	4887.52	0.0443109	0.0483264	0.916909	0.35919	0.666668	Same	7.79773		0.176091		0.0664663	0.00780274
GNL2	4885.06	-0.0370622	0.0361195	-1.0261	0.304845	0.618946	Same	7.75058		0.208348		-0.0598796	-0.00772182
TK2	416.819	0.227241	0.0731239	3.10762	0.00188602	0.0240431	Up	4.25569		1.61901		9.45142	0.367906
SP1	4870.1	-0.03932	0.0350308	-1.12244	0.261675	0.574109	Same	7.73161		0.241006		-0.0684888	-0.00947635
MYB	4868.38	0.0514074	0.0382442	1.34419	0.178888	0.471767	Same	7.7253		0.326272		0.108968	0.0167728
TLE1	1073.78	0.226859	0.060814	3.73037	0.000191195	0.00398237	Up	5.60594		2.39986		56.9658	0.544429
FPGS	2475.12	0.226625	0.0597005	3.79604	0.000147028	0.00327731	Up	6.8019		2.48448		69.1498	0.563047
UBE2Q1	4865.47	0.0139484	0.040683	0.342855	0.731708	0.903627	Same	7.75417		0.0440108		0.015436	0.000613878
CDC6	4859.72	-0.0688576	0.0379775	-1.81311	0.0698144	0.279458	Same	7.7171		0.553683		-0.246397	-0.0381253
YWHAH	4856.99	-0.0276115	0.0398901	-0.69219	0.488818	0.765039	Same	7.73479		0.116316		-0.0360917	-0.00321167
PPP1R15B	4855.33	-0.0694388	0.0382746	-1.81423	0.0696431	0.279059	Same	7.7571		0.554303		-0.248832	-0.0384902
HMCES	1351.3	0.225928	0.0536098	4.21431	2.50548e-05	0.000738406	Up	5.90403		3.1317		305.967	0.70754
CENPE	4836.63	-0.0826725	0.0465371	-1.77648	0.0756531	0.293053	Same	7.70927		0.533054		-0.282107	-0.0440689
RUVBL2	4831.02	-0.00844924	0.0442404	-0.190985	0.848537	0.949552	Same	7.76727		0.0224811		-0.00889813	-0.000189948
RMI2	511.069	0.224822	0.0705439	3.18698	0.00143768	0.0194127	Up	4.52982		1.71191		11.5811	0.384875
PSMA1	4821.89	0.0428333	0.0467934	0.915369	0.359998	0.666976	Same	7.71111		0.17589		0.0642201	0.00753394
VAPA	4820.2	-0.101031	0.0397868	-2.53931	0.0111071	0.0842823	Same	7.7101		1.07426		-1.19872	-0.108534
DPYSL2	2257.12	0.22464	0.0442406	5.0777	3.82029e-07	2.05094e-05	Up	6.65659		4.68805		10953	1.05312
GNAI2	4818.73	0.0929196	0.0420029	2.21222	0.0269518	0.152496	Same	7.78261		0.816743		0.609326	0.0758914
MOB1B	4817	0.0302094	0.0522568	0.578095	0.5632	0.813875	Same	7.72169		0.0894422		0.037118	0.00270199
TLE3	4814.91	-0.00808697	0.0503489	-0.160619	0.872394	0.957464	Same	7.75063		0.0188774		-0.00844624	-0.000152661
CDC25B	4806.5	-0.109816	0.0427253	-2.57028	0.0101615	0.0800252	Same	7.76226		1.09677		-1.37227	-0.120443
GAS5	4806.48	-0.0956498	0.0433418	-2.20687	0.027323	0.153987	Same	7.73366		0.812517		-0.621156	-0.0777171
GTF3C1	4805.59	-0.026895	0.043492	-0.61839	0.536318	0.795753	Same	7.73447		0.0992215		-0.0337982	-0.00266856
TREX1	411.541	0.223937	0.0721515	3.10371	0.00191109	0.0242534	Up	4.25388		1.61523		9.23322	0.36171
SYMPK	4800.22	-0.00640021	0.0432096	-0.14812	0.882248	0.961285	Same	7.73893		0.0171477		-0.00665798	-0.000109749
PRKCQ	324.679	0.223836	0.0780964	2.86615	0.00415502	0.0431933	Up	3.86022		1.36458		5.18219	0.305443
HINT1	4788.48	0.0124586	0.0535479	0.232664	0.816023	0.938188	Same	7.75711		0.0277101		0.0132795	0.000345231
PSIP1	4785.01	0.0609807	0.0529352	1.15199	0.249326	0.562003	Same	7.68013		0.250262		0.108506	0.0152611
SLTM	4784.45	0.0247464	0.0375099	0.65973	0.509427	0.778471	Same	7.72415		0.108757		0.0317885	0.00269136
NOC2L	4782.64	-0.0437984	0.0491896	-0.890399	0.373252	0.677054	Same	7.75368		0.169377		-0.0646896	-0.00741843
TIMM17A	4782.24	-0.0550596	0.0390997	-1.40819	0.159076	0.444875	Same	7.73067		0.351762		-0.123764	-0.0193679
GAS7	392.26	0.223606	0.0755078	2.96136	0.00306282	0.0343703	Up	4.09473		1.46382		6.50579	0.327318
GTF3A	4772.26	-0.0664493	0.0403767	-1.64573	0.0998183	0.343793	Same	7.70539		0.463702		-0.193283	-0.0308127
RBM26	4760.36	-0.0365565	0.0385889	-0.947333	0.343469	0.653694	Same	7.7038		0.184626		-0.055923	-0.00674926
COPB1	4755.89	-0.0777486	0.0452156	-1.71951	0.0855214	0.313944	Same	7.67025		0.503147		-0.247651	-0.039119
ELMO1	4749.2	-0.0146978	0.0387474	-0.379324	0.704447	0.889161	Same	7.70453		0.0510195		-0.01653	-0.000749875
DENND4B	4743.12	-0.0167209	0.0430276	-0.388608	0.697566	0.885804	Same	7.72888		0.0526622		-0.0188765	-0.000880558
ATP1B3	4741.5	-0.0422634	0.0401569	-1.05246	0.29259	0.606227	Same	7.7016		0.217365		-0.0697155	-0.00918658
SNHG3	4737.25	0.0743568	0.0826705	0.899435	0.368421	0.673531	Same	7.74791		0.171642		0.110398	0.0127628
UTRN	404.851	0.223555	0.078058	2.86396	0.00418385	0.0433747	Up	4.10055		1.36276		5.15403	0.304652
SIGMAR1	4734.17	-0.00540833	0.0429681	-0.125869	0.899836	0.965912	Same	7.73082		0.0150623		-0.00559919	-8.14619e-05
SGTA	4733.48	-0.0875298	0.0394199	-2.22045	0.0263885	0.1505	Same	7.71658		0.822464		-0.581594	-0.0719901
LASP1	4730.7	0.120819	0.0443216	2.72595	0.00641163	0.0583422	Same	7.71529		1.23402		2.07086	0.149092
RBM14	4727.35	-0.0662108	0.043315	-1.52859	0.126366	0.391705	Same	7.74297		0.407041		-0.169032	-0.0269505
SPECC1	391.205	0.223548	0.0717158	3.11714	0.00182613	0.0233948	Up	4.1002		1.63088		9.55549	0.364581
WASF2	4723.64	-0.0020891	0.042432	-0.049234	0.960733	0.985302	Same	7.7229		0.00643082		-0.00212026	-1.34346e-05
CLEC7A	4723.09	0.0802379	0.0384262	2.0881	0.0367887	0.185486	Same	7.70278		0.731688		0.432581	0.0587091
CD320	4704.66	0.0155677	0.0506786	0.307184	0.758703	0.914742	Same	7.74569		0.0387016		0.0170186	0.000602493
KCNAB2	2569.22	0.223243	0.0523251	4.26646	1.986e-05	0.000610481	Up	6.85661		3.21433		365.684	0.717576
XRN2	4702.11	-0.00119248	0.0375761	-0.0317352	0.974683	0.991505	Same	7.67768		0.00370528		-0.0012027	-4.41849e-06
EID1	4698.5	-0.0711513	0.0369164	-1.92736	0.0539347	0.237483	Same	7.6902		0.624367		-0.299605	-0.0444245
CUL3	4698.11	-0.046198	0.0435305	-1.06128	0.288564	0.602311	Same	7.65386		0.220179		-0.0767012	-0.0101718
TSN	4690.59	-0.0941244	0.0368798	-2.5522	0.0107046	0.0826419	Same	7.69103		1.0828		-1.13894	-0.101918
LAS1L	4685.99	-0.0326164	0.0379895	-0.858561	0.390583	0.691329	Same	7.69599		0.160315		-0.0471792	-0.00522889
SQSTM1	1228.19	0.22324	0.055173	4.04619	5.20589e-05	0.00138119	Up	5.79651		2.85975		161.629	0.638411
TMC6	2449.95	0.222357	0.0461832	4.81467	1.47443e-06	6.74403e-05	Up	6.8177		4.17108		3297.09	0.927468
DDX23	4678.85	0.0188456	0.0423479	0.445019	0.656306	0.863798	Same	7.68042		0.0635877		0.0218172	0.00119835
CIRBP	4674.44	0.0360075	0.0846309	0.425466	0.670497	0.870382	Same	7.77898		0.0602902		0.0413698	0.0021709
TK1	4669.83	0.0252473	0.0425338	0.593582	0.552792	0.806917	Same	7.72716		0.0931709		0.0312886	0.00235232
INSR	4669.19	-0.11563	0.0456918	-2.53066	0.0113848	0.0857045	Same	7.71189		1.067		-1.34918	-0.123377
SRPRB	4668.97	-0.106251	0.0398137	-2.66871	0.00761431	0.0652959	Same	7.67796		1.18511		-1.62722	-0.12592
PRPS1	4668.87	-0.041575	0.0412217	-1.00857	0.31318	0.625977	Same	7.68413		0.203441		-0.0664162	-0.00845808
GABRR2	686.851	0.221565	0.0682314	3.24726	0.00116521	0.01647	Up	4.96017		1.78331		13.4527	0.395119
INO80E	1276.58	0.221138	0.052066	4.24726	2.16397e-05	0.000656367	Up	5.86536		3.18285		336.912	0.70385
DOK2	1361.72	0.221106	0.0540242	4.09273	4.26331e-05	0.00116828	Up	5.94964		2.93245		189.258	0.648383
FKBP8	4659.4	0.0152277	0.0488319	0.311839	0.755163	0.91404	Same	7.7218		0.039035		0.0166598	0.000594413
GLDC	4653.5	-0.0413182	0.0412483	-1.0017	0.316491	0.629393	Same	7.68358		0.201078		-0.0656477	-0.00830818
HTT	4651.83	-0.0223589	0.046737	-0.478397	0.632368	0.851525	Same	7.67514		0.0698026		-0.0262574	-0.00156071
JADE1	4649.1	-0.000439477	0.0368808	-0.0119162	0.990493	0.997398	Same	7.68563		0.0011313		-0.000440624	-4.9718e-07
PSMD13	4642.65	-0.0167152	0.045767	-0.365224	0.714944	0.895386	Same	7.6602		0.0479897		-0.0186682	-0.000802159
DENND4A	2589.67	0.220359	0.0502844	4.38225	1.17459e-05	0.00039738	Up	6.80067		3.40079		554.529	0.749396
CCAR2	4631.3	0.0302856	0.0499559	0.606246	0.544351	0.801321	Same	7.70956		0.0961937		0.0377946	0.00291328
CTBP1	4627.18	0.0478599	0.0436008	1.09768	0.272343	0.586502	Same	7.72138		0.23173		0.0816022	0.0110906
NFATC3	4623.64	-0.0681551	0.0391232	-1.74207	0.081497	0.305147	Same	7.65962		0.515492		-0.223352	-0.0351334
PRKAR1A	4610.76	0.0264108	0.0470193	0.561702	0.574319	0.818462	Same	7.67489		0.0870013		0.0322688	0.00229778
SEC14L1	4610.21	0.00629624	0.0366345	0.171866	0.863543	0.954338	Same	7.65229		0.0202979		0.0065975	0.0001278
ADRM1	4606.4	0.0354252	0.0466501	0.759382	0.447624	0.735805	Same	7.70204		0.133237		0.0481449	0.00471997
STK26	4605.71	-0.0655913	0.042304	-1.55047	0.121028	0.38157	Same	7.64459		0.418425		-0.171898	-0.027445
AKT2	4597.63	0.0914159	0.0453246	2.01691	0.0437046	0.208746	Same	7.68784		0.680382		0.437929	0.0621977
DDX1	4593.25	-0.0734792	0.0388195	-1.89284	0.058379	0.249557	Same	7.6522		0.602831		-0.294439	-0.0442955
FAM111B	4590.86	-0.0999601	0.0478238	-2.09017	0.0366022	0.18487	Same	7.63187		0.733133		-0.540704	-0.073284
HIRA	4585.56	-0.068303	0.0406527	-1.68016	0.0929266	0.330341	Same	7.67985		0.481038		-0.206765	-0.0328563
MYH10	4585.13	-0.059519	0.0459977	-1.29395	0.195681	0.494938	Same	7.65989		0.305449		-0.120255	-0.01818
WDR33	4578.69	-0.0310145	0.0403625	-0.7684	0.44225	0.730482	Same	7.64832		0.136391		-0.0424576	-0.00423009
TMED5	4576.44	-0.119882	0.0492643	-2.43346	0.0149554	0.102404	Same	7.626		0.989682		-1.17068	-0.118645
WDR43	4575.92	-0.0816605	0.0409359	-1.99484	0.0460604	0.214991	Same	7.62983		0.667579		-0.379832	-0.0545149
RAD23A	4575.12	-0.0101512	0.0442139	-0.229592	0.818409	0.938783	Same	7.68425		0.0274346		-0.0108131	-0.000278494
ROCK1	4573.68	-0.0572777	0.0390528	-1.46667	0.142466	0.417571	Same	7.65276		0.37927		-0.137169	-0.0217237
ZMYND11	4570.72	-0.0280064	0.0391456	-0.715442	0.474336	0.755752	Same	7.64027		0.121621		-0.0370576	-0.00340615
EXO1	4566.79	-0.0989182	0.0475972	-2.07824	0.0376877	0.1887	Same	7.6081		0.724227		-0.524208	-0.0716393
IL16	532.514	0.21928	0.0698754	3.13815	0.00170015	0.0221174	Up	4.48524		1.65527		9.91435	0.362966
ATMIN	4555.01	-0.0513557	0.0493407	-1.04084	0.297951	0.610914	Same	7.63011		0.21402		-0.0840638	-0.0109912
SRSF5	4554.65	-0.0782059	0.0461328	-1.69523	0.0900311	0.32283	Same	7.67582		0.491026		-0.242251	-0.0384011
TALDO1	4554.49	-0.0446442	0.0417078	-1.0704	0.284437	0.597235	Same	7.69692		0.223855		-0.0747515	-0.00999382
NUP58	4548.99	-0.0761695	0.0444013	-1.71548	0.0862576	0.315331	Same	7.62663		0.501233		-0.241554	-0.0381787
CHSY1	4548.21	-0.107866	0.0428038	-2.52	0.0117355	0.0872348	Same	7.65152		1.05931		-1.2365	-0.114263
CNN2	7620.72	0.219177	0.0498041	4.40079	1.07856e-05	0.000371487	Up	8.44317		3.43006		590	0.751791
TIPRL	4544.78	0.0618378	0.0451224	1.37044	0.170548	0.461525	Same	7.62276		0.335804		0.133986	0.0207654
SSBP3	1241.53	0.218523	0.0538298	4.05951	4.91755e-05	0.00131384	Up	5.80805		2.88146		166.324	0.629665
SLC25A20	4540.87	0.00198959	0.037784	0.0526569	0.958005	0.984177	Same	7.65495		0.00692672		0.00202158	1.37813e-05
AGPS	4540.08	-0.0667727	0.0441362	-1.51288	0.130311	0.397779	Same	7.62351		0.400358		-0.167864	-0.026733
ATRX	4534.48	-0.102149	0.0486025	-2.10172	0.0355775	0.181225	Same	7.63889		0.741781		-0.563657	-0.0757721
RBM8A	4529.24	-0.109141	0.0476728	-2.28938	0.0220575	0.132751	Same	7.67079		0.876962		-0.822147	-0.0957125
HSPB1	907	0.217298	0.0658017	3.30231	0.000958905	0.0141668	Up	5.33072		1.84873		15.3386	0.401725
EIF4A3	4526.77	-0.069332	0.0431165	-1.60801	0.107832	0.359178	Same	7.66874		0.44469		-0.19303	-0.0308312
HSPA4	4525.64	-0.114818	0.0415215	-2.76528	0.00568743	0.0539269	Same	7.60945		1.26819		-2.12915	-0.145612
PRPF6	4521.98	0.0913172	0.0414809	2.20143	0.0277059	0.155303	Same	7.66759		0.808821		0.587995	0.0738592
CDK1	4521.89	-0.100979	0.0466001	-2.16693	0.0302399	0.164978	Same	7.62167		0.782574		-0.612078	-0.0790239
RPRD2	4520.73	-0.0984124	0.0461782	-2.13115	0.0330771	0.174515	Same	7.62041		0.758168		-0.56392	-0.0746131
APLP2	4513.61	0.0153241	0.0385107	0.397917	0.690691	0.883695	Same	7.64626		0.0536978		0.0173409	0.000822871
NDUFS6	4512.58	0.0190193	0.0810613	0.234629	0.814497	0.937188	Same	7.73685		0.0281734		0.020294	0.000535839
RIMS3	384.345	0.217264	0.0741638	2.92952	0.00339491	0.0373927	Up	4.05437		1.42721		5.81033	0.310082
MBD2	4509.29	0.0845474	0.0418423	2.02062	0.043319	0.207714	Same	7.61095		0.682535		0.407038	0.0577065
TROVE2	4503.32	-0.128151	0.0485618	-2.63893	0.00831684	0.0695436	Same	7.61871		1.15774		-1.84274	-0.148366
NEMP1	4503.1	0.0556915	0.0469201	1.18694	0.235251	0.5465	Same	7.61784		0.26241		0.101906	0.014614
YLPM1	4501.91	-0.0328889	0.0450325	-0.730337	0.465184	0.749526	Same	7.64909		0.125214		-0.0438796	-0.00411813
COX7C	4500.37	-0.0541747	0.0447611	-1.21031	0.226161	0.535066	Same	7.63075		0.271593		-0.101249	-0.0147135
KDM5C	4497.94	-0.0398889	0.0457087	-0.872676	0.38284	0.684394	Same	7.63546		0.164694		-0.0582835	-0.00656946
PRCC	4496.14	-0.0320467	0.0424751	-0.754482	0.45056	0.73825	Same	7.65197		0.131796		-0.0434089	-0.00422363
CCDC47	4494.37	-0.0734159	0.0374157	-1.96217	0.049743	0.22554	Same	7.63805		0.646777		-0.325513	-0.0474838
RPL6	4493.09	-0.110441	0.0472189	-2.33891	0.0193402	0.121781	Same	7.65672		0.91442		-0.906877	-0.100989
TFAM	4484.09	-0.107292	0.0385101	-2.78608	0.00533504	0.051614	Same	7.6144		1.28723		-2.07874	-0.13811
NCLN	4482.27	-0.126399	0.0478373	-2.64227	0.0082352	0.0690373	Same	7.66996		1.16092		-1.83088	-0.146739
FAM126A	4481.45	-0.0966866	0.0452131	-2.13846	0.0324791	0.172583	Same	7.60967		0.763002		-0.560232	-0.073772
MDH2	4480.76	-0.0299112	0.0448819	-0.666442	0.505129	0.775657	Same	7.65799		0.11033		-0.0385623	-0.0033001
BOD1L1	4480.01	-0.0129178	0.0493967	-0.26151	0.793699	0.928387	Same	7.65509		0.032271		-0.0139142	-0.000416869
HDAC7	3186.32	0.217073	0.0486208	4.46461	8.02133e-06	0.00028844	Up	7.1755		3.53994		752.576	0.768427
ERC1	4468.97	-0.107838	0.044797	-2.40725	0.0160731	0.107605	Same	7.58538		0.968167		-1.00216	-0.104405
MAF	4466.47	-0.00379341	0.0536351	-0.0707263	0.943616	0.979938	Same	7.59068		0.00880127		-0.00387107	-3.33868e-05
GATAD2A	4465.43	-0.0928213	0.0515831	-1.79945	0.0719473	0.28527	Same	7.65777		0.544745		-0.325381	-0.0505639
DGAT2	1474.33	0.216632	0.0575849	3.76196	0.000168585	0.00361056	Up	6.02301		2.44243		59.9995	0.529108
MYLK	3477.24	0.216172	0.0495555	4.36222	1.2875e-05	0.000426742	Up	7.26673		3.36983		506.563	0.728464
TIMELESS	4448.57	0.00234419	0.0433812	0.0540369	0.956906	0.983924	Same	7.60504		0.0070385		0.00238249	1.64995e-05
C21orf91	4446.41	-0.0493343	0.049021	-1.00639	0.314227	0.627449	Same	7.61022		0.202422		-0.0786268	-0.00998634
ANXA7	4444.97	0.0903818	0.0397096	2.27607	0.0228417	0.136323	Same	7.61275		0.865431		0.662998	0.0782192
FNBP4	4443.14	-0.00199458	0.0431188	-0.0462577	0.963105	0.98613	Same	7.6155		0.00606567		-0.00202263	-1.20985e-05
SEH1L	4432.29	-0.0814181	0.041121	-1.97996	0.0477078	0.219612	Same	7.60873		0.658344		-0.370736	-0.0536011
PRPF3	4430.86	0.0235896	0.0425782	0.55403	0.579558	0.822547	Same	7.59835		0.0848394		0.0286787	0.00200133
EP300	4430.1	-0.0805091	0.0465293	-1.73029	0.0835788	0.309596	Same	7.59553		0.509205		-0.260046	-0.0409956
ZC3H4	4425.94	-0.0238877	0.0829124	-0.288107	0.773264	0.920943	Same	7.64959		0.0357671		-0.0259383	-0.000854393
KEAP1	4425.71	0.06826	0.0500232	1.36457	0.172389	0.464229	Same	7.65488		0.333268		0.14704	0.0227489
USP48	4424.78	-0.0119248	0.038412	-0.310443	0.756224	0.91411	Same	7.61248		0.0390016		-0.0130452	-0.000465085
CLSPN	4417.99	-0.00728756	0.0473682	-0.153849	0.877729	0.960003	Same	7.63196		0.0177276		-0.00759119	-0.000129191
XYLT1	4416.76	0.0148122	0.0484614	0.30565	0.759871	0.915337	Same	7.62233		0.038419		0.0161823	0.000569071
BIRC6	4413.4	-0.12297	0.0489029	-2.51458	0.0119173	0.0878993	Same	7.5791		1.05601		-1.39899	-0.129859
NAPA	4411.86	0.039247	0.043072	0.911194	0.362193	0.668444	Same	7.62948		0.174935		0.058714	0.00686568
MAFG	4407.63	-0.00098298	0.0404971	-0.0242728	0.980635	0.994022	Same	7.65896		0.00260405		-0.000988891	-2.55973e-06
FTSJ3	4403.17	-0.0875218	0.0412941	-2.11948	0.0340501	0.177954	Same	7.60234		0.749693		-0.491823	-0.0656145
IST1	4402.42	-0.000150096	0.0417525	-0.0035949	0.997132	0.999718	Same	7.59203		0.000122687		-0.000150139	-1.84149e-08
AVEN	665.6	0.215431	0.0629362	3.42301	0.000619317	0.010146	Up	4.87354		1.99371		21.2332	0.429506
DYNLL1	4399.88	-0.0351526	0.0462501	-0.760054	0.447222	0.735508	Same	7.61923		0.133413		-0.0477937	-0.00468981
DIDO1	4399.64	-0.0739962	0.0448369	-1.65034	0.098873	0.342545	Same	7.62565		0.465282		-0.216019	-0.0344291
CTAG2	4396.41	0.0290338	0.0811851	0.357625	0.720624	0.897992	Same	7.67092		0.0467278		0.0323319	0.00135668
MTRR	4394.69	-0.0109648	0.0394786	-0.277741	0.781211	0.923753	Same	7.59292		0.034444		-0.0118699	-0.000377673
HAUS5	1666.54	0.215424	0.0510249	4.22194	2.42209e-05	0.000724431	Up	6.21791		3.14		297.37	0.676432
CDT1	4389.43	0.0756365	0.0489283	1.54586	0.122137	0.38386	Same	7.65072		0.415827		0.197042	0.0314517
BRD3	445.337	0.214782	0.0738922	2.9067	0.00365264	0.0392925	Up	4.33825		1.40569		5.46624	0.301917
DNAJC8	4385.65	-0.0331778	0.0439274	-0.755287	0.450077	0.738191	Same	7.59831		0.131831		-0.0449447	-0.00437387
COX6B1	4384.11	-0.0241384	0.0481266	-0.50156	0.615977	0.842923	Same	7.62792		0.0742119		-0.0286365	-0.00179136
ITGB8	897.652	0.214755	0.0635798	3.37772	0.000730901	0.0116243	Up	5.25537		1.93463		18.4747	0.415472
TRIM14	991.834	0.214552	0.0584507	3.67065	0.000241939	0.00477819	Up	5.46806		2.32074		44.9024	0.497919
ZFAND5	4371.7	-0.0701679	0.0434085	-1.61646	0.105996	0.356483	Same	7.56834		0.447961		-0.196834	-0.0314325
PPP3CA	4370.82	-0.000338185	0.0449388	-0.00752545	0.993996	0.998038	Same	7.60371		0.000852818		-0.00033885	-2.8841e-07
TOMM70	4370.14	-0.0961716	0.0392359	-2.45111	0.0142416	0.0988787	Same	7.56987		1.0049		-0.972622	-0.0966426
C1QBP	4369.85	-0.0966394	0.0404401	-2.38969	0.0168626	0.110691	Same	7.60426		0.955888		-0.873058	-0.0923765
ACO2	4368.91	-0.0514361	0.042307	-1.21578	0.224068	0.532672	Same	7.59088		0.27354		-0.0965624	-0.0140698
MOB1A	4368.06	0.00694083	0.0422024	0.164465	0.869365	0.95621	Same	7.58319		0.0194469		0.00725869	0.000134977
EIF3J	4367.72	-0.000653019	0.0483904	-0.0134948	0.989233	0.997081	Same	7.56624		0.00126972		-0.000654931	-8.29148e-07
FTH1	4367.11	0.101113	0.05026	2.01181	0.0442401	0.209998	Same	7.64542		0.677785		0.481498	0.0685332
ZNF22	4366.74	-0.0398241	0.0425169	-0.936664	0.348931	0.658095	Same	7.56427		0.181712		-0.0605142	-0.00723649
CASP3	4365.2	-0.0430439	0.0459418	-0.936921	0.348799	0.658022	Same	7.56942		0.181759		-0.065414	-0.00782362
LSM4	4363.07	-0.0238478	0.0460565	-0.517794	0.604602	0.837507	Same	7.63661		0.0770114		-0.0284748	-0.00183655
RABL6	4361.02	0.0835095	0.0477292	1.74965	0.0801782	0.303087	Same	7.63811		0.518433		0.27553	0.0432941
ZC3H7B	4359.2	0.0524367	0.0477865	1.09731	0.272504	0.586502	Same	7.6243		0.23173		0.0894058	0.0121512
KMT2A	4353.03	-0.0669508	0.0544878	-1.22873	0.219174	0.525753	Same	7.58648		0.279219		-0.127343	-0.0186939
MAD2L1	4352.71	-0.115255	0.0419014	-2.75062	0.00594819	0.0554767	Same	7.57911		1.25589		-2.07754	-0.144748
UPF3B	1278.96	0.213875	0.0588267	3.63567	0.000277257	0.00531952	Up	5.83373		2.27413		40.2057	0.486378
CTCF	4348.3	-0.103078	0.0377523	-2.73038	0.00632619	0.0578487	Same	7.58518		1.23771		-1.78185	-0.12758
CYHR1	504.335	0.213274	0.0677946	3.14588	0.00165589	0.0216402	Up	4.50851		1.66474		9.85544	0.355045
SLC4A2	4344.15	0.0869407	0.0448028	1.94052	0.0523167	0.232598	Same	7.62638		0.633395		0.373781	0.0550678
LINC01021	468.267	0.212952	0.0695261	3.0629	0.00219202	0.0267511	Up	4.39716		1.57266		7.96048	0.3349
RPS3A	4340.55	-0.0128237	0.0575146	-0.222965	0.823563	0.939534	Same	7.51176		0.0270877		-0.013649	-0.000347365
IRGQ	1063.03	0.211825	0.0559528	3.78579	0.000153224	0.00336945	Up	5.61381		2.47244		62.8665	0.523726
CALM1	4331.58	0.0488488	0.0380057	1.2853	0.198687	0.498242	Same	7.58084		0.302559		0.0980422	0.0147797
SARAF	4329.4	-0.050718	0.0404474	-1.25392	0.20987	0.513483	Same	7.56724		0.289474		-0.0987724	-0.0146815
WDR26	4329	-0.00296887	0.0391336	-0.075865	0.939526	0.979248	Same	7.54648		0.00910724		-0.00303179	-2.70383e-05
RTN3	4328.71	0.0453813	0.044888	1.01099	0.312021	0.625409	Same	7.56473		0.203836		0.0725626	0.00925035
ICMT	4324.86	-0.0330487	0.0384407	-0.85973	0.389938	0.690559	Same	7.57893		0.160799		-0.0478579	-0.0053142
SLC7A6	4322.28	0.0185372	0.042876	0.432345	0.66549	0.867915	Same	7.55631		0.0615226		0.0213583	0.00114046
UBE2G2	4309.96	0.0682857	0.0508287	1.34345	0.179127	0.47204	Same	7.61721		0.326022		0.144661	0.0222626
DRAP1	1957.13	0.211742	0.0502147	4.21672	2.47876e-05	0.000732421	Up	6.4737		3.13524		289.099	0.663861
RNF213	834.227	0.210683	0.0648438	3.24909	0.00115776	0.0163849	Up	5.17598		1.78556		12.8584	0.376187
MBTPS1	4293.59	0.0443562	0.0407335	1.08894	0.276182	0.590306	Same	7.56592		0.228923		0.0751411	0.0101542
DHX38	4292.01	-0.0147542	0.0398049	-0.370663	0.710888	0.893199	Same	7.59147		0.0490516		-0.0165184	-0.000723718
CPNE1	4288.06	0.0314363	0.0436996	0.719374	0.471911	0.754094	Same	7.58405		0.122574		0.0416875	0.00385329
PPP1CA	4278.11	0.1221	0.0447255	2.72998	0.00633376	0.0578487	Same	7.58828		1.23771		2.11067	0.151124
DHX30	4276.13	-0.0519605	0.0456506	-1.13822	0.255027	0.56805	Same	7.57357		0.245613		-0.0914717	-0.0127622
SP3	4275.57	-0.0450905	0.0423375	-1.06502	0.286865	0.599909	Same	7.53809		0.221915		-0.0751622	-0.0100062
HELLS	4275.21	-0.12556	0.0493346	-2.54508	0.0109253	0.083454	Same	7.57743		1.07855		-1.50455	-0.135423
MZB1	4274.64	0.059033	0.0439445	1.34335	0.179157	0.47204	Same	7.56881		0.326022		0.125059	0.019246
TNFRSF17	4272.29	0.00479203	0.0400651	0.119606	0.904795	0.966759	Same	7.56514		0.014682		0.0049568	7.03566e-05
PPP1R12C	1159.47	0.209351	0.0573009	3.65354	0.000258647	0.00505577	Up	5.74564		2.29621		41.4084	0.480715
POLDIP3	4268.21	0.0498364	0.0403422	1.23534	0.216704	0.522456	Same	7.57251		0.28195		0.0953887	0.0140514
BUB1B	4267.72	-0.103178	0.045634	-2.261	0.0237594	0.139902	Same	7.52248		0.854177		-0.737506	-0.0881326
YY1AP1	4266.1	0.00175496	0.0479204	0.0366223	0.970786	0.990002	Same	7.5426		0.00436398		0.00177268	7.6586e-06
SERINC3	4263.78	0.118205	0.0428944	2.75573	0.00585609	0.0552056	Same	7.5523		1.25802		2.14119	0.148705
ARF3	4262.09	0.0905592	0.045665	1.98312	0.047354	0.218962	Same	7.57229		0.659631		0.413584	0.0597357
CD46	4260.68	0.0510613	0.0414669	1.23138	0.218183	0.524914	Same	7.52741		0.279911		0.0972755	0.0142927
VMA21	4260.52	-0.103163	0.0538488	-1.91579	0.0553912	0.240912	Same	7.56834		0.618141		-0.428219	-0.0637694
SPPL2B	1437.68	0.208725	0.0638447	3.26927	0.00107827	0.0154705	Up	6.05395		1.8105		13.4919	0.377897
ESYT1	4258.62	-0.0623439	0.0432266	-1.44226	0.14923	0.427478	Same	7.54832		0.369086		-0.145841	-0.0230103
COX5A	4257.47	-0.0187663	0.0380589	-0.493086	0.621952	0.845879	Same	7.5342		0.0726919		-0.0221856	-0.00136416
MTA1	4257.31	-0.0190511	0.0439984	-0.432995	0.665018	0.867703	Same	7.59643		0.0616288		-0.0219558	-0.0011741
DNAJC10	4256.19	-0.0639583	0.0404449	-1.58137	0.113794	0.368934	Same	7.5111		0.433051		-0.17336	-0.0276972
SRP14	4255.57	0.0466166	0.0396674	1.17519	0.23992	0.55212	Same	7.57954		0.257967		0.084432	0.0120255
KPNA6	4253.27	-0.0213441	0.0373194	-0.57193	0.567369	0.815366	Same	7.55451		0.0886474		-0.0261773	-0.0018921
SRGN	4248.18	-0.0393578	0.0503577	-0.781565	0.43447	0.724328	Same	7.52856		0.140065		-0.0543369	-0.00551263
OPA1	4246.71	-0.0965069	0.0415246	-2.32409	0.0201205	0.124907	Same	7.53091		0.903414		-0.772632	-0.0871857
PCNX3	4246.54	-0.00647197	0.0470757	-0.13748	0.890651	0.962508	Same	7.58792		0.0165957		-0.00672407	-0.000107407
COLGALT1	4243.62	-0.0854036	0.0415775	-2.05408	0.0399676	0.196487	Same	7.5706		0.706665		-0.434652	-0.0603517
EIF3M	4243.45	-0.000768025	0.041095	-0.018689	0.985089	0.995525	Same	7.52088		0.0019479		-0.000771477	-1.49604e-06
DUS1L	4240.69	0.0258142	0.0496794	0.519615	0.603332	0.837236	Same	7.59924		0.0771522		0.0308327	0.00199162
PSMC4	4240.35	0.0555824	0.040904	1.35885	0.174194	0.466189	Same	7.56304		0.331438		0.119227	0.0184221
ZMYM2	4238.66	-0.0620909	0.0374163	-1.65946	0.0970226	0.339096	Same	7.5328		0.469677		-0.183107	-0.0291627
ABCB10	4237.58	-0.100493	0.0409416	-2.45454	0.0141067	0.0982399	Same	7.53268		1.00771		-1.02293	-0.101268
CALU	4234.6	-0.0979294	0.0409333	-2.39242	0.0167378	0.110029	Same	7.54245		0.958495		-0.890037	-0.0938648
PSMD8	4233.97	-0.020565	0.0520624	-0.395007	0.692838	0.884284	Same	7.55276		0.053408		-0.0232561	-0.00109834
STRN4	4233.27	-0.00652066	0.0408564	-0.159599	0.873197	0.957886	Same	7.5717		0.0186862		-0.00680734	-0.000121846
SLC37A4	2405.21	0.208634	0.0477209	4.37196	1.23136e-05	0.000411713	Up	6.74885		3.38541		506.747	0.706311
PPT1	4231.97	-0.0278509	0.0441737	-0.630487	0.528376	0.791457	Same	7.51842		0.101573		-0.0351895	-0.0028289
C11orf58	4228.34	-0.0564285	0.0420347	-1.34243	0.179457	0.472506	Same	7.56029		0.325593		-0.119424	-0.0183727
POGZ	4227.88	-0.0191141	0.0393548	-0.485687	0.627189	0.849197	Same	7.54777		0.0709916		-0.0225084	-0.00135694
ARHGAP17	2138.79	0.207708	0.0550334	3.77422	0.000160507	0.00350688	Up	6.55538		2.45508		59.2288	0.509941
PITPNB	4224.63	-0.0281088	0.0415189	-0.677012	0.498398	0.77013	Same	7.52609		0.113436		-0.0364988	-0.00318855
PAFAH1B1	4223.55	-0.0696097	0.0386105	-1.80287	0.0714083	0.28364	Same	7.53595		0.547232		-0.245416	-0.0380927
PICALM	4221.56	-0.110282	0.0451151	-2.44446	0.014507	0.100115	Same	7.51215		0.999499		-1.10155	-0.110227
H2AFY	4216.45	0.0714388	0.0378965	1.8851	0.0594162	0.252105	Same	7.55104		0.598418		0.283369	0.0427503
SAMD9L	4216.35	-0.0813374	0.0509473	-1.5965	0.110377	0.363003	Same	7.47526		0.44009		-0.224068	-0.0357957
NAT10	4212.56	-0.101947	0.0414454	-2.45978	0.0139021	0.0972928	Same	7.51898		1.01192		-1.04783	-0.103162
POLA1	4205.47	-0.0941661	0.0424726	-2.2171	0.026616	0.151345	Same	7.4868		0.820032		-0.622196	-0.0772193
TNPO3	4203.46	-0.0771215	0.036942	-2.08764	0.0368305	0.185614	Same	7.54052		0.73139		-0.415495	-0.056406
ANKRD10	1330.01	0.20639	0.0587969	3.51022	0.000447731	0.00806269	Up	5.90603		2.09352		25.5982	0.432082
ACADM	4198.32	-0.0177319	0.0463163	-0.382844	0.701836	0.887839	Same	7.50886		0.0516659		-0.019972	-0.000916135
DDX42	4197.5	-0.0337846	0.0375893	-0.898781	0.368769	0.673531	Same	7.51984		0.171642		-0.0501604	-0.00579886
LIMD1	4197.02	0.0424004	0.0379661	1.1168	0.264081	0.576953	Same	7.55562		0.23886		0.0734903	0.0101278
TGOLN2	4191.24	0.105658	0.0382509	2.76223	0.00574073	0.0542523	Same	7.52799		1.26558		1.94753	0.133719
WDTC1	979.526	0.206157	0.0619089	3.33001	0.00086844	0.0131881	Up	5.45907		1.87982		15.6321	0.387538
SF3A2	4188.85	-0.0435211	0.051484	-0.845332	0.397925	0.696855	Same	7.58362		0.156858		-0.0624536	-0.00682662
STK24	4185.56	-0.0884103	0.0440009	-2.00928	0.0445071	0.210479	Same	7.51553		0.67679		-0.420043	-0.0598353
POLDIP2	4182.79	-0.0376692	0.0420852	-0.895071	0.370749	0.675297	Same	7.52256		0.170505		-0.0557817	-0.00642279
EDEM1	4180.01	-0.081476	0.0389101	-2.09395	0.036264	0.183649	Same	7.52933		0.736012		-0.443651	-0.0599673
COPE	4179.76	-0.0763755	0.0500839	-1.52495	0.127272	0.393019	Same	7.58457		0.405586		-0.19433	-0.0309768
SSR4	4177.06	-0.0525788	0.0505011	-1.04114	0.29781	0.610734	Same	7.5811		0.214148		-0.0860912	-0.0112597
PSMB1	4175.1	-0.0203384	0.0472425	-0.430511	0.666824	0.868367	Same	7.52977		0.0612966		-0.0234215	-0.00124668
C17orf51	1773.34	0.206113	0.049995	4.12267	3.74511e-05	0.00103693	Up	6.31202		2.98425		198.772	0.615092
NRGN	392.279	0.205644	0.0732766	2.80641	0.00500967	0.0493841	Up	4.13743		1.30641		4.16418	0.268656
JAK1	4160.41	0.0896801	0.0516571	1.73607	0.0825523	0.307187	Same	7.46882		0.512597		0.29194	0.0459698
CTDSP2	4159.53	0.0775789	0.0464096	1.67161	0.0946003	0.334581	Same	7.53074		0.475498		0.231869	0.0368886
RAF1	4156.44	-0.033737	0.0375412	-0.898665	0.368831	0.673531	Same	7.50901		0.171642		-0.0500897	-0.0057907
ATP11C	4155.1	-0.0905622	0.0451353	-2.00646	0.0448069	0.211136	Same	7.4894		0.675438		-0.428928	-0.0611691
KDELR1	4151.11	-0.0104996	0.0442558	-0.237247	0.812465	0.936465	Same	7.53468		0.0285085		-0.0112119	-0.000299327
PFKM	4150.35	0.0663585	0.0429106	1.54643	0.122	0.383576	Same	7.51861		0.416148		0.172999	0.027615
ACAT1	4147.04	-0.0783541	0.0392501	-1.99628	0.0459034	0.214598	Same	7.51361		0.668375		-0.365121	-0.0523699
USP5	4146.09	0.0312122	0.0437976	0.712647	0.476064	0.755977	Same	7.54439		0.121491		0.0412872	0.00379201
CLSTN1	4145.97	-0.0551628	0.0408491	-1.35041	0.176886	0.46961	Same	7.52512		0.328262		-0.117465	-0.0181079
TRIO	4144.85	0.024355	0.0369702	0.658775	0.51004	0.778758	Same	7.49657		0.108598		0.0312742	0.0026449
CTHRC1	3885.53	0.205089	0.0488069	4.20206	2.645e-05	0.000769217	Up	7.42106		3.11395		266.621	0.638638
CAPN15	4141.06	0.0450414	0.082139	0.548356	0.583448	0.825018	Same	7.57273		0.0835363		0.0545944	0.00376259
IQGAP2	4140.47	-0.0489966	0.0466451	-1.05041	0.293529	0.607401	Same	7.50583		0.216524		-0.080666	-0.010609
NDUFA7	1132.25	0.204002	0.0580834	3.51222	0.000444385	0.00804034	Up	5.71894		2.09473		25.3722	0.427327
DICER1	4129.53	-0.111216	0.0401929	-2.76705	0.00565652	0.0537675	Same	7.49968		1.26948		-2.06846	-0.141186
ATP5O	4126.3	-0.0358293	0.0465147	-0.770279	0.441134	0.73001	Same	7.53085		0.136671		-0.0490806	-0.00489683
PKP4	4126.05	-0.0600497	0.042527	-1.41204	0.157938	0.443523	Same	7.49786		0.353084		-0.135393	-0.0212026
RFC1	4125.3	-0.0433816	0.0460321	-0.942421	0.345977	0.655116	Same	7.49413		0.183682		-0.0662197	-0.0079684
SRPRA	4123.79	-0.0405822	0.0423928	-0.957288	0.338422	0.648437	Same	7.5078		0.188132		-0.0625846	-0.00763481
PBRM1	4121.24	-0.0352519	0.036857	-0.956449	0.338846	0.64892	Same	7.48999		0.187809		-0.0543239	-0.00662062
COPG1	4120.41	-0.0960583	0.0402651	-2.38565	0.017049	0.111481	Same	7.50106		0.9528		-0.861659	-0.0915244
PYCR2	4116.97	-0.0598478	0.0435222	-1.37511	0.169097	0.459076	Same	7.54038		0.338116		-0.130366	-0.0202355
CXorf23	537.877	0.203799	0.0661967	3.07868	0.00207919	0.025759	Up	4.57448		1.58907		7.91176	0.32385
CCNT1	4115.33	-0.0681805	0.0483739	-1.40945	0.158703	0.444184	Same	7.49233		0.352437		-0.153496	-0.0240293
CYC1	4114.33	0.0408127	0.0528313	0.77251	0.439812	0.728871	Same	7.56747		0.137349		0.0559944	0.00560559
TPGS2	4113.6	-0.0466398	0.0429283	-1.08646	0.277276	0.591264	Same	7.4755		0.228218		-0.0788815	-0.0106441
MAGEA1	4111.82	-0.0628959	0.0366246	-1.71731	0.0859221	0.31491	Same	7.52211		0.501814		-0.199727	-0.031562
TOMM6	4106.62	-0.0309024	0.0432259	-0.714905	0.474668	0.755754	Same	7.50622		0.121619		-0.0408895	-0.00375833
FOXM1	4105.33	-0.0261164	0.0480587	-0.543427	0.586836	0.827124	Same	7.51037		0.0824296		-0.031575	-0.00215276
ATXN7L3B	4105.14	-0.0706509	0.0386065	-1.83003	0.0672458	0.27297	Same	7.49633		0.563886		-0.258823	-0.039839
COX7B	4095.61	-0.0639507	0.0551736	-1.15908	0.246423	0.559966	Same	7.48185		0.251838		-0.114205	-0.0161052
SKP2	4095.52	0.00381105	0.0452318	0.0842562	0.932853	0.976586	Same	7.49535		0.0102895		0.00390243	3.92137e-05
LINC01287	1807.92	0.203791	0.0480421	4.24192	2.21616e-05	0.00066865	Up	6.32878		3.1748		304.779	0.646995
POLR2E	4087.9	0.00591244	0.0502555	0.117648	0.906347	0.966865	Same	7.54224		0.0146341		0.00611507	8.65234e-05
CENPJ	4085.91	-0.0707571	0.0464475	-1.52338	0.127664	0.393593	Same	7.48134		0.404952		-0.179772	-0.0286533
NFIL3	4081.43	-0.128582	0.0467165	-2.7524	0.00591607	0.0554767	Same	7.45815		1.25589		-2.31777	-0.161485
KIF20B	4081.26	-0.085523	0.0480924	-1.77831	0.0753535	0.292686	Same	7.49247		0.533598		-0.2922	-0.0456349
KMT2E	4080.08	-0.0854214	0.0405683	-2.10562	0.0352373	0.180528	Same	7.47646		0.743456		-0.473176	-0.063507
KIAA0907	4076.74	0.11206	0.0487533	2.2985	0.0215332	0.130883	Same	7.50985		0.883118		0.856183	0.0989618
VPS4A	4075.41	0.0549996	0.0398702	1.37947	0.167751	0.45686	Same	7.51234		0.340217		0.120386	0.0187118
FAM129A	4073.91	-0.108175	0.0406413	-2.66171	0.00777446	0.0661623	Same	7.46305		1.17939		-1.635	-0.127581
CENPN	4073.41	-0.0378641	0.0400073	-0.94643	0.34393	0.653908	Same	7.50055		0.184483		-0.0579042	-0.00698527
NUP133	4073.16	-0.0678589	0.0396276	-1.71242	0.0868198	0.315924	Same	7.4593		0.500417		-0.214795	-0.0339578
AMMECR1	4069.74	0.0183971	0.0439703	0.418398	0.675656	0.874381	Same	7.47373		0.0582995		0.0210402	0.00107254
MYBL1	4069.13	-0.0940633	0.0477078	-1.97166	0.048649	0.222751	Same	7.49533		0.65218		-0.422279	-0.0613461
PSMD14	4068.26	-0.0480463	0.0422529	-1.13711	0.255491	0.568061	Same	7.47018		0.245605		-0.0845795	-0.0118004
STON2	4067.69	-0.081623	0.041968	-1.94489	0.0517886	0.231239	Same	7.48998		0.635939		-0.352981	-0.0519072
AKIRIN1	4065.03	-0.00170165	0.0404301	-0.0420887	0.966428	0.987671	Same	7.5051		0.00538783		-0.00172289	-9.16822e-06
PARD3	4061.4	0.0381528	0.0461586	0.826559	0.408487	0.703393	Same	7.47456		0.152802		0.0542412	0.00582984
TPCN2	1042.23	0.203508	0.0584241	3.48329	0.000495289	0.00871327	Up	5.5485		2.05982		23.3561	0.41919
TCOF1	4058.82	-0.0105772	0.0387938	-0.272652	0.785121	0.925733	Same	7.50129		0.0335141		-0.0114258	-0.000354486
DCTN1	4053.31	-0.0259591	0.0485487	-0.534703	0.592855	0.831612	Same	7.48637		0.0800793		-0.0312154	-0.00207879
TPD52L2	4042.6	-0.0509352	0.0395588	-1.28758	0.197892	0.496962	Same	7.4744		0.303677		-0.102493	-0.0154678
CASP2	4041.68	0.00235956	0.0364497	0.0647347	0.948385	0.981097	Same	7.48942		0.00828827		0.00240503	1.95567e-05
NUP93	4041.2	0.0100015	0.0417312	0.239664	0.810591	0.935759	Same	7.46741		0.0288361		0.0106881	0.000288403
PLP2	4038.7	-0.0191211	0.0396587	-0.482141	0.629706	0.850472	Same	7.5042		0.07034		-0.0224829	-0.00134498
ZC3H18	4038.43	0.0165404	0.0421795	0.392144	0.694952	0.885295	Same	7.49872		0.0529118		0.0186835	0.000875185
ACBD3	4037.1	-0.081117	0.0444486	-1.82496	0.0680066	0.275081	Same	7.46889		0.560539		-0.294884	-0.0454692
TRRAP	4036.79	-0.10693	0.0451922	-2.36611	0.0179761	0.115481	Same	7.47688		0.937489		-0.92595	-0.100246
SCML1	626.342	0.202963	0.0705008	2.87888	0.00399096	0.0419069	Up	4.74861		1.37771		4.84319	0.279625
TCERG1	4025.81	-0.0778085	0.0414904	-1.87534	0.0607465	0.255663	Same	7.46088		0.592332		-0.30434	-0.0460885
DCAF7	4018.67	0.00478495	0.0442519	0.10813	0.913893	0.969249	Same	7.48498		0.0135648		0.00493676	6.49069e-05
CHD1L	4018.08	0.0339515	0.0386786	0.877783	0.380061	0.682797	Same	7.45069		0.165708		0.0497241	0.00562604
PHB	4016.22	0.00491561	0.0412034	0.119301	0.905037	0.966759	Same	7.47264		0.014682		0.00508464	7.2171e-05
LIFR	15923.6	0.202874	0.0446561	4.54304	5.54495e-06	0.000211355	Up	9.41517		3.67499		959.876	0.745561
CLN6	4009.05	0.0121175	0.0450269	0.269117	0.787839	0.926674	Same	7.48663		0.0330732		0.0130764	0.000400765
WDR6	4006.95	0.046383	0.0486883	0.952651	0.340767	0.651073	Same	7.48804		0.18637		0.0712408	0.00864441
H2AFV	4004.34	0.0815898	0.0449022	1.81706	0.0692085	0.277781	Same	7.48236		0.556297		0.29372	0.0453882
NOB1	4003.94	-0.0607569	0.0415861	-1.46099	0.144018	0.419096	Same	7.47551		0.377686		-0.144971	-0.022947
ZFP91	3995.6	-0.0881885	0.0398736	-2.2117	0.0269875	0.152547	Same	7.43602		0.816597		-0.578108	-0.0720144
NMT1	3995.53	0.00685489	0.0392179	0.17479	0.861245	0.953969	Same	7.47098		0.0204658		0.00718565	0.000140291
MRPL4	3992.46	-0.0307101	0.0481788	-0.637419	0.523852	0.787983	Same	7.5087		0.103483		-0.038973	-0.00317797
PGRMC1	3989.36	-0.0997145	0.04119	-2.42084	0.0154847	0.104898	Same	7.45837		0.979234		-0.950588	-0.0976438
UNC13B	3985.9	-0.135068	0.0545202	-2.47739	0.0132346	0.094057	Same	7.43914		1.02661		-1.43602	-0.138662
ERP29	3985.56	0.0410981	0.0434502	0.945866	0.344217	0.653908	Same	7.45683		0.184483		0.0628499	0.0075819
GPBP1L1	3977.43	-0.0805831	0.0381025	-2.11491	0.0344379	0.178836	Same	7.45364		0.747544		-0.450597	-0.0602395
OSBPL8	3974.23	-0.0258956	0.0474146	-0.546152	0.584961	0.826112	Same	7.43725		0.0829609		-0.0313463	-0.00214832
SACS	3972.54	-0.106287	0.0476942	-2.22851	0.0258465	0.148371	Same	7.43011		0.828652		-0.716362	-0.088075
NUDC	3971.01	-0.0379209	0.0424208	-0.893922	0.371364	0.675704	Same	7.47946		0.170244		-0.0561206	-0.00645579
PDDC1	2103.81	0.202835	0.0520013	3.90058	9.59634e-05	0.0023123	Up	6.60365		2.63596		87.7202	0.534665
MYO9B	3969.09	0.00786307	0.041791	0.188152	0.850757	0.949854	Same	7.48632		0.022343		0.00827819	0.000175684
PMPCB	3968.98	-0.0433924	0.0419044	-1.03551	0.30043	0.61366	Same	7.43407		0.212072		-0.0707109	-0.00920232
POLG	3966.3	-0.0510172	0.0416051	-1.22623	0.220114	0.527341	Same	7.46628		0.277908		-0.0967442	-0.0141781
ELOVL6	1313.65	0.202696	0.0556233	3.64409	0.000268336	0.00519191	Up	5.8244		2.28467		39.0408	0.463095
FLNB	1224.01	0.20257	0.059235	3.41976	0.000626768	0.0102371	Up	5.71158		1.98982		19.7878	0.403078
PHKB	3956.65	0.0617423	0.0452004	1.36597	0.171949	0.463846	Same	7.42072		0.333626		0.133109	0.0205988
RAB3GAP2	3950.92	-0.0988691	0.0412732	-2.39548	0.0165987	0.109588	Same	7.41287		0.960237		-0.902189	-0.0949378
CUL4A	3946.86	-0.101845	0.0383203	-2.65772	0.00786702	0.0666487	Same	7.42496		1.17621		-1.52808	-0.119791
AURKAIP1	3944.79	0.0551571	0.0549211	1.0043	0.315235	0.628707	Same	7.53884		0.201552		0.0877311	0.011117
VPS29	1349.75	0.202222	0.060358	3.35038	0.000806998	0.0125211	Up	5.93613		1.90236		16.1506	0.3847
NDUFA9	3938.33	-0.0234453	0.0446602	-0.524971	0.599603	0.835379	Same	7.4408		0.0781166		-0.0280655	-0.00183147
SOX4	3936.36	0.0736336	0.0766669	0.960436	0.336836	0.647141	Same	7.50289		0.189001		0.113783	0.0139168
PPIG	3934.68	0.0837098	0.0481317	1.73918	0.0820026	0.306438	Same	7.44229		0.513658		0.273171	0.0429982
M6PR	3934.03	-0.033682	0.0431673	-0.780267	0.435234	0.725178	Same	7.41172		0.139555		-0.0464465	-0.00470049
USP49	1141.41	0.201756	0.0548924	3.67549	0.000237396	0.00470472	Up	5.66564		2.32747		42.8838	0.469581
UFC1	3926.67	-0.0372809	0.0451761	-0.825237	0.409237	0.704339	Same	7.45134		0.152218		-0.0529304	-0.00567485
THOP1	3923.73	-0.0196188	0.0511257	-0.383737	0.701174	0.887839	Same	7.47529		0.0516659		-0.0220973	-0.00101362
MGAT5	3920.77	-0.0186922	0.0420485	-0.444539	0.656653	0.863798	Same	7.39253		0.0635877		-0.0216395	-0.00118859
FEM1B	3919.93	-0.054573	0.0428568	-1.27338	0.202883	0.503669	Same	7.41358		0.297855		-0.108351	-0.0162548
EBNA1BP2	3916	-0.0524918	0.048167	-1.08979	0.275807	0.590212	Same	7.47278		0.228992		-0.0889371	-0.0120202
ERH	3915.56	-0.0863229	0.0471404	-1.83119	0.0670723	0.272475	Same	7.45081		0.564673		-0.31681	-0.0487442
TM9SF2	3906.32	-0.00206931	0.0533147	-0.0388131	0.969039	0.989267	Same	7.39495		0.00468634		-0.00209176	-9.6975e-06
YTHDF2	3905.34	-0.0466447	0.0403022	-1.15737	0.24712	0.560117	Same	7.42024		0.251722		-0.0832767	-0.0117415
DESI2	3904.57	-0.0929384	0.0453206	-2.05069	0.0402973	0.197429	Same	7.38554		0.704589		-0.470743	-0.0654833
LARP4	3901.64	-0.109464	0.0422786	-2.58912	0.00962216	0.0766755	Same	7.40614		1.11534		-1.42763	-0.12209
APRT	3896.06	-0.0627493	0.0411737	-1.52402	0.127505	0.393218	Same	7.4586		0.405366		-0.159579	-0.0254365
PLEKHA2	3895.64	-0.0397003	0.0411823	-0.964013	0.335039	0.645956	Same	7.4238		0.189797		-0.0614598	-0.00753501
DR1	3892.88	-0.044881	0.0407524	-1.10131	0.270762	0.585176	Same	7.4097		0.232714		-0.0766966	-0.0104444
UQCRFS1	3892.83	-0.0438277	0.0423952	-1.03379	0.301234	0.614777	Same	7.3954		0.211282		-0.0712904	-0.00926001
TMEM106C	3892.32	0.0315677	0.0441458	0.715078	0.474561	0.755754	Same	7.41408		0.121619		0.0417698	0.00383924
ZNF217	3891.22	0.0765304	0.0493789	1.54986	0.121175	0.381824	Same	7.40995		0.418137		0.200434	0.0320002
KHNYN	1176.92	0.201608	0.0517068	3.89907	9.65624e-05	0.0023123	Up	5.7219		2.63596		87.1897	0.531431
DNAJB2	803.017	0.200776	0.0601006	3.34067	0.00083577	0.0128515	Up	5.19882		1.89105		15.6228	0.379677
CTC1	3237.12	0.200725	0.0428111	4.68862	2.75052e-06	0.000117359	Up	7.17691		3.93048		1710.35	0.788946
STRBP	3875.83	-0.00733547	0.0477929	-0.153485	0.878016	0.960133	Same	7.38156		0.0176684		-0.00764006	-0.000129606
ZC3H11A	3871.22	0.0191708	0.0447585	0.428316	0.668421	0.86916	Same	7.39632		0.0609004		0.0220567	0.00116751
CREBZF	3870.01	0.096659	0.0438609	2.20376	0.027541	0.15474	Same	7.42462		0.810396		0.624653	0.0783321
SNX18	3867.13	-0.0309591	0.0432295	-0.716158	0.473894	0.755553	Same	7.41994		0.121735		-0.0409754	-0.00376881
RUVBL1	3867.09	-0.0550005	0.0406015	-1.35464	0.175532	0.467881	Same	7.39529		0.329865		-0.117552	-0.0181427
PEX13	509.219	0.199813	0.0702141	2.84577	0.00443045	0.0451383	Up	4.52159		1.34546		4.42669	0.26884
UPF2	3863.92	-0.0566274	0.0426306	-1.32833	0.184071	0.480011	Same	7.40207		0.318749		-0.117971	-0.0180499
BPTF	3862.92	-0.0804454	0.043617	-1.84436	0.0651308	0.267518	Same	7.41436		0.572647		-0.30071	-0.0460668
EIF2AK2	1485.54	0.199457	0.0535047	3.72784	0.000193126	0.00399929	Up	6.02822		2.39802		49.8731	0.478301
APBB1IP	3284.57	0.197987	0.0463752	4.26925	1.96135e-05	0.00060453	Up	7.15797		3.21858		327.506	0.637238
POLA2	3857.02	0.0127131	0.0418267	0.303947	0.761168	0.915985	Same	7.40669		0.0381115		0.0138792	0.000484516
RBM33	3853.85	0.0190144	0.036829	0.51629	0.605652	0.837801	Same	7.40533		0.0768592		0.0226956	0.00146143
CRTAP	806.418	0.19775	0.0577166	3.42623	0.000612018	0.0100987	Up	5.19684		1.99573		19.5817	0.394657
OSTC	3852.49	-0.11187	0.0448831	-2.49247	0.0126859	0.0915222	Same	7.38737		1.03847		-1.22232	-0.116174
MAPK1	3851.97	-0.0199437	0.0462566	-0.431153	0.666357	0.868256	Same	7.38303		0.0613521		-0.0229698	-0.00122359
TIMM50	3851.52	-0.0251605	0.0489226	-0.514292	0.607048	0.83831	Same	7.44594		0.0765956		-0.0300134	-0.00192719
GMPS	3850.34	-0.0988398	0.0405388	-2.43815	0.0147625	0.101387	Same	7.37686		0.994019		-0.974879	-0.0982487
MRPL9	3848.23	0.0156175	0.0390457	0.39998	0.689171	0.882494	Same	7.4252		0.0542881		0.017697	0.000847844
PTPRG	3845.96	0.0342612	0.0430731	0.79542	0.426369	0.718363	Same	7.40132		0.143656		0.0476935	0.00492183
AP1B1	3843.27	0.0201338	0.0422577	0.476454	0.633751	0.852481	Same	7.43009		0.0693152		0.0236179	0.00139558
SEC61B	3843.27	-0.0580869	0.0519825	-1.11743	0.26381	0.576533	Same	7.45498		0.239176		-0.100752	-0.013893
RPS7	3841.7	-0.0388676	0.0492379	-0.789385	0.429887	0.720621	Same	7.436		0.142293		-0.0539363	-0.0055306
AIFM1	3841.09	0.00451662	0.0411312	0.10981	0.91256	0.969249	Same	7.40497		0.0135648		0.00465992	6.12671e-05
PRKD3	3841.08	0.0350076	0.0468783	0.746777	0.455198	0.742715	Same	7.36851		0.129178		0.0471347	0.00452221
MRPS16	3840.55	-0.0348632	0.0445964	-0.781748	0.434363	0.724328	Same	7.43204		0.140065		-0.0481317	-0.0048831
CCDC134	1971.56	0.19754	0.0484167	4.07999	4.50383e-05	0.00121752	Up	6.46689		2.91452		162.247	0.575733
NUF2	3835.61	-0.118842	0.0442396	-2.68633	0.00722424	0.0632862	Same	7.41184		1.19869		-1.87785	-0.142455
TSTD1	464.296	0.197525	0.0703083	2.80942	0.00496313	0.0490522	Up	4.4404		1.30934		4.02684	0.258628
EIF3G	3832.47	-0.0199588	0.0413318	-0.482892	0.629172	0.850223	Same	7.43111		0.0704674		-0.0234748	-0.00140645
KIF22	3830.99	-0.0432609	0.0442542	-0.977557	0.328294	0.639382	Same	7.43674		0.19424		-0.0676606	-0.00840299
GTF2F1	3826.7	0.00496912	0.0416717	0.119244	0.905082	0.966759	Same	7.42042		0.014682		0.00513998	7.29567e-05
RHOT2	3826.23	0.0435747	0.0544936	0.799629	0.423926	0.716121	Same	7.47215		0.145014		0.0608482	0.00631892
CADPS2	605.994	0.197162	0.0687372	2.86835	0.00412616	0.0429714	Up	4.69001		1.36682		4.58822	0.269486
NET1	3822.55	-0.0763322	0.0396877	-1.92332	0.0544396	0.238598	Same	7.39248		0.622334		-0.31992	-0.0475041
FAM102B	561.167	0.197022	0.0676576	2.91205	0.00359062	0.0388079	Up	4.62876		1.41108		5.07686	0.278014
RASAL3	1006.61	0.196771	0.0575282	3.42043	0.000625231	0.0102282	Up	5.44797		1.9902		19.2381	0.391614
CCR1	6171	0.195942	0.0558658	3.50737	0.000452558	0.00809858	Up	8.05999		2.09159		24.1946	0.409831
AURKA	3815.8	-0.103596	0.0395753	-2.61769	0.00885271	0.0724629	Same	7.40196		1.13988		-1.42964	-0.118087
ZNF767P	533.849	0.195586	0.0668516	2.92568	0.0034371	0.0376467	Up	4.57519		1.42427		5.1953	0.278568
MRPL51	3814.05	0.00512584	0.0528552	0.0969789	0.922743	0.972495	Same	7.42852		0.0121127		0.00527082	6.2088e-05
SSU72	3812.11	-0.056561	0.0409771	-1.38031	0.167492	0.45667	Same	7.38978		0.340398		-0.123855	-0.0192532
PARP8	798.814	0.195568	0.0573392	3.41071	0.000647929	0.0104648	Up	5.13815		1.98027		18.6882	0.387277
RRP7A	3807.54	-0.0239238	0.0500087	-0.478394	0.63237	0.851525	Same	7.43216		0.0698026		-0.0280953	-0.00166995
FAM49B	3807.19	-0.0409395	0.0500597	-0.817813	0.413464	0.707566	Same	7.36894		0.150233		-0.0578596	-0.00615045
SART3	3805.45	-0.0691802	0.0386839	-1.78835	0.07372	0.289241	Same	7.37745		0.538741		-0.239179	-0.0372702
TRAF3	3802.7	-0.0720396	0.0469419	-1.53465	0.124869	0.389916	Same	7.39794		0.409029		-0.184757	-0.0294663
CHD2	3802.44	-0.104763	0.0464198	-2.25687	0.0240162	0.140906	Same	7.38976		0.851071		-0.743499	-0.089161
GPR132	641.772	0.194917	0.0689532	2.8268	0.0047016	0.0470778	Up	4.84674		1.32718		4.14031	0.25869
RAB36	3788	0.0495889	0.0501836	0.988151	0.323079	0.634623	Same	7.39711		0.197484		0.0781392	0.00979302
TNRC6A	3785.45	-0.0723515	0.0387232	-1.86843	0.0617022	0.258149	Same	7.37343		0.58813		-0.280271	-0.0425521
EPB41	3784.82	-0.0594591	0.0397762	-1.49484	0.134956	0.405257	Same	7.37122		0.39227		-0.14672	-0.023324
FAM20B	3783.98	0.0375813	0.0415928	0.903553	0.366233	0.671586	Same	7.39369		0.172898		0.0559591	0.00649775
PDXK	3783.37	-0.0152877	0.0522094	-0.292816	0.769663	0.920507	Same	7.41143		0.0359731		-0.016608	-0.000549948
GLO1	3779.4	-0.0848577	0.0466446	-1.81924	0.0688748	0.27707	Same	7.33779		0.557411		-0.306268	-0.0473006
ENOSF1	1071.22	0.194832	0.0609562	3.19627	0.00139218	0.0190368	Up	5.58368		1.72041		10.2345	0.335191
IDI1	3770.18	0.12809	0.0592485	2.16191	0.0306253	0.166208	Same	7.33977		0.779348		0.770659	0.0998265
SEC63	3769.6	-0.122485	0.044556	-2.74901	0.00597764	0.0555275	Same	7.38388		1.25549		-2.20584	-0.153779
FRMD8	3768.15	0.120992	0.0539522	2.24257	0.0249244	0.144602	Same	7.44322		0.839826		0.836722	0.101612
STAT1	3767.84	-0.103031	0.0391687	-2.63045	0.00852722	0.0707428	Same	7.34758		1.15032		-1.45642	-0.118519
ARID2	3767.3	-0.0862176	0.0414866	-2.0782	0.0376906	0.1887	Same	7.34172		0.724227		-0.456902	-0.0624411
GNPAT	3764.52	-0.0256588	0.0502064	-0.511067	0.609304	0.83904	Same	7.34662		0.0762172		-0.0305812	-0.00195564
CEP55	3762.69	-0.111775	0.0449102	-2.48886	0.0128153	0.0923396	Same	7.35578		1.03461		-1.21048	-0.115644
TRIP10	791.77	0.194182	0.0637611	3.04547	0.0023232	0.027964	Up	5.13023		1.5534		6.94402	0.301643
HPRT1	3761.04	-0.018795	0.0454982	-0.413094	0.679538	0.876433	Same	7.34943		0.0572811		-0.0214449	-0.0010766
GIGYF2	3753.82	-0.0549757	0.0427941	-1.28466	0.198912	0.498698	Same	7.36904		0.302162		-0.110239	-0.0166116
PTCD3	3752.79	-0.0334576	0.0424986	-0.787264	0.431127	0.721701	Same	7.34099		0.141642		-0.0463593	-0.00473902
PREPL	3751.6	-0.0713075	0.0505943	-1.4094	0.158718	0.444184	Same	7.3306		0.352437		-0.160536	-0.0251314
TIMM44	3749.32	-0.124558	0.0457865	-2.72041	0.00652002	0.0588886	Same	7.41083		1.22997		-2.11515	-0.153203
UBE4B	3740.44	-0.0528556	0.0384548	-1.37449	0.16929	0.459367	Same	7.35336		0.33784		-0.115062	-0.0178568
SLC39A10	2131.35	0.194049	0.0434188	4.46923	7.85027e-06	0.000283179	Up	6.51693		3.54794		685.25	0.688473
XIST	3734.79	-0.00220376	0.0763969	-0.0288463	0.976987	0.992433	Same	7.39078		0.00329863		-0.00222057	-7.2694e-06
NDUFS5	3729.76	0.0286758	0.0418132	0.685808	0.492834	0.766639	Same	7.39978		0.115409		0.0374046	0.00330946
BAP1	3726.77	0.0370205	0.0442557	0.836514	0.402866	0.69956	Same	7.37293		0.155175		0.0529197	0.00574467
ANKZF1	1222.6	0.1937	0.0523307	3.70146	0.000214363	0.00436942	Up	5.76174		2.35958		44.3308	0.457049
SREK1	3725.39	0.0844338	0.0461842	1.8282	0.0675203	0.273792	Same	7.35651		0.562579		0.308386	0.0475006
CLTA	3724.9	0.00761332	0.0438874	0.173474	0.862279	0.954167	Same	7.35599		0.0203757		0.00797903	0.000155127
CDKN1B	3718.03	-0.0342958	0.040476	-0.847313	0.396821	0.696385	Same	7.40162		0.15715		-0.0492483	-0.0053896
SLC1A4	3717.43	-0.105302	0.0439894	-2.3938	0.0166749	0.109964	Same	7.33891		0.958749		-0.9576	-0.100958
MINK1	1175.01	0.191408	0.0555656	3.44472	0.000571646	0.00964125	Up	5.72226		2.01587		19.853	0.385853
DCTN5	3713.04	0.0255952	0.0407497	0.628107	0.529934	0.792204	Same	7.35107		0.101163		0.0323088	0.00258928
SPCS1	3712.38	-0.0144884	0.0396826	-0.365108	0.715031	0.895386	Same	7.39741		0.0479897		-0.0161812	-0.000695295
NDUFB9	3710.11	-0.00868171	0.0471068	-0.184299	0.853779	0.951076	Same	7.42721		0.0217846		-0.0091283	-0.000189128
EP400	3709.02	-0.0679082	0.0517141	-1.31315	0.189133	0.487872	Same	7.36745		0.311694		-0.139193	-0.0211666
RAB7A	3708.37	-0.00745391	0.0430642	-0.173088	0.862582	0.954175	Same	7.35357		0.020372		-0.00781189	-0.000151851
TARBP1	899.175	0.190886	0.0579086	3.29633	0.000979572	0.0144162	Up	5.31316		1.84115		13.241	0.351449
KDM5A	3703.61	-0.0152059	0.0376824	-0.403529	0.686559	0.880333	Same	7.34228		0.0553532		-0.017273	-0.000841698
ATF6	3697.99	-0.0665588	0.0392369	-1.69633	0.089823	0.322489	Same	7.32689		0.491486		-0.206391	-0.0327127
PML	1121.55	0.190708	0.0590618	3.22896	0.00124243	0.0173367	Up	5.65213		1.76103		11.0002	0.335843
KRAS	3694.01	-0.0933736	0.0468004	-1.99514	0.0460272	0.214991	Same	7.33606		0.667579		-0.434313	-0.0623343
INPP5D	1303.71	0.190651	0.0520478	3.663	0.000249275	0.00489769	Up	5.83348		2.31001		38.9268	0.440406
ITCH	3690.6	-0.101383	0.0403202	-2.51443	0.0119223	0.0878993	Same	7.31673		1.05601		-1.15339	-0.107061
EXOSC10	3688.8	-0.0407034	0.0418189	-0.973325	0.330392	0.641758	Same	7.33437		0.192628		-0.0634248	-0.00784064
SNX5	3688.28	-0.113969	0.0425223	-2.68022	0.00735747	0.0637852	Same	7.33473		1.19528		-1.78676	-0.136225
BMS1	3688.07	-0.0919152	0.0387613	-2.37131	0.0177251	0.114512	Same	7.30817		0.941149		-0.802668	-0.0865059
INPP5E	670.726	0.190581	0.0637189	2.99096	0.00278105	0.031929	Up	4.91897		1.49582		5.96889	0.285073
TEX261	3683.39	-0.0687062	0.047201	-1.45561	0.1455	0.42132	Same	7.33095		0.375388		-0.163074	-0.0257915
KMT2C	3677.71	-0.0685011	0.053363	-1.28368	0.199253	0.498945	Same	7.33972		0.301947		-0.137292	-0.0206837
MVK	502.787	0.190184	0.066373	2.86538	0.0041651	0.0432196	Up	4.43796		1.36432		4.40041	0.259471
OCIAD1	3676.36	-0.0911395	0.0464073	-1.9639	0.0495413	0.224803	Same	7.32225		0.648197		-0.405418	-0.0590763
ACTL6A	3675.83	-0.0594092	0.0378136	-1.57111	0.116158	0.372585	Same	7.34778		0.428775		-0.159452	-0.0254732
LAMP2	3673.24	0.111509	0.0429824	2.59429	0.00947859	0.0761149	Same	7.35516		1.11853		1.46501	0.124726
CERK	3543.46	0.18997	0.0410854	4.62378	3.76802e-06	0.00015555	Up	7.30108		3.80813		1221.28	0.72343
TAF7	3665.32	-0.101433	0.0467646	-2.16902	0.0300814	0.164506	Same	7.32548		0.783819		-0.616595	-0.0795054
BAD	712.909	0.189862	0.0601719	3.15533	0.00160319	0.0210718	Up	5.01944		1.6763		9.01024	0.318265
NCBP1	3664.51	-0.101127	0.0458924	-2.20357	0.0275549	0.15474	Same	7.28926		0.810396		-0.653526	-0.0819528
SPAG5	3659.1	-0.118605	0.0520179	-2.28007	0.0226035	0.135184	Same	7.31386		0.869076		-0.877359	-0.103076
IFNAR1	3658.56	-0.10723	0.0457326	-2.34473	0.0190409	0.120228	Same	7.3201		0.919994		-0.891893	-0.0986514
ADAM10	3658.33	-0.0742131	0.0424937	-1.74645	0.0807329	0.303981	Same	7.32115		0.517153		-0.244137	-0.0383796
NUDT5	3658.07	-0.0101838	0.0405507	-0.251137	0.801708	0.931398	Same	7.30554		0.0308646		-0.0109339	-0.000314318
WDR72	3658.03	-0.0390361	0.0449727	-0.867996	0.385397	0.686343	Same	7.29411		0.163459		-0.0568755	-0.00638079
ST13	3650.6	-0.10411	0.045104	-2.30822	0.0209868	0.128704	Same	7.30993		0.890407		-0.808909	-0.0927003
SETD5	3637.93	-0.0990202	0.0413837	-2.39273	0.0167234	0.110029	Same	7.31493		0.958495		-0.89995	-0.0949103
LRP8	3636.46	0.06654	0.0434692	1.53074	0.125834	0.390963	Same	7.33529		0.407864		0.170195	0.0271393
SDF4	3636.42	0.0128206	0.0448921	0.285588	0.775194	0.921418	Same	7.35563		0.0355435		0.013914	0.000455691
DAZAP2	3635.31	0.031675	0.036657	0.864092	0.387537	0.688631	Same	7.31915		0.162014		0.0459971	0.00513179
SLC39A6	3632.78	-0.103357	0.0433728	-2.38298	0.017173	0.111766	Same	7.31852		0.951688		-0.924755	-0.0983633
PPP6R1	3632.73	0.0315814	0.0467203	0.675967	0.499061	0.770304	Same	7.35131		0.113338		0.0409986	0.00357936
FANCD2	3629.86	-0.00142016	0.0394621	-0.0359879	0.971292	0.990169	Same	7.28989		0.00429072		-0.00143426	-6.0935e-06
PRPF38B	3100.92	0.189289	0.044069	4.2953	1.74461e-05	0.000545071	Up	7.11869		3.26355		347.275	0.617755
PSMC5	3627.73	-0.0138777	0.0410354	-0.33819	0.73522	0.904685	Same	7.33662		0.0435025		-0.0153399	-0.000603716
KLF3	1433.23	0.189149	0.0507822	3.72471	0.000195543	0.00403617	Up	5.92274		2.39403		46.8635	0.452828
DDX56	3625.65	-0.0530619	0.0413125	-1.2844	0.199001	0.498725	Same	7.30867		0.302138		-0.106395	-0.0160321
ALDH9A1	3623.64	-0.0242837	0.0413032	-0.587939	0.556573	0.809547	Same	7.30886		0.0917581		-0.0299967	-0.00222823
SETX	3623.46	-0.0430417	0.0497316	-0.86548	0.386775	0.688033	Same	7.29274		0.162391		-0.0625576	-0.00698957
TTC3	3623.01	-0.0904289	0.0412379	-2.19286	0.0283178	0.157727	Same	7.30038		0.802094		-0.573325	-0.0725325
NDUFA10	3622.33	-0.00537273	0.039539	-0.135884	0.891913	0.96299	Same	7.3078		0.0163784		-0.00557922	-8.7997e-05
CROCCP2	769.24	0.187844	0.0588619	3.19127	0.00141648	0.0192369	Up	5.15818		1.71586		9.76477	0.322315
SLC2A4RG	3621.66	0.100377	0.0513594	1.9544	0.0506541	0.227774	Same	7.38891		0.642496		0.440685	0.0644916
ATP6V1B2	3618.9	0.00720262	0.0410496	0.175461	0.860717	0.953969	Same	7.31357		0.0204658		0.00755016	0.000147407
AUP1	3618.73	-0.0417995	0.0469448	-0.890397	0.373253	0.677054	Same	7.31166		0.169377		-0.0617373	-0.00707986
ORC1	3616.47	-0.0639206	0.0430901	-1.48342	0.137963	0.409724	Same	7.30632		0.387509		-0.156009	-0.0247698
RAD1	3615.14	0.0204703	0.04342	0.471448	0.637321	0.854864	Same	7.31072		0.0681028		0.0239456	0.00139408
NDUFAB1	3614.73	-0.0193742	0.0429921	-0.450645	0.652246	0.863086	Same	7.34009		0.0639458		-0.0224475	-0.0012389
HMHA1	8516.54	0.187668	0.0539199	3.48049	0.000500498	0.0087779	Up	8.59806		2.05661		21.3796	0.385959
NCOA4	3612.69	-0.0535414	0.0479176	-1.11736	0.263839	0.576533	Same	7.25671		0.239176		-0.0928678	-0.0128058
RAB8A	3611.16	-0.0613413	0.0419698	-1.46156	0.143862	0.419018	Same	7.33794		0.377767		-0.146393	-0.0231727
NAE1	3610.48	-0.0512876	0.0439475	-1.16702	0.243202	0.556536	Same	7.2859		0.254507		-0.0921551	-0.013053
ORMDL3	2499.26	0.187485	0.0437256	4.28777	1.80477e-05	0.000560803	Up	6.82389		3.25119		334.316	0.60955
PDS5B	3606.72	-0.0640611	0.0432953	-1.47963	0.138972	0.41127	Same	7.2801		0.385873		-0.155764	-0.0247195
UBE2G1	3605.43	-0.083866	0.0449559	-1.86552	0.0621087	0.259083	Same	7.3161		0.586561		-0.323704	-0.0491926
SIN3A	3604.49	-0.0258341	0.042837	-0.603079	0.546456	0.802637	Same	7.31455		0.095481		-0.0321865	-0.00246667
AFG3L2	3600.15	-0.0862221	0.0394973	-2.18299	0.0290367	0.160481	Same	7.29776		0.794577		-0.537273	-0.0685101
HMGN2	3596.59	0.0820748	0.0419019	1.95874	0.0501435	0.226726	Same	7.36215		0.644498		0.362	0.0528971
DCK	3595.22	-0.0328873	0.0472172	-0.69651	0.48611	0.762945	Same	7.29889		0.117507		-0.0431057	-0.00386447
CPSF2	3594.36	-0.120376	0.0457214	-2.6328	0.0084683	0.0704255	Same	7.2809		1.15227		-1.70926	-0.138705
SNRPA	3592.89	-0.00794521	0.0424823	-0.187024	0.851642	0.950378	Same	7.32288		0.0221037		-0.00836005	-0.000175618
TUBG1	3591.9	0.018737	0.0444122	0.421889	0.673106	0.872375	Same	7.3246		0.0592967		0.0214782	0.00111104
LUZP1	1414.77	0.187186	0.0611276	3.06222	0.00219702	0.026778	Up	5.94522		1.57222		6.99029	0.294298
PNRC1	898.706	0.186512	0.0606571	3.07486	0.00210602	0.0259538	Up	5.34144		1.5858		7.1863	0.295771
ATP13A1	3580.32	-0.0273167	0.0480393	-0.568632	0.569606	0.81654	Same	7.32205		0.0880227		-0.0334542	-0.00240449
METAP1	3574.53	-0.0475118	0.0396617	-1.19793	0.230946	0.541272	Same	7.28569		0.266585		-0.0877781	-0.0126659
GNA13	3572.26	-0.0984197	0.0454604	-2.16496	0.030391	0.165458	Same	7.26375		0.781312		-0.594832	-0.0768965
ASH1L	3570.7	-0.0366097	0.0493625	-0.741651	0.458299	0.744834	Same	7.28751		0.127941		-0.0491516	-0.00468388
DBNL	3570.44	0.0015951	0.0444884	0.0358543	0.971399	0.990189	Same	7.33621		0.00428183		0.0016109	6.82995e-06
LIME1	8568.1	0.186458	0.0504536	3.69564	0.000219336	0.00441568	Up	8.62321		2.355		42.2264	0.43911
ELK4	3567.83	-0.0298497	0.0481358	-0.620114	0.535183	0.794888	Same	7.27256		0.0996941		-0.0375521	-0.00297584
BAG5	3562.93	-0.0557908	0.0398787	-1.39901	0.161809	0.448522	Same	7.29102		0.348216		-0.124388	-0.0194273
CCND3	1082.55	0.1857	0.0554051	3.35168	0.000803226	0.0124965	Up	5.63377		1.90321		14.8602	0.353427
CCNK	3560.52	-0.0055695	0.0417046	-0.133547	0.893761	0.963984	Same	7.29141		0.0159302		-0.00577759	-8.87231e-05
SDHB	3559.92	-0.0688966	0.0441927	-1.55901	0.118995	0.37766	Same	7.30745		0.422899		-0.18243	-0.0291363
ARNT	3556.21	-0.034452	0.0429939	-0.801323	0.422945	0.715545	Same	7.29245		0.145363		-0.0481479	-0.00500805
MCM8	3554.81	0.014138	0.0434808	0.325156	0.745063	0.910033	Same	7.29724		0.0409429		0.0155357	0.000578852
MLF2	3552.19	0.121658	0.0459603	2.64702	0.00812036	0.068327	Same	7.34818		1.16541		1.78053	0.141781
DENR	3551.63	-0.0116739	0.0411233	-0.283876	0.776506	0.922039	Same	7.3281		0.0352508		-0.012661	-0.000411515
PMPCA	3551.19	-0.0657714	0.0523778	-1.25571	0.209221	0.51263	Same	7.324		0.290196		-0.128302	-0.0190866
CFAP97	3550.62	-0.0858287	0.0415477	-2.06579	0.0388487	0.192433	Same	7.27202		0.715721		-0.44602	-0.0614295
CDC25A	3549.24	-0.0930665	0.0447652	-2.07899	0.0376181	0.188585	Same	7.27224		0.724492		-0.493498	-0.067426
CTR9	3548.15	-0.0232807	0.0475646	-0.489455	0.624519	0.847413	Same	7.25425		0.0719048		-0.0274727	-0.001674
PKMYT1	3543.84	0.0123771	0.0566448	0.218504	0.827036	0.940613	Same	7.34529		0.0265891		0.0131586	0.000329096
SH2B2	2033.79	0.185575	0.054666	3.39471	0.000687012	0.0110254	Up	6.56997		1.95761		16.8316	0.363283
QARS	3540.75	-0.0642942	0.0454258	-1.41537	0.156961	0.441993	Same	7.27563		0.354585		-0.145464	-0.0227977
IREB2	3540.73	-0.0786856	0.0421821	-1.86538	0.0621283	0.259083	Same	7.26947		0.586561		-0.303708	-0.0461539
PPP2CA	3537.25	-0.0936275	0.0454313	-2.06086	0.0393163	0.194204	Same	7.26509		0.711742		-0.482109	-0.0666386
TBRG4	3535.65	-0.0567289	0.041467	-1.36805	0.171297	0.462792	Same	7.30368		0.334614		-0.12258	-0.0189823
MAP4K4	3532.56	-0.00751827	0.0405232	-0.18553	0.852813	0.95085	Same	7.28642		0.0218878		-0.00790689	-0.000164559
PPP3R1	3531.85	-0.096714	0.0400547	-2.41455	0.0157549	0.106347	Same	7.24824		0.973274		-0.909418	-0.0941292
PPRC1	3530.75	-0.0842926	0.0483604	-1.74301	0.0813324	0.30492	Same	7.28725		0.515814		-0.276442	-0.0434793
DHX34	3525.86	-0.042085	0.0444285	-0.947251	0.343511	0.653694	Same	7.29903		0.184626		-0.0643802	-0.00776996
ACSL3	3524.25	-0.0320995	0.0435633	-0.736847	0.461215	0.746462	Same	7.25278		0.126992		-0.0430022	-0.00407639
ACTN1	2429.16	0.184971	0.0527196	3.50859	0.000450491	0.00808624	Up	6.74644		2.09225		22.8748	0.387007
GBF1	3522.78	-0.0440374	0.0424621	-1.0371	0.29969	0.612827	Same	7.2827		0.212662		-0.0718595	-0.0093651
NOL6	3522.44	-0.127193	0.0509271	-2.49755	0.0125055	0.0906887	Same	7.2788		1.04245		-1.40252	-0.132592
KLF6	3522.4	0.0745724	0.0567578	1.31387	0.18889	0.487465	Same	7.29879		0.312057		0.15298	0.0232708
SUMO3	3520.92	0.0387598	0.0392272	0.988085	0.323111	0.634623	Same	7.28675		0.197484		0.0610754	0.00765445
RCSD1	6608.42	0.184152	0.0352982	5.21705	1.81799e-07	1.04694e-05	Up	8.16715		4.98008		17589.6	0.917093
CFAP20	1688.68	0.183597	0.0512853	3.57992	0.000343696	0.00642183	Up	6.25391		2.19234		28.5896	0.402508
HSD17B10	3516.27	-0.040718	0.0516005	-0.789101	0.430053	0.720621	Same	7.31505		0.142293		-0.0565041	-0.0057939
SETD7	3515.52	-0.0871426	0.044978	-1.93745	0.0526906	0.233715	Same	7.25638		0.631313		-0.372858	-0.0550143
CIR1	664.538	0.183345	0.0634067	2.89157	0.00383324	0.040851	Up	4.87867		1.3888		4.48813	0.254629
LOC646762	3511.93	-0.0840084	0.0430104	-1.95321	0.0507944	0.228226	Same	7.26083		0.641636		-0.368094	-0.0539028
IFRD2	3506.82	-0.129331	0.05115	-2.52846	0.0114564	0.0861615	Same	7.29617		1.06469		-1.50103	-0.137697
LAP3	3505.44	0.103533	0.0412526	2.50974	0.012082	0.088691	Same	7.2831		1.05212		1.16735	0.108929
SOD2	3495.74	0.00909903	0.0407146	0.223483	0.823159	0.939498	Same	7.28593		0.0271043		0.009685	0.000246623
WEE1	3489.75	-0.0871758	0.0416884	-2.09113	0.0365165	0.1846	Same	7.26305		0.733768		-0.472241	-0.0639668
USP36	3487.47	-0.0671676	0.0478521	-1.40365	0.160424	0.446662	Same	7.27807		0.350021		-0.150377	-0.02351
GPX4	2677.67	0.18307	0.0481356	3.80322	0.000142826	0.00320238	Up	6.94288		2.49453		57.167	0.456674
NFE2L3	1797.96	0.182919	0.0576638	3.17215	0.00151313	0.0201193	Up	6.26875		1.69639		9.09169	0.310301
PRC1	3473.54	-0.057524	0.0427076	-1.34693	0.178004	0.471091	Same	7.27108		0.326895		-0.122108	-0.0188043
MRPL12	3471.41	-0.0376285	0.0509119	-0.739092	0.459851	0.745767	Same	7.28244		0.127397		-0.0504562	-0.00479377
RFC3	3469.99	-0.110568	0.0416307	-2.65592	0.0079092	0.0669172	Same	7.22974		1.17446		-1.65231	-0.129858
PPHLN1	3469.29	-0.0706736	0.0381634	-1.85187	0.0640448	0.264768	Same	7.25903		0.577135		-0.266927	-0.0407883
SVIP	3465.23	-0.0146461	0.0482527	-0.30353	0.761486	0.916106	Same	7.27801		0.0380541		-0.0159874	-0.000557346
EIF2B1	3464.24	-0.060046	0.0393586	-1.52561	0.127106	0.393	Same	7.23866		0.405607		-0.152789	-0.0243551
ERGIC3	3463.28	0.0239894	0.0470878	0.509461	0.610429	0.839935	Same	7.27922		0.0757542		0.0285611	0.0018173
C16orf72	3459.44	-0.0689676	0.0478213	-1.44219	0.149248	0.427478	Same	7.27013		0.369086		-0.161336	-0.025455
OSBP	3459.24	-0.116945	0.0461008	-2.53673	0.0111895	0.0847361	Same	7.22459		1.07193		-1.38011	-0.125357
ABCB6	3457.86	0.0710882	0.0431212	1.64857	0.0992365	0.343038	Same	7.29308		0.464658		0.207231	0.0330317
COMMD3	3456.69	0.0940835	0.0432013	2.1778	0.0294213	0.16198	Same	7.26369		0.790539		0.580835	0.0743767
POU3F2	1507.2	0.182393	0.0532598	3.42459	0.000615728	0.0101437	Up	6.03042		1.9938		17.9809	0.363656
SMARCD2	3452.85	0.0137382	0.0393408	0.349211	0.726931	0.902269	Same	7.2654		0.044664		0.0152263	0.000613605
HCLS1	3451.56	0.0312301	0.0446535	0.699388	0.48431	0.761869	Same	7.28179		0.11812		0.0409915	0.0036889
PSME4	3449.11	-0.00730443	0.0482074	-0.151521	0.879565	0.960242	Same	7.22304		0.0176193		-0.00760687	-0.000128699
DDX19A	3445.87	-0.0367005	0.0413149	-0.888311	0.374374	0.678011	Same	7.25536		0.168763		-0.0541297	-0.0061937
YTHDF1	3444.14	0.0238341	0.0403239	0.591067	0.554476	0.808316	Same	7.25333		0.0924189		0.0294861	0.00220272
DAD1	3441.83	-0.069642	0.0393282	-1.77079	0.0765956	0.295105	Same	7.25693		0.530024		-0.235991	-0.0369119
HS2ST1	3440.85	-0.114927	0.046805	-2.45543	0.0140714	0.0980647	Same	7.20522		1.00849		-1.17195	-0.115902
DCUN1D5	3440.67	-0.0975764	0.0389141	-2.50748	0.0121594	0.0890655	Same	7.23539		1.05029		-1.09556	-0.102484
PEX19	3439.75	0.0260911	0.0441277	0.591263	0.554345	0.808316	Same	7.24266		0.0924189		0.0322783	0.00241131
PARP4	3439.09	0.0355213	0.0420756	0.844227	0.398543	0.69702	Same	7.22441		0.156755		0.0509617	0.00556813
RTFDC1	3438.92	0.0297288	0.038302	0.776168	0.43765	0.726768	Same	7.26647		0.138604		0.0409055	0.00412054
ACAT2	1175.35	0.181689	0.0561824	3.23391	0.00122106	0.0171813	Up	5.67492		1.76494		10.5748	0.320671
GAS2	1720.38	0.181323	0.0544097	3.33254	0.000860565	0.0131383	Up	6.22582		1.88146		13.8011	0.341152
USP34	3432.8	-0.0688704	0.0523024	-1.31677	0.187915	0.485935	Same	7.22568		0.313422		-0.141728	-0.0215855
LIX1L	2303.04	0.181063	0.0477357	3.79303	0.000148821	0.00329799	Up	6.71352		2.48175		54.901	0.449353
DAP	3430.24	0.0263512	0.0417664	0.630918	0.528094	0.791138	Same	7.2212		0.101748		0.033308	0.00268118
CLASP2	3426.92	0.0139952	0.040963	0.341654	0.732611	0.903627	Same	7.21637		0.0440108		0.0154878	0.000615938
RNASEH1	3426.03	-0.0338432	0.0434106	-0.779607	0.435623	0.725595	Same	7.24451		0.139306		-0.046642	-0.00471455
BTAF1	3425.03	-0.00959115	0.0428984	-0.223578	0.823086	0.939498	Same	7.20424		0.0271043		-0.0102088	-0.000259962
HJURP	3422.97	-0.0973583	0.0420664	-2.3144	0.020646	0.127477	Same	7.2369		0.894569		-0.763733	-0.0870936
SCPEP1	1025.06	0.181055	0.0531315	3.40768	0.000655182	0.0105521	Up	5.50773		1.97666		17.1582	0.357884
PUM1	3421.57	-0.0853496	0.0379719	-2.2477	0.024595	0.143171	Same	7.23218		0.844144		-0.596136	-0.0720473
GRB2	3420.37	0.0715147	0.0414581	1.72499	0.0845299	0.311884	Same	7.24998		0.506007		0.229299	0.0361869
GINS1	3417.25	0.0172204	0.0528949	0.32556	0.744757	0.909861	Same	7.26339		0.0410248		0.0189264	0.000706465
UBE2H	3417.1	0.0365377	0.0441421	0.827728	0.407825	0.703351	Same	7.24835		0.152828		0.051948	0.00558398
CUEDC2	1012.83	0.181008	0.0589604	3.07	0.00214059	0.0262355	Up	5.50925		1.58111		6.89938	0.286194
VBP1	3414.9	-0.0594844	0.0493962	-1.20423	0.228501	0.53762	Same	7.21975		0.269525		-0.110644	-0.0160325
PPP2R4	3413.04	0.0818487	0.0427643	1.91395	0.0556266	0.241584	Same	7.24667		0.616932		0.3388	0.0504951
DROSHA	3411.62	-0.000534886	0.0406602	-0.013155	0.989504	0.997266	Same	7.2046		0.00118901		-0.000536353	-6.35982e-07
EIF4H	3411.33	-0.0535008	0.0441593	-1.21154	0.225688	0.534594	Same	7.26042		0.271976		-0.100077	-0.0145509
GSTP1	3410.65	0.0228536	0.0462707	0.493911	0.621369	0.845574	Same	7.28384		0.0728484		0.0270273	0.00166485
RB1CC1	3410.58	-0.0996701	0.0450717	-2.21137	0.0270102	0.1526	Same	7.22576		0.816446		-0.653147	-0.0813753
GORASP2	3409.53	-0.0975237	0.0424858	-2.29544	0.0217077	0.131686	Same	7.21729		0.880461		-0.740579	-0.0858659
FXR1	3409.28	-0.0676082	0.0430055	-1.57208	0.115931	0.372276	Same	7.22482		0.429135		-0.181608	-0.029013
WDR75	3408.98	-0.0541401	0.0499199	-1.08454	0.278126	0.592445	Same	7.18975		0.227352		-0.0913841	-0.0123089
RMND5A	3407.31	-0.121671	0.0448052	-2.71555	0.00661667	0.0595292	Same	7.20935		1.22527		-2.04388	-0.149079
FBXL14	1767.65	0.179636	0.0602946	2.97931	0.00288902	0.0327737	Up	6.32963		1.48447		5.48109	0.266665
WDR62	3398.27	0.00480269	0.0456961	0.105101	0.916296	0.970261	Same	7.26885		0.0131116		0.0049499	6.29709e-05
SART1	3394.59	-0.0459763	0.0503226	-0.913632	0.36091	0.667557	Same	7.27172		0.175512		-0.0688725	-0.00806939
ARFGEF1	3392.65	-0.0639017	0.0466459	-1.36993	0.170708	0.461525	Same	7.19463		0.335804		-0.138458	-0.0214585
MPPED2	2398.46	0.179265	0.048373	3.70588	0.00021066	0.0043016	Up	6.72453		2.36637		41.6739	0.424206
E2F4	3389.29	0.0311069	0.04329	0.71857	0.472406	0.754562	Same	7.24668		0.122305		0.0412251	0.00380454
SETD2	3389.04	-0.111593	0.0462823	-2.41113	0.0159033	0.107036	Same	7.19301		0.970469		-1.04257	-0.108297
CYBA	3860.22	0.178578	0.0538282	3.31755	0.000908116	0.0136456	Up	7.48187		1.86501		13.0868	0.333048
SZRD1	3376.28	0.0391621	0.0403646	0.97021	0.331942	0.642541	Same	7.21828		0.192099		0.0609488	0.00752302
CBX1	3375.41	-0.00764306	0.0399436	-0.191346	0.848254	0.949552	Same	7.23994		0.0224811		-0.00804912	-0.000171824
BAZ2A	3373.65	-0.034041	0.053612	-0.63495	0.525461	0.789419	Same	7.20209		0.102692		-0.0431215	-0.00349574
CDH2	3371.98	0.100106	0.0411766	2.43113	0.0150518	0.102757	Same	7.20725		0.988189		0.974199	0.0989233
2018-09-09	3364.33	-0.0891758	0.0445289	-2.00265	0.0452151	0.212255	Same	7.22084		0.673142		-0.420135	-0.060028
YY1	3364.02	-0.0620546	0.0413277	-1.50153	0.133219	0.401873	Same	7.19997		0.395911		-0.154414	-0.0245681
KAT6A	3363	-0.0746137	0.042812	-1.74282	0.0813649	0.30492	Same	7.19984		0.515814		-0.244699	-0.0384868
PAK1	3362.12	0.0046949	0.0448821	0.104605	0.916689	0.970438	Same	7.19034		0.013032		0.00483792	6.11842e-05
CAMK2G	859.454	0.178423	0.060144	2.9666	0.0030111	0.0339231	Up	5.28001		1.4695		5.25964	0.262194
CEP85	3361.1	0.0430774	0.0398732	1.08036	0.279982	0.594098	Same	7.21386		0.226142		0.072509	0.00974161
RTCB	3356.22	0.0101098	0.0405912	0.249065	0.803311	0.93248	Same	7.21252		0.0303606		0.0108419	0.000306941
RBM10	3353.5	-0.0947121	0.0442942	-2.13825	0.0324964	0.172595	Same	7.22012		0.762973		-0.548754	-0.0722627
MRPS35	3353.4	-0.0576607	0.0413248	-1.39531	0.162924	0.449357	Same	7.19865		0.347409		-0.128318	-0.0200319
BCR	3351.05	-0.000763094	0.0480265	-0.015889	0.987323	0.996897	Same	7.20839		0.00134963		-0.000765469	-1.02989e-06
C19orf48	3350.95	-0.0479853	0.0534961	-0.896986	0.369726	0.674293	Same	7.24001		0.171151		-0.0711638	-0.00821273
NACC1	3348.98	-0.00603114	0.0751049	-0.0803029	0.935996	0.978079	Same	7.26508		0.00962609		-0.00616631	-5.80563e-05
VHL	3348.2	0.0149492	0.051308	0.291362	0.770775	0.920943	Same	7.2332		0.0357671		0.0162325	0.000534689
ZNF770	3343.41	-0.11941	0.0459893	-2.59648	0.00941842	0.0758982	Same	7.17784		1.11977		-1.5733	-0.133712
PPP4R3A	3343.39	-0.0663897	0.0433786	-1.53047	0.1259	0.390963	Same	7.19079		0.407864		-0.169811	-0.027078
RER1	3340.71	0.00346746	0.0387264	0.0895374	0.928655	0.974862	Same	7.23048		0.011057		0.00355688	3.83398e-05
ADIPOR2	3339.64	-0.0295748	0.045383	-0.65167	0.514614	0.781842	Same	7.19711		0.106881		-0.0378271	-0.00316098
QKI	3339.32	-0.0133558	0.0475422	-0.280926	0.778767	0.922819	Same	7.17322		0.0348834		-0.0144729	-0.000465897
INTS7	3337.78	-0.00189836	0.0397006	-0.0478169	0.961862	0.985614	Same	7.20897		0.00629327		-0.00192607	-1.19469e-05
TOR3A	3335.1	0.0901834	0.0444038	2.03099	0.0422564	0.204026	Same	7.21409		0.690314		0.442019	0.0622549
KLC1	3332.01	0.0413423	0.0390041	1.05995	0.289168	0.602456	Same	7.22608		0.220075		0.068623	0.0090984
GOLGB1	3324.06	0.0762739	0.0523996	1.45562	0.145498	0.42132	Same	7.17414		0.375388		0.181036	0.0286323
AKT1	3323.54	0.0644332	0.0466406	1.38148	0.16713	0.456009	Same	7.24318		0.341026		0.141298	0.0219734
PRR11	3322.16	-0.0134413	0.0473781	-0.283702	0.776639	0.922039	Same	7.23592		0.0352508		-0.0145778	-0.000473815
TM7SF3	3320.94	0.0514657	0.0535535	0.961015	0.336545	0.647005	Same	7.1793		0.189092		0.0795445	0.00973176
LYAR	3319.38	-0.0180725	0.0391952	-0.46109	0.644734	0.859274	Same	7.19654		0.0658685		-0.0210323	-0.00119041
KPNA4	3319.24	-0.0554828	0.0406658	-1.36436	0.172454	0.464229	Same	7.19319		0.333268		-0.119516	-0.0184906
ADD3	3319.01	-0.125576	0.04718	-2.66163	0.00777631	0.0661623	Same	7.16861		1.17939		-1.898	-0.148103
SMPD4	3316.56	-0.00686181	0.0476258	-0.144078	0.885439	0.961708	Same	7.21958		0.0169568		-0.00713502	-0.000116355
ZMPSTE24	3313.51	-0.0351088	0.0480649	-0.730446	0.465118	0.749524	Same	7.16618		0.125215		-0.0468415	-0.00439614
SPTY2D1	3312.33	0.0761332	0.0431591	1.76401	0.0777301	0.29767	Same	7.17018		0.526265		0.255764	0.0400662
NOL11	3310.74	-0.111971	0.0443392	-2.52533	0.0115591	0.0865606	Same	7.14738		1.06268		-1.29356	-0.118989
RBL1	3310.39	-0.0966656	0.0399021	-2.42257	0.0154111	0.104461	Same	7.18972		0.981045		-0.925374	-0.0948333
CD81	3308.82	0.082562	0.0443409	1.86198	0.0626054	0.260609	Same	7.22775		0.58401		0.316804	0.0482171
CAST	1943.48	0.178231	0.0507581	3.51138	0.000445787	0.00804034	Up	6.41729		2.09473		22.1671	0.373345
MAGEA12	3303.74	0.0247104	0.0406082	0.608507	0.542851	0.800349	Same	7.19792		0.0967208		0.0308745	0.00239001
PTPN6	3303.69	0.0941748	0.0479054	1.96585	0.0493158	0.224225	Same	7.20292		0.649315		0.420001	0.0611491
ASUN	3300.87	-0.0365598	0.0552144	-0.662142	0.50788	0.776834	Same	7.14275		0.109672		-0.0470625	-0.00400957
MARK3	3297.21	-0.0198809	0.0388294	-0.512007	0.608646	0.838852	Same	7.19428		0.0763145		-0.0237001	-0.0015172
MOB3A	3293.69	-0.0710775	0.0466907	-1.52231	0.127932	0.394102	Same	7.20227		0.404391		-0.180353	-0.0287431
THUMPD1	3293.07	-0.0151334	0.0420616	-0.359792	0.719003	0.897001	Same	7.16812		0.047207		-0.0168711	-0.000714404
CSRP1	3292.14	-0.101518	0.0440515	-2.30452	0.0211933	0.129559	Same	7.20264		0.887533		-0.783566	-0.0901004
FAR1	3289.91	-0.0804889	0.0427335	-1.88351	0.0596317	0.252739	Same	7.15625		0.597329		-0.318467	-0.0480783
NFATC2IP	3289.32	0.108776	0.0453287	2.39973	0.0164074	0.10879	Same	7.20573		0.963412		0.999878	0.104797
PPP1R9B	3288.61	-0.0406891	0.0465052	-0.874936	0.381609	0.683558	Same	7.22881		0.165225		-0.0595254	-0.00672284
POMP	3286.94	-0.0300426	0.0443829	-0.676897	0.498472	0.77013	Same	7.16899		0.113436		-0.0390098	-0.00340791
KLHDC3	3118.03	0.177899	0.0468816	3.79465	0.000147851	0.00328926	Up	7.12087		2.4829		54.0849	0.441707
VPS26B	2197.14	0.177829	0.0448003	3.96937	7.20615e-05	0.00181613	Up	6.59703		2.74085		97.9168	0.487404
MALAT1	40934.4	0.1762	0.0526274	3.34806	0.000813799	0.0126011	Up	10.8738		1.89959		13.9829	0.334707
SREBF1	8000.49	0.175922	0.0494322	3.55885	0.00037248	0.00688096	Up	8.50443		2.16235		25.5665	0.380405
SLC26A6	697.968	0.175397	0.0614781	2.85299	0.00433093	0.0443196	Up	4.98946		1.3534		3.95754	0.237383
MCM3AP	3282.07	-0.0354211	0.0439388	-0.806148	0.420158	0.712422	Same	7.16633		0.147263		-0.0497193	-0.00521622
PURB	3279.9	-0.0756068	0.0436111	-1.73366	0.0829787	0.308072	Same	7.16549		0.511348		-0.245419	-0.0386613
STOML2	3279.32	-0.00256459	0.0486651	-0.0526988	0.957972	0.984177	Same	7.20767		0.00692672		-0.00260582	-1.77642e-05
WDR27	616.75	0.174758	0.0615716	2.83829	0.00453562	0.045925	Up	4.78629		1.33795		3.80529	0.233818
MSH2	3271.06	-0.0518671	0.0426975	-1.21476	0.224458	0.533281	Same	7.14047		0.273044		-0.0972604	-0.014162
ARAP1	3270.06	-0.00496368	0.0503805	-0.098524	0.921516	0.97218	Same	7.19132		0.0122535		-0.00510573	-6.08223e-05
ADAM15	3269.69	0.101662	0.0492569	2.06391	0.0390258	0.193019	Same	7.21366		0.714399		0.526694	0.0726273
LAMP1	3269.28	-0.0365621	0.0427229	-0.855796	0.392111	0.692286	Same	7.18621		0.159714		-0.0528136	-0.0058395
VRK3	799.26	0.173201	0.0576735	3.00313	0.00267216	0.0311163	Up	5.1499		1.50701		5.56626	0.261016
ARFGAP2	3268.62	0.0508066	0.0437426	1.16149	0.245443	0.558759	Same	7.17509		0.252775		0.0909275	0.0128427
CASC3	3268.17	-0.0103121	0.0385761	-0.267319	0.789224	0.927234	Same	7.16849		0.0328105		-0.0111214	-0.000338346
OSBPL9	3267.77	-0.110605	0.0430422	-2.5697	0.0101787	0.0800508	Same	7.12806		1.09663		-1.38169	-0.121294
ATP5G1	3266.81	-0.0343512	0.0448785	-0.765426	0.444018	0.732661	Same	7.21094		0.135097		-0.0468855	-0.00464074
CHERP	3266.1	-0.0309325	0.0495862	-0.623813	0.53275	0.793893	Same	7.19207		0.100238		-0.0389631	-0.00310061
GAK	3260.45	0.0157411	0.045656	0.344776	0.730263	0.903435	Same	7.20363		0.0441033		0.0174236	0.000694235
RAB1B	3259.57	0.0652607	0.046765	1.3955	0.162865	0.449302	Same	7.20688		0.347462		0.145249	0.0226756
EDARADD	3258.67	-0.0540902	0.0527696	-1.02503	0.305351	0.619533	Same	7.16229		0.207936		-0.0873081	-0.0112473
SAR1A	3258.37	-0.0297076	0.0398308	-0.745846	0.45576	0.742863	Same	7.16886		0.129091		-0.0399907	-0.003835
STX16	1566.64	0.171137	0.0498567	3.43258	0.000597857	0.00993103	Up	6.13424		2.00301		17.2326	0.342789
PSMA5	3247.86	-0.0708342	0.0452528	-1.5653	0.117513	0.374961	Same	7.17526		0.426014		-0.188911	-0.0301764
CHTF18	3247.57	0.139819	0.0562555	2.48542	0.0129398	0.092827	Same	7.25224		1.03233		1.50623	0.144338
URI1	3245.19	-0.0816371	0.038936	-2.0967	0.03602	0.182575	Same	7.17169		0.73856		-0.447144	-0.0602939
MYSM1	3245.16	0.0244765	0.0467404	0.52367	0.600508	0.835785	Same	7.15708		0.0779054		0.0292857	0.00190685
OTUD4	3244.72	-0.103021	0.0452195	-2.27825	0.0227116	0.135759	Same	7.13199		0.86723		-0.758854	-0.0893433
XPO7	3240.31	-0.0470361	0.0443484	-1.0606	0.28887	0.602456	Same	7.13126		0.220075		-0.078074	-0.0103515
SNTB2	3237.36	0.0554772	0.0473124	1.17257	0.240967	0.553512	Same	7.15655		0.256873		0.100228	0.0142506
ACADVL	4921.84	0.170556	0.0392971	4.34018	1.42365e-05	0.000463803	Up	7.76347		3.33367		367.735	0.568578
TTLL4	3235.95	-0.0854396	0.0425538	-2.0078	0.0446644	0.210874	Same	7.13905		0.675976		-0.405168	-0.0577551
RIC8A	3233.61	0.0496206	0.0483455	1.02638	0.304715	0.618889	Same	7.1553		0.208387		0.080177	0.0103403
TCF12	3231.66	-0.0957013	0.0463816	-2.06335	0.0390798	0.193203	Same	7.10861		0.713987		-0.495342	-0.0683295
GTPBP1	3231.42	0.0485575	0.0460009	1.05558	0.291161	0.6049	Same	7.18578		0.218316		0.0802736	0.0106009
MAGEA3	3229.88	-0.0553045	0.0461135	-1.19931	0.230406	0.540894	Same	7.15593		0.266887		-0.102246	-0.0147601
IMP4	3229.44	-0.0419521	0.0449668	-0.932956	0.350843	0.659958	Same	7.17575		0.180484		-0.0635677	-0.00757165
ATP5J	3228.46	-0.0210308	0.0449612	-0.467754	0.63996	0.856201	Same	7.1658		0.0674245		-0.0245629	-0.00141799
DNAJB1	3228.46	0.0292145	0.0868367	0.33643	0.736546	0.905928	Same	7.16895		0.0429065		0.0322482	0.00125349
DDX51	3224.13	0.10698	0.0579763	1.84523	0.0650042	0.267286	Same	7.20762		0.573024		0.400244	0.0613019
SH3GLB1	3223.66	0.0367303	0.0473548	0.775642	0.437961	0.727179	Same	7.14433		0.138359		0.0505107	0.00508197
VPS13A	3223.35	0.0101759	0.0471088	0.216009	0.828981	0.94135	Same	7.11123		0.0262487		0.0108099	0.000267104
EDF1	3223.19	0.0876469	0.0465572	1.88256	0.0597599	0.253	Same	7.17722		0.596879		0.34643	0.0523145
TIMM13	3222.87	-0.0792802	0.0745742	-1.0631	0.287735	0.600958	Same	7.24905		0.221156		-0.131923	-0.0175333
CYB5B	3219.99	0.0241933	0.0426934	0.566676	0.570935	0.817408	Same	7.1413		0.0875612		0.0295976	0.00211839
DPM1	3218.91	-0.120125	0.0483837	-2.48277	0.0130366	0.0933773	Same	7.1136		1.02976		-1.28645	-0.1237
DDX27	3218.32	0.0470508	0.040667	1.15698	0.247281	0.560117	Same	7.16082		0.251722		0.0840017	0.0118437
RAP1GDS1	3213.86	-0.062497	0.0462562	-1.3511	0.176662	0.469364	Same	7.12489		0.32849		-0.133152	-0.0205296
BTBD6	744.096	0.170462	0.0600207	2.84005	0.00451058	0.0458068	Up	5.07926		1.33907		3.72133	0.228261
ASF1A	3211.46	-0.061118	0.0458591	-1.33273	0.182619	0.477861	Same	7.12778		0.320699		-0.127899	-0.0196005
DCAF16	3207.94	-0.0453235	0.0420803	-1.07707	0.281449	0.594945	Same	7.1553		0.225524		-0.076181	-0.0102215
MYBBP1A	3207.43	-0.0688726	0.0567116	-1.21444	0.224581	0.533398	Same	7.16786		0.272949		-0.129121	-0.0187987
HDAC5	1611.2	0.170119	0.0517793	3.28547	0.00101814	0.0147788	Up	6.18692		1.83036		11.511	0.311379
ETFA	3205.09	-0.0289424	0.0427798	-0.676545	0.498695	0.770202	Same	7.15238		0.113395		-0.0375777	-0.00328194
TOP3A	3201.53	0.0142734	0.0397527	0.359054	0.719554	0.897579	Same	7.14833		0.0469275		0.0159021	0.000669813
FASTKD2	3200.93	-0.104413	0.0450854	-2.3159	0.0205639	0.127039	Same	7.10025		0.896064		-0.8219	-0.0935608
CREBBP	3200.47	-0.0992428	0.0456226	-2.1753	0.0296077	0.162537	Same	7.15302		0.789049		-0.610587	-0.0783074
LRRC41	3199.25	-0.0879838	0.0447689	-1.96529	0.0493809	0.224343	Same	7.1517		0.649088		-0.392185	-0.0571092
NRBP1	1718.4	0.169494	0.0551683	3.0723	0.00212415	0.0260898	Up	6.22897		1.58353		6.49654	0.268398
ATF2	3198.75	-0.083969	0.0486814	-1.72487	0.0845509	0.311884	Same	7.12825		0.506007		-0.269232	-0.0424889
TIAL1	3196.51	-0.0191049	0.0457401	-0.417684	0.676178	0.874771	Same	7.13276		0.0581056		-0.0218399	-0.0011101
CCNL2	3190.9	0.0439206	0.043294	1.01447	0.310358	0.623277	Same	7.18027		0.205319		0.0704671	0.00901771
UBE2C	3190.37	0.0956208	0.0448692	2.1311	0.0330808	0.174515	Same	7.16383		0.758168		0.547924	0.0724966
RTN4	3190.26	-0.0190767	0.044838	-0.425459	0.670502	0.870382	Same	7.13549		0.0602902		-0.0219176	-0.00115014
EIF4E2	3188.2	0.0603841	0.0429463	1.40604	0.159713	0.445769	Same	7.16261		0.35089		0.135461	0.0211882
SSFA2	3187.38	-0.0714318	0.0475247	-1.50304	0.132828	0.401357	Same	7.1268		0.396469		-0.177976	-0.0283205
COQ5	901.803	0.16911	0.0581531	2.90802	0.00363726	0.0391639	Up	5.30738		1.40711		4.31801	0.237957
SUCLG1	3186.29	-0.0282218	0.0442464	-0.637834	0.523582	0.78768	Same	7.14453		0.10365		-0.0358291	-0.00292519
MALT1	2484.47	0.168882	0.0522378	3.23295	0.00122518	0.0171902	Up	6.75119		1.76472		9.82436	0.29803
CCDC85B	3179.94	0.0643005	0.0868166	0.740648	0.458907	0.744976	Same	7.20387		0.127858		0.0863122	0.00822133
TNIP1	1406.99	0.16852	0.0523998	3.21604	0.00129973	0.018015	Up	5.94249		1.74437		9.35444	0.293961
EPT1	3177.68	-0.113588	0.0474804	-2.39232	0.0167424	0.110029	Same	7.09534		0.958495		-1.03235	-0.108874
MID1IP1	3176.57	-0.0437763	0.0552357	-0.792537	0.428048	0.719598	Same	7.21583		0.14291		-0.0608344	-0.00625608
HN1	3175.05	-0.0874114	0.0389104	-2.24648	0.0246733	0.143509	Same	7.14858		0.84312		-0.609099	-0.0736983
CUL2	3173.52	-0.0087511	0.0476191	-0.183773	0.854192	0.951076	Same	7.11003		0.0217846		-0.00920126	-0.000190639
RRP12	3173.29	-0.116917	0.0444599	-2.62971	0.00854575	0.070812	Same	7.13558		1.14989		-1.65109	-0.134442
EIF2AK1	3172.7	-0.0257334	0.0487892	-0.527441	0.597887	0.834066	Same	7.09514		0.0787994		-0.030853	-0.00202778
MLLT1	3166.69	-0.0504937	0.046554	-1.08463	0.278087	0.592445	Same	7.17462		0.227352		-0.0852294	-0.0114799
DNM1L	3166.53	0.0148801	0.0393915	0.37775	0.705617	0.889773	Same	7.10591		0.050721		0.0167235	0.000754735
EIF2S2	3164.75	-0.0736995	0.0444617	-1.6576	0.0973991	0.339801	Same	7.14008		0.468775		-0.21689	-0.0345485
CTNNA1	1645.66	0.167872	0.050143	3.34787	0.000814361	0.0126011	Up	6.17458		1.89959		13.322	0.318889
DBI	4090.84	0.167236	0.0447605	3.73625	0.000186788	0.00391194	Up	7.49908		2.40761		42.7502	0.402639
ALMS1	3157.07	-0.138551	0.0554181	-2.50011	0.0124155	0.0903589	Same	7.06288		1.04403		-1.53335	-0.144652
GFM1	3153.48	-0.0760583	0.0401756	-1.89315	0.058338	0.24955	Same	7.10099		0.602843		-0.304782	-0.0458513
RPS29	3152.56	-0.0261374	0.0875442	-0.298563	0.765274	0.91765	Same	7.22797		0.037323		-0.028483	-0.000975527
ARHGAP19	3149.67	-0.0542065	0.039796	-1.36211	0.173164	0.465146	Same	7.11205		0.332411		-0.116537	-0.0180188
GEMIN4	3149.24	-0.0184827	0.0505027	-0.365975	0.714384	0.895386	Same	7.12234		0.0479897		-0.0206422	-0.00088698
CIC	1690.69	0.166947	0.054678	3.05327	0.00226359	0.0274197	Up	6.25116		1.56194		6.08858	0.260761
NDUFA11	3143.98	0.0370182	0.0524927	0.705207	0.480681	0.759143	Same	7.19923		0.119677		0.0487632	0.00443022
CDAN1	986.53	0.166902	0.0557308	2.99479	0.00274633	0.0316257	Up	5.48602		1.49996		5.27743	0.250347
SQLE	3140.71	0.0224168	0.0572822	0.391339	0.695546	0.885295	Same	7.0852		0.0529118		0.0253213	0.00118611
PPIH	1711.98	0.165962	0.0502153	3.30501	0.00094973	0.0140858	Up	6.2926		1.85122		11.7822	0.307232
CDK12	3139.91	-0.0875612	0.0484567	-1.807	0.0707626	0.281843	Same	7.09057		0.549993		-0.310674	-0.0481581
TMX4	3138.36	0.0559562	0.0439653	1.27274	0.203112	0.50368	Same	7.11465		0.297845		0.111095	0.0166663
RECQL4	3136.11	0.0693811	0.0492037	1.41008	0.158517	0.444165	Same	7.16592		0.352455		0.156206	0.0244537
MBD1	3133.81	0.00926397	0.0409914	0.225998	0.821203	0.939498	Same	7.13327		0.0271043		0.00986055	0.000251094
PFDN2	3133.21	0.0088152	0.0593277	0.148585	0.881881	0.961285	Same	7.1728		0.0171477		0.00917022	0.00015116
SHROOM3	3133.16	-0.0882127	0.057376	-1.53745	0.124183	0.388838	Same	7.09875		0.410231		-0.226862	-0.0361876
NBEAL2	3132.84	-0.00328478	0.0558083	-0.0588584	0.953065	0.982538	Same	7.14509		0.00765048		-0.00334316	-2.51302e-05
TXLNG	3129.93	-0.111531	0.0413377	-2.69805	0.00697465	0.0620662	Same	7.08921		1.20714		-1.79697	-0.134634
LINC00341	1202.03	0.165382	0.0528425	3.12972	0.00174971	0.0226591	Up	5.73975		1.64476		7.29872	0.272014
POLD1	3126.42	-0.067602	0.0500911	-1.34958	0.177151	0.46961	Same	7.15206		0.328262		-0.143953	-0.0221912
ATL3	3126.2	0.0106731	0.0507025	0.210505	0.833274	0.943321	Same	7.11192		0.0253405		0.0113144	0.000270461
MCCC2	3125.22	-0.0237437	0.045614	-0.520535	0.602691	0.836855	Same	7.08488		0.07735		-0.0283725	-0.00183657
FBRS	3124.29	0.103004	0.0499059	2.06395	0.039022	0.193019	Same	7.15561		0.714399		0.533644	0.0735857
BANF1	3123.15	0.0325279	0.053029	0.613397	0.539614	0.79765	Same	7.15754		0.0981874		0.0407796	0.00319383
EIF3H	3119.85	-0.0987306	0.0466209	-2.11773	0.0341978	0.178311	Same	7.081		0.748822		-0.553699	-0.0739317
ENTPD6	3119.02	-0.10601	0.0440542	-2.40636	0.0161125	0.107617	Same	7.11072		0.968119		-0.985068	-0.10263
CSNK1G2	3434.76	0.165357	0.0516579	3.201	0.00136953	0.0188452	Up	7.31109		1.7248		8.77449	0.285207
BZW1	3115.44	-0.0135965	0.041646	-0.326477	0.744064	0.909402	Same	7.09313		0.041244		-0.014951	-0.000560772
LMF2	1459.67	0.165	0.0552374	2.98711	0.00281629	0.0322689	Up	6.07177		1.49122		5.11329	0.246051
EZH1	1426.9	0.164899	0.0514986	3.202	0.00136475	0.0188041	Up	6.00376		1.72575		8.7693	0.284574
CEP57	3111.35	-0.0275799	0.045134	-0.611067	0.541155	0.798775	Same	7.09372		0.0975758		-0.0345278	-0.00269113
PREB	3111.28	-0.0533124	0.0406145	-1.31265	0.189302	0.487984	Same	7.1076		0.311595		-0.10925	-0.0166119
FRYL	3108.47	-0.0673071	0.0434739	-1.54822	0.121569	0.382708	Same	7.08058		0.417132		-0.175871	-0.028076
SUN2	3107.81	-0.032684	0.0491278	-0.665284	0.505869	0.77594	Same	7.16253		0.110172		-0.0421218	-0.00360085
KIDINS220	3103.4	-0.0726177	0.0441432	-1.64505	0.0999599	0.343959	Same	7.09366		0.463493		-0.211123	-0.0336578
GOLGA4	3103.09	-0.105412	0.0504463	-2.08959	0.0366549	0.185055	Same	7.08468		0.7327		-0.569627	-0.0772354
TBCB	1670.94	0.164869	0.0572993	2.87733	0.0040105	0.0420734	Up	6.26442		1.37599		3.91861	0.226859
ATAD3A	3100.76	-0.0714191	0.0537273	-1.32929	0.183752	0.4794	Same	7.15909		0.319302		-0.148976	-0.0228043
ATP5F1	3098.89	-0.102013	0.0450875	-2.26256	0.023663	0.139802	Same	7.079		0.854486		-0.729696	-0.0871688
BCCIP	3098.35	-0.0613496	0.0433362	-1.41567	0.156873	0.441943	Same	7.07309		0.354633		-0.138818	-0.0217566
SGO2	3098.12	-0.0928991	0.0492617	-1.88583	0.0593179	0.251991	Same	7.06875		0.598615		-0.36866	-0.0556108
DDX49	3097.89	-0.0608101	0.0503411	-1.20796	0.227062	0.536015	Same	7.10108		0.270823		-0.113448	-0.0164688
SMARCC2	3095.8	-0.0262502	0.0406129	-0.646351	0.518052	0.784191	Same	7.10306		0.105578		-0.0334742	-0.00277145
KNOP1	1782.48	0.164494	0.0475823	3.45704	0.000546149	0.00934912	Up	6.33526		2.02923		17.5946	0.333796
YTHDF3	3094.33	-0.094269	0.0478806	-1.96883	0.0489721	0.223285	Same	7.06616		0.651141		-0.422192	-0.0613825
FLAD1	3093.64	-0.0287	0.0454044	-0.632099	0.527322	0.790293	Same	7.1027		0.102212		-0.0363157	-0.00293349
PPP4C	3093.4	0.0907118	0.0553655	1.63842	0.101334	0.346623	Same	7.15843		0.460143		0.261702	0.0417404
CIZ1	3093.07	0.0240511	0.0499524	0.481481	0.630175	0.850472	Same	7.09123		0.07034		0.0282797	0.00169176
OGFOD1	3092.97	-0.0764833	0.0400524	-1.90958	0.0561872	0.243371	Same	7.09093		0.61373		-0.314266	-0.0469401
ARIH2	3092.26	-0.0112536	0.0452694	-0.248593	0.803676	0.932575	Same	7.102		0.0303164		-0.0120673	-0.00034117
ANKLE2	3089.75	-0.00638381	0.0388795	-0.164195	0.869578	0.95621	Same	7.09369		0.0194469		-0.00667616	-0.000124145
AP2S1	3085.28	0.0787134	0.0432943	1.8181	0.0690487	0.277432	Same	7.14242		0.556843		0.283721	0.043831
BOP1	3083.33	-0.0447717	0.0552493	-0.810357	0.417735	0.711574	Same	7.1429		0.14778		-0.0629192	-0.00661635
ZMIZ1	3082.03	0.102772	0.0474858	2.16427	0.0304436	0.16555	Same	7.10646		0.781072		0.620792	0.0802723
ESYT2	4734.43	0.164442	0.0383972	4.28265	1.84678e-05	0.000570755	Up	7.68592		3.24355		288.113	0.533375
SYVN1	3080.38	0.00932954	0.0486722	0.191681	0.847992	0.949552	Same	7.08578		0.0224811		0.0098252	0.000209738
TYK2	3079.97	0.115504	0.0503878	2.29229	0.0218886	0.132135	Same	7.12699		0.878981		0.87413	0.101525
MGA	3076.9	-0.125248	0.0462912	-2.70566	0.00681688	0.0609946	Same	7.05438		1.21471		-2.05343	-0.15214
MARCKSL1	3076.82	0.032098	0.043265	0.741892	0.458153	0.744834	Same	7.11657		0.127941		0.0430942	0.00410664
UBQLN4	3076.62	-0.0200812	0.0513807	-0.390832	0.695922	0.885388	Same	7.05776		0.0528666		-0.0226807	-0.00106163
BRCA1	3075.98	-0.00459764	0.0473377	-0.0971242	0.922628	0.972495	Same	7.04636		0.0121127		-0.00472767	-5.56899e-05
MTHFD1	3074.83	-0.0715009	0.0401133	-1.78247	0.0746722	0.291425	Same	7.05979		0.535473		-0.245349	-0.0382868
TNFAIP8	2096.04	0.164269	0.0452264	3.63215	0.000281066	0.00538358	Up	6.51292		2.26893		30.5131	0.372716
NOTCH2	3073.37	-0.0551574	0.0546648	-1.00901	0.312969	0.625775	Same	7.06819		0.203582		-0.0881426	-0.0112291
SDAD1	3072.9	-0.0801396	0.0421427	-1.90162	0.0572204	0.246818	Same	7.05798		0.607623		-0.324691	-0.0486946
IPO8	3071.48	-0.126082	0.0451265	-2.79397	0.00520659	0.0507998	Same	7.05152		1.29414		-2.48193	-0.163167
BTBD1	3070.97	-0.0249311	0.0443497	-0.562148	0.574015	0.818462	Same	7.06394		0.0870013		-0.0304609	-0.00216904
ARHGEF1	3070.73	0.137922	0.0527396	2.61516	0.00891869	0.0728466	Same	7.1427		1.13759		1.89332	0.156899
DDIT4	3070.42	-0.158001	0.0744153	-2.12324	0.033734	0.176624	Same	7.12643		0.752949		-0.894561	-0.118967
SAP18	3068.71	0.0188188	0.0476136	0.39524	0.692666	0.884284	Same	7.12797		0.053408		0.0212814	0.00100508
IDH3A	3068.54	-0.0521377	0.0396889	-1.31366	0.188961	0.487537	Same	7.07953		0.311992		-0.106941	-0.0162665
HMGCS1	3068.54	0.0680019	0.0556883	1.22112	0.222041	0.530426	Same	7.04155		0.275376		0.128203	0.0187261
KIAA1524	3067.65	-0.084068	0.0533001	-1.57726	0.114736	0.37023	Same	7.03987		0.431529		-0.22707	-0.0362778
RANBP6	3067.18	-0.0357484	0.0446604	-0.800449	0.423451	0.715872	Same	7.07173		0.145164		-0.0499368	-0.00518939
SGSM3	3065.97	0.10166	0.0475382	2.13849	0.0324774	0.172583	Same	7.10711		0.763002		0.589048	0.0775666
ZNF24	3065.76	-0.0643244	0.0473088	-1.35967	0.173934	0.466065	Same	7.05809		0.331554		-0.138016	-0.021327
ZCRB1	1369.49	0.163027	0.0532426	3.06196	0.00219891	0.026778	Up	5.94467		1.57222		6.08808	0.256314
CLASRP	3060.53	0.12073	0.0533838	2.26155	0.0237252	0.139821	Same	7.13394		0.854429		0.863465	0.103155
COPZ1	3060.43	-0.063507	0.0433263	-1.46579	0.142707	0.417821	Same	7.07987		0.37901		-0.151996	-0.0240698
MYADM	1565.18	0.16276	0.0513603	3.16899	0.00152971	0.0203021	Up	6.17281		1.69246		8.01689	0.275465
CDK14	3057.48	0.0505953	0.0409126	1.23667	0.21621	0.52195	Same	7.04433		0.282371		0.0969352	0.0142867
ACOT7	3055.39	0.0896124	0.0427138	2.09797	0.0359077	0.18241	Same	7.12014		0.738951		0.491269	0.0662192
SH2B3	1034.42	0.162538	0.0536649	3.02875	0.00245566	0.0291594	Up	5.52526		1.53522		5.57412	0.249532
METTL9	3051.3	-0.0159609	0.0433021	-0.368594	0.712431	0.894253	Same	7.05905		0.0485396		-0.0178483	-0.000774735
COASY	3051.23	0.00614822	0.0464119	0.132471	0.894612	0.964629	Same	7.08577		0.0156398		0.00637367	9.61571e-05
UMPS	3051.13	-0.0311642	0.0458631	-0.679505	0.496818	0.769776	Same	7.06723		0.113636		-0.0404848	-0.00354137
YKT6	3050.88	-0.00980502	0.045344	-0.216236	0.828804	0.941293	Same	7.09694		0.0262751		-0.0104165	-0.000257628
PGRMC2	3050.53	-0.0809876	0.0387853	-2.0881	0.0367891	0.185486	Same	7.06226		0.731688		-0.436623	-0.0592576
KIF2A	3050.19	-0.0432378	0.045679	-0.946558	0.343864	0.653908	Same	7.02278		0.184483		-0.0661221	-0.00797665
RNPEPL1	3045.09	-0.0443032	0.0446461	-0.992321	0.321041	0.632847	Same	7.09939		0.198702		-0.0700062	-0.00880311
FAM126B	3044.73	-0.120686	0.048471	-2.48987	0.0127791	0.0921365	Same	7.04912		1.03557		-1.30986	-0.124979
GTF3C4	3040.92	-0.103015	0.0467856	-2.20185	0.0276762	0.155212	Same	7.04797		0.809075		-0.663704	-0.0833467
NFIC	3040.52	0.0464738	0.0787148	0.590407	0.554918	0.80852	Same	7.13896		0.092309		0.0574801	0.00428995
IRF2BP2	3039.74	0.0425937	0.0528368	0.806137	0.420164	0.712422	Same	7.0935		0.147263		0.0597873	0.00627248
SMARCE1	3039.11	0.0135707	0.0424845	0.319427	0.749403	0.912126	Same	7.06467		0.0399454		0.0148781	0.000542086
TSPAN3	3036.69	-0.0498068	0.0402515	-1.23739	0.215943	0.521721	Same	7.05544		0.282562		-0.0954664	-0.0140735
CXXC1	3035.62	-0.0417831	0.0537582	-0.777241	0.437017	0.726183	Same	7.0995		0.138954		-0.057538	-0.00580593
PUM3	3033.84	-0.123062	0.0471641	-2.60924	0.00907436	0.0737494	Same	7.04018		1.13224		-1.66866	-0.139336
GIT2	1103.72	0.162455	0.0541566	2.99972	0.00270224	0.0312438	Up	5.58853		1.50524		5.19958	0.244533
UBE2N	3028.14	-0.0170918	0.0412696	-0.41415	0.678764	0.876146	Same	7.05632		0.0574236		-0.0195079	-0.000981472
SDHD	3026.01	-0.0445357	0.049104	-0.906968	0.364424	0.670459	Same	7.03738		0.173628		-0.0664257	-0.00773264
RNF4	3025.72	-0.0929424	0.0439563	-2.11443	0.0344789	0.178968	Same	7.05457		0.747225		-0.519325	-0.0694489
ATL2	3024.77	-0.101335	0.0434877	-2.3302	0.0197955	0.123627	Same	7.06253		0.907886		-0.819683	-0.0920007
NUP214	3021.98	-0.0387029	0.0429822	-0.900439	0.367887	0.673254	Same	7.05614		0.171821		-0.0574862	-0.00664996
RBM38	3021.67	-0.0873719	0.0522722	-1.67148	0.0946268	0.334581	Same	7.09071		0.475498		-0.261138	-0.0415452
MIR3654	3021.02	-0.0484525	0.0515208	-0.940446	0.346989	0.655916	Same	7.01386		0.183152		-0.07387	-0.00887417
SMARCAD1	3020.46	-0.057823	0.0454192	-1.2731	0.202984	0.503669	Same	7.00109		0.297855		-0.114804	-0.0172229
2018-03-07	3015.65	-0.0430518	0.0489758	-0.879042	0.379379	0.681995	Same	7.05163		0.166219		-0.0631262	-0.007156
STIM1	2517.03	0.161923	0.0531028	3.04923	0.00229426	0.0277031	Up	6.78551		1.55747		5.84493	0.25219
UNG	3012.42	-0.0900043	0.046134	-1.95093	0.051065	0.229081	Same	7.05743		0.64001		-0.392892	-0.0576037
ACSL4	3012.09	-0.0667423	0.0442716	-1.50757	0.131666	0.398993	Same	7.01137		0.399035		-0.167277	-0.0266325
SAFB2	3011.54	0.0401328	0.0488789	0.821065	0.411609	0.706401	Same	7.07989		0.150948		0.056813	0.00605798
PIP5K1A	3010.69	-0.0576278	0.0434731	-1.32559	0.184974	0.481269	Same	7.03477		0.317612		-0.119741	-0.0183033
HAT1	3008.63	-0.0526821	0.0446832	-1.17901	0.238393	0.550417	Same	7.02466		0.259308		-0.0957131	-0.0136609
LIG1	3007.03	0.0551237	0.0422407	1.30499	0.191896	0.490688	Same	7.10345		0.309194		0.112339	0.0170439
RSRC2	3006.46	0.00930743	0.0505643	0.184071	0.853958	0.951076	Same	7.07418		0.0217846		0.0097862	0.000202759
GUCY1A3	3006.37	-0.109391	0.048143	-2.27221	0.0230738	0.137493	Same	7.02876		0.86172		-0.795613	-0.0942645
GRIPAP1	1503.36	0.161809	0.053609	3.01832	0.00254178	0.0299951	Up	6.0896		1.52295		5.39452	0.246427
POLR1D	3003.27	-0.0495703	0.0432914	-1.14504	0.252193	0.565235	Same	7.05588		0.247771		-0.0876985	-0.0122821
KLHL42	1047.81	0.161296	0.0565202	2.85378	0.00432029	0.0443072	Up	5.53519		1.35353		3.6404	0.218318
MMS19	3001.74	-0.0321218	0.0444222	-0.723103	0.469617	0.752532	Same	7.02727		0.123475		-0.042685	-0.00396625
TP53	3000.73	0.0950822	0.0438528	2.16821	0.0301426	0.164604	Same	7.05639		0.78356		0.577643	0.0745026
NAXE	3000.26	0.0422919	0.0421268	1.00392	0.315418	0.628707	Same	7.07582		0.201552		0.0672681	0.00852401
MKNK2	2999.41	0.0890163	0.0468097	1.90166	0.0572153	0.246818	Same	7.075		0.607623		0.360655	0.0540883
ATAD1	2998.05	-0.0462487	0.0483686	-0.956171	0.338986	0.649079	Same	7.02651		0.187702		-0.0712527	-0.00868098
CADM1	2997.56	0.00326097	0.0458564	0.0711125	0.943308	0.97988	Same	7.027		0.00882697		0.00332792	2.87844e-05
MRPL16	2995.47	0.00386039	0.0457198	0.0844359	0.93271	0.976586	Same	7.08328		0.0102895		0.00395294	3.97214e-05
BTN3A2	2994.83	0.0489188	0.0457676	1.06885	0.285136	0.598153	Same	7.04003		0.223188		0.0817831	0.0109181
SRSF9	2992.63	-0.0350185	0.0553104	-0.633128	0.52665	0.790073	Same	7.12427		0.102333		-0.0443232	-0.00358354
MEF2D	5521.69	0.160635	0.0467997	3.4324	0.000598272	0.00993103	Up	7.94031		2.00301		16.1751	0.321753
TATDN2	2991.52	0.0535101	0.042338	1.26388	0.206273	0.508316	Same	7.05193		0.293867		0.10527	0.0157248
FAM192A	2991.4	0.0196837	0.0408616	0.481717	0.630007	0.850472	Same	7.05842		0.07034		0.0231444	0.00138455
HMGCR	2989.86	0.0919616	0.0603003	1.52506	0.127244	0.393019	Same	6.99929		0.405586		0.233988	0.0372984
CNOT6L	2988.38	-0.0155568	0.050674	-0.306997	0.758845	0.914742	Same	7.02676		0.0387016		-0.0170067	-0.000602072
TCEB3	2988.22	0.00927819	0.0488292	0.190013	0.849299	0.949617	Same	7.04255		0.0224517		0.00977046	0.000208311
NXT2	2987.92	-0.0838446	0.0475537	-1.76315	0.0778746	0.298071	Same	7.02666		0.525681		-0.281291	-0.0440755
CALM3	11076.2	0.160583	0.037494	4.28289	1.84478e-05	0.000570755	Up	8.94454		3.24355		281.352	0.520859
RCOR1	2985.32	0.0018631	0.0449169	0.0414788	0.966914	0.98782	Same	7.03056		0.0053224		0.00188607	9.91618e-06
RB1	2983.93	-0.0646589	0.0445073	-1.45277	0.146287	0.42253	Same	6.98954		0.374142		-0.153028	-0.0241916
ATP6V1G1	2983.85	-0.035394	0.045272	-0.781807	0.434328	0.724328	Same	7.05404		0.140065		-0.0488645	-0.00495744
SYPL1	2983.4	0.0304671	0.0526543	0.578625	0.562842	0.813564	Same	7.03084		0.0896084		0.0374489	0.0027301
EMD	2982.06	-0.0554668	0.0451049	-1.22973	0.218798	0.52558	Same	7.06651		0.279361		-0.105535	-0.0154953
TIA1	2979.75	0.0354191	0.0442647	0.800164	0.423616	0.715939	Same	7.03521		0.145124		0.0494721	0.00514015
LYPLA1	2978.22	-0.128907	0.0503811	-2.55863	0.0105084	0.0818114	Same	7.02151		1.08719		-1.57566	-0.140146
ABCD3	2978.12	0.0149687	0.0432579	0.346034	0.729317	0.903156	Same	7.01873		0.0442372		0.0165738	0.000662174
KPNA1	2969.98	-0.0615079	0.0461922	-1.33157	0.183003	0.478426	Same	7.01528		0.320185		-0.128563	-0.0196939
TOMM5	2969.78	-0.0628257	0.0426373	-1.47349	0.140619	0.414169	Same	7.06006		0.382822		-0.151691	-0.0240511
PLRG1	2969.68	-0.0234787	0.0416994	-0.563048	0.573402	0.818462	Same	7.02063		0.0870013		-0.0286864	-0.00204268
C9orf78	2968.23	0.0550417	0.0459345	1.19826	0.230814	0.541272	Same	7.07932		0.266585		0.10169	0.0146733
MRPL20	2968.05	-0.0413658	0.0473007	-0.874529	0.38183	0.683634	Same	7.05216		0.165176		-0.0605087	-0.00683266
KMT2B	2966.49	0.0447854	0.0489762	0.91443	0.360491	0.667172	Same	7.06786		0.175762		0.0671272	0.00787158
PCNT	2963.87	-0.0819064	0.046885	-1.74697	0.0806434	0.303941	Same	7.023		0.517211		-0.269481	-0.0423629
ADGRL2	2962.36	-0.090689	0.0454676	-1.99458	0.0460883	0.215022	Same	6.97789		0.667517		-0.421766	-0.0605365
ENOPH1	2959.87	-0.132664	0.0476409	-2.78466	0.00535837	0.0517508	Same	7.01199		1.28608		-2.56351	-0.170617
PSMD6	2959.65	-0.0273864	0.0417464	-0.656018	0.511812	0.780198	Same	7.02185		0.107795		-0.0351019	-0.00295213
HIGD1A	2957.87	-0.000503577	0.0546491	-0.00921472	0.992648	0.997948	Same	7.00783		0.000892184		-0.000504612	-4.49283e-07
ARHGAP4	2953.26	0.103399	0.0489697	2.11149	0.0347299	0.179408	Same	7.07693		0.746159		0.576336	0.0771522
DCAF6	2953.16	0.0476232	0.0517481	0.920289	0.357422	0.664913	Same	7.00988		0.177235		0.0716232	0.0084405
TP53BP2	2953.15	-0.0846892	0.0441536	-1.91806	0.0551039	0.240104	Same	6.99073		0.619601		-0.352719	-0.0524735
NADK	2951.28	-0.0385982	0.0419915	-0.919192	0.357995	0.66553	Same	7.05258		0.176832		-0.0579962	-0.00682541
AP1M1	2950.98	0.0982938	0.0415292	2.36686	0.0179397	0.115377	Same	7.04737		0.93788		0.851934	0.0921878
KMT2D	2950.46	-0.0962526	0.0755529	-1.27398	0.202672	0.503488	Same	7.0145		0.298011		-0.191171	-0.0286843
GPS1	2949.49	0.00865729	0.0436493	0.198338	0.842781	0.94817	Same	7.05749		0.0231138		0.00913053	0.000200103
MFSD14B	2949.24	-0.013329	0.0405324	-0.328848	0.742271	0.908656	Same	7.04231		0.0416004		-0.0146689	-0.00055449
CHST15	2681.77	0.160323	0.0416876	3.84582	0.000120148	0.00277554	Up	6.88117		2.55665		57.763	0.409891
PRR14L	2947.75	-0.113002	0.0448716	-2.51835	0.0117906	0.0873789	Same	7.01627		1.05859		-1.29325	-0.119624
CAMK2D	2946.47	-0.0205797	0.0428284	-0.480516	0.630861	0.850731	Same	7.03271		0.0702075		-0.0241907	-0.00144485
UCP2	2946.11	-0.0157667	0.0503616	-0.31307	0.754228	0.913429	Same	7.03586		0.0393253		-0.017261	-0.000620029
CEBPZ	2944.5	-0.0410113	0.0418411	-0.980168	0.327003	0.638726	Same	6.99164		0.194686		-0.064208	-0.00798431
DPP9	2944.11	0.0547216	0.0498326	1.09811	0.272158	0.586502	Same	7.05414		0.23173		0.0933016	0.0126806
PGM2	2940.17	0.0673056	0.0432474	1.55629	0.119639	0.379072	Same	7.01201		0.421278		0.177553	0.0283544
DNAJC3	2939.42	-0.0568061	0.0429616	-1.32225	0.186084	0.482949	Same	6.99584		0.316099		-0.117623	-0.0179563
PDCD6IP	2937.62	-0.055668	0.0399314	-1.39409	0.16329	0.45004	Same	6.99257		0.346749		-0.123696	-0.0193028
VPS37B	2499.68	0.160211	0.0475267	3.37097	0.000749034	0.0118468	Up	6.80575		1.9264		13.5236	0.308631
TMEM50A	2936.59	0.0691232	0.0441427	1.5659	0.117371	0.374892	Same	7.03799		0.426094		0.184382	0.029453
AURKB	2932.73	0.0322395	0.0441584	0.730087	0.465337	0.749632	Same	7.0526		0.125152		0.0430071	0.00403484
ANKRD33B	2931.97	-0.042087	0.0445351	-0.945028	0.344645	0.654001	Same	6.99812		0.184422		-0.064353	-0.00776174
NOM1	2929.64	-0.0400551	0.0442154	-0.905908	0.364984	0.670692	Same	7.01746		0.173477		-0.059722	-0.00694863
RPRD1A	2928.51	-0.0735254	0.046024	-1.59755	0.110144	0.362862	Same	6.98114		0.440258		-0.202626	-0.0323702
CLCN3	2926.39	-0.0408471	0.0451189	-0.905321	0.365296	0.670911	Same	6.99699		0.173335		-0.060883	-0.00708024
RLIM	2925.95	-0.109722	0.0444801	-2.46677	0.0136338	0.0961173	Same	7.00285		1.0172		-1.14155	-0.111609
UBE2A	2922.87	0.0472829	0.0408572	1.15727	0.247162	0.560117	Same	6.99205		0.251722		0.0844161	0.0119021
SF3B5	2919.27	0.01833	0.0495507	0.369924	0.711439	0.893486	Same	7.0392		0.0489123		0.0205151	0.000896562
NUP43	2919.05	-0.0583127	0.0472568	-1.23395	0.21722	0.523436	Same	7.00232		0.281137		-0.111404	-0.0163938
NFX1	2915.4	-0.0461953	0.0426121	-1.08409	0.278325	0.592445	Same	6.9928		0.227352		-0.0779741	-0.0105026
MAP3K4	2272.68	0.159699	0.0465276	3.43235	0.00059838	0.00993103	Up	6.62443		2.00301		16.0808	0.319878
CCNC	2911.95	-0.0625625	0.0454945	-1.37516	0.169081	0.459076	Same	6.97824		0.338116		-0.136279	-0.0211533
[truncated: 36,479 more rows]
