# Supplementary material for: RUNX proteins desensitize multiple myeloma to lenalidomide via protecting IKZFs from degradation
Source: Leukemia. 2019 Feb 13;33(8):2006–21. doi: 10.1038/s41375-019-0403-2 (PMC6687534; doi:10.1038/s41375-019-0403-2)
Supplement: Supplementary file 9 — Proteomic Analysis of IKZFs complex [file 41375_2019_403_MOESM9_ESM.xlsx]

## Sheet: Sheet1
			Column ends with:
			_P	Peptide Count								_S	Spectral Count
			_dS	Distributed Spectral Count								_sS	Shared Spectral Count
			_SC	Sequence Coverage (%)								_uS	Unique Spectral Count
			_dNSAF	Normalized Distributed Spectral Abundance Factor								_uDP	Unique Detected Peptides
																			IKZF3								IKZF3-insoluble								IKZF1								Control
dNSAF_Rank	IKZF3 dNSAF AVG	IKZF3 Detected # Out of 1	IKZF3-Insol dNSAF AVG	IKZF3-Insol Detected # Out of 1	IKZF1 dNSAF AVG	IKZF1 Detected # Out of 1	Control dNSAF AVG	Control Detected # Out of 1	IKZF3:Control	IKZF3-Insol:Control	IKZF1:Control	Total Proteins In Group	Proteins In Group	Contrast_Rank	Locus	Description	Gene	Chromosome	Hs_FLAG-St-IKZF3_ARP1_FLAG-IP_Ti_L2_1_P	Hs_FLAG-St-IKZF3_ARP1_FLAG-IP_Ti_L2_1_S	Hs_FLAG-St-IKZF3_ARP1_FLAG-IP_Ti_L2_1_uS	Hs_FLAG-St-IKZF3_ARP1_FLAG-IP_Ti_L2_1_uDP	Hs_FLAG-St-IKZF3_ARP1_FLAG-IP_Ti_L2_1_sS	Hs_FLAG-St-IKZF3_ARP1_FLAG-IP_Ti_L2_1_dS	Hs_FLAG-St-IKZF3_ARP1_FLAG-IP_Ti_L2_1_SC	Hs_FLAG-St-IKZF3_ARP1_FLAG-IP_Ti_L2_1_dNSAF	Hs_FLAG-St-IKZF3_NE-insoluble_ARP1_FLAG-IP_Ti_L2_1_P	Hs_FLAG-St-IKZF3_NE-insoluble_ARP1_FLAG-IP_Ti_L2_1_S	Hs_FLAG-St-IKZF3_NE-insoluble_ARP1_FLAG-IP_Ti_L2_1_uS	Hs_FLAG-St-IKZF3_NE-insoluble_ARP1_FLAG-IP_Ti_L2_1_uDP	Hs_FLAG-St-IKZF3_NE-insoluble_ARP1_FLAG-IP_Ti_L2_1_sS	Hs_FLAG-St-IKZF3_NE-insoluble_ARP1_FLAG-IP_Ti_L2_1_dS	Hs_FLAG-St-IKZF3_NE-insoluble_ARP1_FLAG-IP_Ti_L2_1_SC	Hs_FLAG-St-IKZF3_NE-insoluble_ARP1_FLAG-IP_Ti_L2_1_dNSAF	Hs_FLAG-St-IKZF1_ARP1_FLAG-IP_Ti_L1_1_P	Hs_FLAG-St-IKZF1_ARP1_FLAG-IP_Ti_L1_1_S	Hs_FLAG-St-IKZF1_ARP1_FLAG-IP_Ti_L1_1_uS	Hs_FLAG-St-IKZF1_ARP1_FLAG-IP_Ti_L1_1_uDP	Hs_FLAG-St-IKZF1_ARP1_FLAG-IP_Ti_L1_1_sS	Hs_FLAG-St-IKZF1_ARP1_FLAG-IP_Ti_L1_1_dS	Hs_FLAG-St-IKZF1_ARP1_FLAG-IP_Ti_L1_1_SC	Hs_FLAG-St-IKZF1_ARP1_FLAG-IP_Ti_L1_1_dNSAF	Hs_Control-pMSCV-empty-Vec_ARP1_FLAG-IP_Ti_L1_1_P	Hs_Control-pMSCV-empty-Vec_ARP1_FLAG-IP_Ti_L1_1_S	Hs_Control-pMSCV-empty-Vec_ARP1_FLAG-IP_Ti_L1_1_uS	Hs_Control-pMSCV-empty-Vec_ARP1_FLAG-IP_Ti_L1_1_uDP	Hs_Control-pMSCV-empty-Vec_ARP1_FLAG-IP_Ti_L1_1_sS	Hs_Control-pMSCV-empty-Vec_ARP1_FLAG-IP_Ti_L1_1_dS	Hs_Control-pMSCV-empty-Vec_ARP1_FLAG-IP_Ti_L1_1_SC
2	0.074925	1	0.013974	1	0.038153	1	0.00022	1	340.568	63.5182	173.423	1	gi|33589816|ref|NP_036613.2|	2	gi|33589816|ref|NP_036613.2|	zinc finger protein Aiolos isoform 1 [Homo sapiens]	IKZF3	17	59	870	144	14	726	865.164	74.26	0.074925	36	200	67	16	133	197.922	52.26	0.0139741	50	409	75	12	334	393.769	64.83	0.0381531	1	2	2	1	0	2	4.32
170	0.007244	1	0	0	0.005831	1	0	0	infinity	0	infinity	1	gi|767944736|ref|XP_011513374.1|	323	gi|767944736|ref|XP_011513374.1|	PREDICTED: DNA-binding protein Ikaros isoform X11 [Homo sapiens]			13	197	11	1	186	74.9375	31.36	0.00724403	6	42	0	0	42	0	11.62	X	47	494	6	1	488	53.9104	72.59	0.0058306	X	X	X	X	X	X	X
168	0.01158	1	0.003452	1	0.044624	1	0	0	infinity	infinity	infinity	1	gi|767944708|ref|XP_011513360.1|	321	gi|767944708|ref|XP_011513360.1|	PREDICTED: DNA-binding protein Ikaros isoform X3 [Homo sapiens]			20	245	21	6	224	147.899	34.99	0.0115798	11	68	10	4	58	54.0779	20.78	0.00345192	62	579	55	14	524	509.409	73.89	0.0446235	X	X	X	X	X	X	X
536	0	0	0.000174	1	0	0	0	0	0	infinity	0	6	gi|172072684|ref|NP_001189.2|;gi|33946274|ref|NP_878911.1|;gi|578812931|ref|XP_006715613.1|;gi|767943423|ref|XP_011534364.1|;gi|767943426|ref|XP_011534365.1|;gi|767943429|ref|XP_011534366.1|	1328	gi|172072684|ref|NP_001189.2|	gi|172072684|ref|NP_001189.2|:PR domain zinc finger protein 1 isoform 1 [Homo sapiens] ;gi|33946274|ref|NP_878911.1|:PR domain zinc finger protein 1 isoform 2 [Homo sapiens] ;gi|578812931|ref|XP_006715613.1|:PREDICTED: PR domain zinc finger protein 1 isoform X2 [Homo sapiens] ;gi|767943423|ref|XP_011534364.1|:PREDICTED: PR domain zinc finger protein 1 isoform X1 [Homo sapiens] ;gi|767943426|ref|X…	PRDM1	6	X	X	X	X	X	X	X	X	3	4	4	3	0	4	6.67	0.00017424	X	X	X	X	X	X	X	X	X	X	X	X	X	X	X
602	0	0	0	0	0.000254	1	0	0	0	0	infinity	3	gi|767999537|ref|XP_011524577.1|;gi|767999540|ref|XP_011524578.1|;gi|767999542|ref|XP_011524579.1|	1511	gi|767999537|ref|XP_011524577.1|	gi|767999537|ref|XP_011524577.1|:PREDICTED: zinc finger protein 516 isoform X1 [Homo sapiens] ;gi|767999540|ref|XP_011524578.1|:PREDICTED: zinc finger protein 516 isoform X2 [Homo sapiens] ;gi|767999542|ref|XP_011524579.1|:PREDICTED: zinc finger protein 516 isoform X3 [Homo sapiens] ;			X	X	X	X	X	X	X	X	X	X	X	X	X	X	X	X	5	6	6	5	0	6	7.91	0.00025444	X	X	X	X	X	X	X
178	0.001133	1	0.003012	1	0.001157	1	0	0	infinity	infinity	infinity	2	gi|526253064|ref|NP_001268222.1|;gi|526253066|ref|NP_001268223.1|	333	gi|526253064|ref|NP_001268222.1|	gi|526253064|ref|NP_001268222.1|:zinc finger protein 281 isoform 1 [Homo sapiens] ;gi|526253066|ref|NP_001268223.1|:zinc finger protein 281 isoform 2 [Homo sapiens] ;	ZNF281	1	6	23	23	6	0	23	10.95	0.00113279	11	75	75	11	0	75	22.46	0.00301153	7	21	21	7	0	21	14.08	0.00115718	X	X	X	X	X	X	X
191	0.000168	1	0.000309	1	0.000376	1	0	0	infinity	infinity	infinity	1	gi|5730124|ref|NP_006517.1|	354	gi|5730124|ref|NP_006517.1|	zinc finger protein 217 [Homo sapiens]	ZNF217	20	3	4	4	3	0	4	8.4	0.00016825	5	9	9	5	0	9	6.68	0.00030862	6	8	8	6	0	8	12.98	0.00037647	X	X	X	X	X	X	X
193	0	0	0.000216	1	0.001865	1	0	0	0	infinity	infinity	11	gi|119220592|ref|NP_001072994.1|;gi|530370002|ref|XP_005246443.1|;gi|767917207|ref|XP_011509107.1|;gi|767917221|ref|XP_011509114.1|;gi|767917224|ref|XP_011509115.1|;gi|767917226|ref|XP_011509116.1|;gi|767917228|ref|XP_011509117.1|;gi|767917231|ref|XP_011509118.1|;gi|767917233|ref|XP_011509119.1|;gi|767917235|ref|XP_011509120.1|;gi|767917237|ref|XP_011509121.1|	357	gi|119220592|ref|NP_001072994.1|	gi|119220592|ref|NP_001072994.1|:zinc finger protein Helios isoform 2 [Homo sapiens] ;gi|530370002|ref|XP_005246443.1|:PREDICTED: zinc finger protein Helios isoform X6 [Homo sapiens] ;gi|767917207|ref|XP_011509107.1|:PREDICTED: zinc finger protein Helios isoform X2 [Homo sapiens] ;gi|767917221|ref|XP_011509114.1|:PREDICTED: zinc finger protein Helios isoform X3 [Homo sapiens] ;gi|767917224|ref|XP…	IKZF2	2	1	16	0	0	16	0	1.8	X	1	3	3	1	0	3	4.4	0.00021563	8	22	18	6	4	18.9114	17.8	0.00186535	X	X	X	X	X	X	X
621	0	0	0	0	0.000282	1	0	0	0	0	infinity	3	gi|559098399|ref|NP_001273984.1|;gi|559098463|ref|NP_001273983.1|;gi|767948692|ref|XP_011514861.1|	1555	gi|559098399|ref|NP_001273984.1|	gi|559098399|ref|NP_001273984.1|:zinc finger protein with KRAB and SCAN domains 1 isoform c [Homo sapiens] ;gi|559098463|ref|NP_001273983.1|:zinc finger protein with KRAB and SCAN domains 1 isoform b [Homo sapiens] ;gi|767948692|ref|XP_011514861.1|:PREDICTED: zinc finger protein with KRAB and SCAN domains 1 isoform X1 [Homo sapiens] ;			X	X	X	X	X	X	X	X	X	X	X	X	X	X	X	X	1	2	2	1	0	2	4.86	0.00028182	X	X	X	X	X	X	X
49	0.000836	1	3.6e-05	1	0.000149	1	0	0	infinity	infinity	infinity	3	gi|574584803|ref|NP_001276052.1|;gi|574584811|ref|NP_001276056.1|;gi|574584816|ref|NP_001276058.1|	64	gi|574584803|ref|NP_001276052.1|	gi|574584803|ref|NP_001276052.1|:tubulin beta-4A chain isoform 1 [Homo sapiens] ;gi|574584811|ref|NP_001276056.1|:tubulin beta-4A chain isoform 2 [Homo sapiens] ;gi|574584816|ref|NP_001276058.1|:tubulin beta-4A chain isoform 3 [Homo sapiens] ;			12	62	1	1	61	9.3913	30.71	0.00083631	1	1	0	0	1	0.5	3.03	3.63e-05	12	50	0	0	50	1.5	32.73	0.00014945	5	14	0	0	14	0	9.09
150	0.000379	1	0.004892	1	0.00078	1	0	0	infinity	infinity	infinity	1	gi|134133226|ref|NP_001077007.1|	274	gi|134133226|ref|NP_001077007.1|	POTE ankyrin domain family member E [Homo sapiens]	POTEE	2	7	42	0	0	42	9.25	8.47	0.0003793	9	593	0	0	593	146.333	8.56	0.00489197	9	97	0	0	97	17	8.28	0.00077991	6	397	0	0	397	0	5.58
171	9.5e-05	1	0.001556	1	0.000534	1	0	0	infinity	infinity	infinity	1	gi|585291057|ref|NP_001276928.1|	324	gi|585291057|ref|NP_001276928.1|	nuclear factor interleukin-3-regulated protein [Homo sapiens]			1	1	1	1	0	1	6.49	9.541e-05	8	20	20	8	0	20	29.44	0.00155574	3	5	5	3	0	5	17.53	0.00053375	X	X	X	X	X	X	X
173	0.001253	1	0.000852	1	0.001402	1	0	0	infinity	infinity	infinity	1	gi|4757834|ref|NP_004273.1|	327	gi|4757834|ref|NP_004273.1|	BAG family molecular chaperone regulator 2 [Homo sapiens]	BAG2	6	3	6	6	3	0	6	22.75	0.00125347	2	5	5	2	0	5	11.85	0.0008516	3	6	6	3	0	6	23.22	0.00140241	X	X	X	X	X	X	X
174	0.001191	1	0.0017	1	0.000666	1	0	0	infinity	infinity	infinity	1	gi|4557894|ref|NP_000230.1|	328	gi|4557894|ref|NP_000230.1|	lysozyme C precursor [Homo sapiens]	LYZ	12	2	4	4	2	0	4	27.03	0.00119136	1	7	7	1	0	7	8.11	0.00169975	1	2	2	1	0	2	8.11	0.00066646	X	X	X	X	X	X	X
176	0.000894	1	0.000243	1	0.001999	1	0	0	infinity	infinity	infinity	1	gi|374671789|ref|NP_001243442.1|	330	gi|374671789|ref|NP_001243442.1|	single-stranded DNA-binding protein, mitochondrial precursor [Homo sapiens]	SSBP1	7	1	3	3	1	0	3	10.14	0.00089352	1	1	1	1	0	1	12.16	0.00024282	1	6	6	1	0	6	10.14	0.00199938	X	X	X	X	X	X	X
177	0.000482	1	0.001375	1	0.001078	1	0	0	infinity	infinity	infinity	1	gi|530384472|ref|XP_005249668.1|	332	gi|530384472|ref|XP_005249668.1|	PREDICTED: chromobox protein homolog 3 isoform X1 [Homo sapiens]	CBX3	7	1	2	2	1	0	2	8.74	0.00048175	4	7	7	4	0	7	22.95	0.00137466	2	4	4	2	0	4	15.3	0.00107799	X	X	X	X	X	X	X
179	0.000915	1	0.000112	1	0.000955	1	0	0	infinity	infinity	infinity	1	gi|13128860|ref|NP_004955.2|	334	gi|13128860|ref|NP_004955.2|	histone deacetylase 1 [Homo sapiens]	HDAC1	1	4	10	1	1	9	10	11.62	0.00091453	3	7	1	1	6	1.5	8.92	0.00011184	6	12	7	4	5	9.33333	21.16	0.00095498	X	X	X	X	X	X	X
180	0.000106	1	0.000433	1	0.000357	1	0	0	infinity	infinity	infinity	2	gi|4757918|ref|NP_004341.1|;gi|530361420|ref|XP_005246081.1|	335	gi|4757918|ref|NP_004341.1|	gi|4757918|ref|NP_004341.1|:runt-related transcription factor 3 isoform 2 [Homo sapiens] ;gi|530361420|ref|XP_005246081.1|:PREDICTED: runt-related transcription factor 3 isoform X1 [Homo sapiens] ;	RUNX3	1	1	1	1	1	0	1	7.23	0.00010622	3	5	5	3	0	5	11.08	0.00043298	2	3	3	2	0	3	15.66	0.00035652	X	X	X	X	X	X	X
181	0.002633	1	0.000129	1	0.001237	1	0	0	infinity	infinity	infinity	2	gi|148664186|ref|NP_001005242.2|;gi|148664226|ref|NP_004563.2|	336	gi|148664186|ref|NP_001005242.2|	gi|148664186|ref|NP_001005242.2|:plakophilin-2 isoform 2a [Homo sapiens] ;gi|148664226|ref|NP_004563.2|:plakophilin-2 isoform 2b [Homo sapiens] ;	PKP2	12	12	50	50	12	0	50	26.28	0.00263324	2	3	3	2	0	3	5.14	0.00012881	9	21	21	9	0	21	20.07	0.00123737	X	X	X	X	X	X	X
182	0.001858	1	0.000485	1	0.00183	1	0	0	infinity	infinity	infinity	1	gi|767909989|ref|XP_011508110.1|	337	gi|767909989|ref|XP_011508110.1|	PREDICTED: transcriptional repressor p66-beta isoform X1 [Homo sapiens]			4	25	25	4	0	25	12.65	0.00185837	6	8	8	6	0	8	15.68	0.00048482	4	22	22	4	0	22	13.66	0.00182967	X	X	X	X	X	X	X
183	0.000142	1	0.000347	1	0.000317	1	0	0	infinity	infinity	infinity	4	gi|578833896|ref|XP_006723057.1|;gi|6005926|ref|NP_009210.1|;gi|60279268|ref|NP_001012496.1|;gi|768006275|ref|XP_011524712.1|	340	gi|578833896|ref|XP_006723057.1|	gi|578833896|ref|XP_006723057.1|:PREDICTED: splicing factor U2AF 65 kDa subunit isoform X2 [Homo sapiens] ;gi|6005926|ref|NP_009210.1|:splicing factor U2AF 65 kDa subunit isoform a [Homo sapiens] ;gi|60279268|ref|NP_001012496.1|:splicing factor U2AF 65 kDa subunit isoform b [Homo sapiens] ;gi|768006275|ref|XP_011524712.1|:PREDICTED: splicing factor U2AF 65 kDa subunit isoform X1 [Homo sapiens] ;			1	1	1	1	0	1	6.75	0.00014174	2	3	3	2	0	3	13.83	0.00034666	1	2	2	1	0	2	10.61	0.00031716	X	X	X	X	X	X	X
184	0.000203	1	0.000166	1	0.000455	1	0	0	infinity	infinity	infinity	2	gi|4503571|ref|NP_001419.1|;gi|578798587|ref|XP_006710496.1|	342	gi|4503571|ref|NP_001419.1|	gi|4503571|ref|NP_001419.1|:alpha-enolase isoform 1 [Homo sapiens] ;gi|578798587|ref|XP_006710496.1|:PREDICTED: alpha-enolase isoform X1 [Homo sapiens] ;	ENO1	1	1	2	2	1	0	2	4.15	0.00020314	1	2	2	1	0	2	2.76	0.00016561	3	4	4	3	0	4	15.67	0.00045454	X	X	X	X	X	X	X
185	0.000676	1	0.001543	1	0.000303	1	0	0	infinity	infinity	infinity	1	gi|17388799|ref|NP_490647.1|	343	gi|17388799|ref|NP_490647.1|	dnaJ homolog subfamily B member 6 isoform a [Homo sapiens]	DNAJB6	7	3	5	5	3	0	5	14.42	0.00067608	2	14	14	2	0	14	9.82	0.00154333	2	2	2	2	0	2	12.58	0.00030256	X	X	X	X	X	X	X
187	0.00128	1	0.000596	1	0.000819	1	0	0	infinity	infinity	infinity	1	gi|4506193|ref|NP_002784.1|	345	gi|4506193|ref|NP_002784.1|	proteasome subunit beta type-1 [Homo sapiens]	PSMB1	6	2	7	7	2	0	7	8.3	0.00128034	2	4	4	2	0	4	14.11	0.00059647	2	4	4	2	0	4	15.77	0.00081856	X	X	X	X	X	X	X
189	0.000563	1	0.000197	1	0.00045	1	0	0	infinity	infinity	infinity	1	gi|768026231|ref|XP_011528781.1|	348	gi|768026231|ref|XP_011528781.1|	PREDICTED: eukaryotic translation initiation factor 3 subunit D isoform X1 [Homo sapiens]			6	7	7	6	0	7	17.34	0.00056307	1	3	3	1	0	3	2.19	0.00019674	3	5	5	3	0	5	10.22	0.00044998	X	X	X	X	X	X	X
190	0.002377	1	0.000176	1	0.000725	1	0	0	infinity	infinity	infinity	3	gi|578833177|ref|XP_005259911.2|;gi|612407827|ref|NP_055186.3|;gi|768001947|ref|XP_011526218.1|	351	gi|578833177|ref|XP_005259911.2|	gi|578833177|ref|XP_005259911.2|:PREDICTED: A-kinase anchor protein 8-like isoform X1 [Homo sapiens] ;gi|612407827|ref|NP_055186.3|:A-kinase anchor protein 8-like isoform 1 [Homo sapiens] ;gi|768001947|ref|XP_011526218.1|:PREDICTED: A-kinase anchor protein 8-like isoform X2 [Homo sapiens] ;			8	33	33	8	0	33	16.83	0.00237689	2	3	3	2	0	3	4.74	0.00017616	4	9	9	4	0	9	12.09	0.00072527	X	X	X	X	X	X	X
192	0.00037	1	0.000172	1	0.000591	1	0	0	infinity	infinity	infinity	1	gi|5032179|ref|NP_005753.1|	355	gi|5032179|ref|NP_005753.1|	transcription intermediary factor 1-beta [Homo sapiens]	TRIM28	19	3	7	7	3	0	7	8.38	0.00036954	1	4	4	1	0	4	2.4	0.00017216	6	10	10	6	0	10	13.89	0.00059064	X	X	X	X	X	X	X
194	0.000312	1	0.000848	1	0.000465	1	0	0	infinity	infinity	infinity	1	gi|5032069|ref|NP_005841.1|	359	gi|5032069|ref|NP_005841.1|	splicing factor 3B subunit 4 [Homo sapiens]	SF3B4	1	1	3	3	1	0	3	3.3	0.00031189	3	10	10	3	0	10	12.03	0.00084758	2	4	4	2	0	4	9.67	0.00046526	X	X	X	X	X	X	X
196	8.7e-05	1	7.1e-05	1	9.8e-05	1	0	0	infinity	infinity	infinity	1	gi|7657381|ref|NP_055317.1|	369	gi|7657381|ref|NP_055317.1|	pre-mRNA-processing factor 19 [Homo sapiens]	PRPF19	11	1	1	1	1	0	1	6.35	8.746e-05	1	1	1	1	0	1	2.78	7.13e-05	1	1	1	1	0	1	6.94	9.785e-05	X	X	X	X	X	X	X
197	0.000498	1	0.001015	1	9.3e-05	1	0	0	infinity	infinity	infinity	1	gi|40018640|ref|NP_078805.3|	371	gi|40018640|ref|NP_078805.3|	parafibromin [Homo sapiens]	CDC73	1	2	6	6	2	0	6	4.33	0.00049808	7	15	15	7	0	15	15.07	0.00101519	1	1	1	1	0	1	3.77	9.288e-05	X	X	X	X	X	X	X
198	0.000519	1	0.000423	1	0.00058	1	0	0	infinity	infinity	infinity	2	gi|349732256|ref|NP_001231867.1|;gi|50592994|ref|NP_003320.2|	374	gi|349732256|ref|NP_001231867.1|	gi|349732256|ref|NP_001231867.1|:thioredoxin isoform 2 [Homo sapiens] ;gi|50592994|ref|NP_003320.2|:thioredoxin isoform 1 [Homo sapiens] ;	TXN	9	1	1	1	1	0	1	12.94	0.00051859	1	1	1	1	0	1	12.94	0.0004228	1	1	1	1	0	1	12.94	0.00058021	X	X	X	X	X	X	X
199	0.000313	1	0.000255	1	0.00035	1	0	0	infinity	infinity	infinity	1	gi|4503109|ref|NP_001890.1|	375	gi|4503109|ref|NP_001890.1|	cystatin-S precursor [Homo sapiens]	CST4	20	1	1	1	1	0	1	12.77	0.00031263	1	1	1	1	0	1	12.77	0.00025488	1	1	1	1	0	1	12.77	0.00034977	X	X	X	X	X	X	X
200	0.000382	1	7.8e-05	1	0.000427	1	0	0	infinity	infinity	infinity	3	gi|530399606|ref|XP_005268629.1|;gi|59799166|ref|NP_001012300.1|;gi|767972837|ref|XP_011536062.1|	376	gi|530399606|ref|XP_005268629.1|	gi|530399606|ref|XP_005268629.1|:PREDICTED: microspherule protein 1 isoform X1 [Homo sapiens] ;gi|59799166|ref|NP_001012300.1|:microspherule protein 1 isoform 2 [Homo sapiens] ;gi|767972837|ref|XP_011536062.1|:PREDICTED: microspherule protein 1 isoform X2 [Homo sapiens] ;	MCRS1	12	1	4	4	1	0	4	3.9	0.00038165	1	1	1	1	0	1	3.9	7.779e-05	3	4	4	3	0	4	11.69	0.000427	X	X	X	X	X	X	X
201	0.000124	1	0.000101	1	0.000416	1	0	0	infinity	infinity	infinity	2	gi|214830451|ref|NP_001135771.1|;gi|4505571|ref|NP_003891.1|	377	gi|214830451|ref|NP_001135771.1|	gi|214830451|ref|NP_001135771.1|:sequestosome-1 isoform 2 [Homo sapiens] ;gi|4505571|ref|NP_003891.1|:sequestosome-1 isoform 1 [Homo sapiens] ;	SQSTM1	5	1	1	1	1	0	1	4.21	0.00012382	1	1	1	1	0	1	4.21	0.00010095	2	3	3	2	0	3	11.52	0.0004156	X	X	X	X	X	X	X
203	0.000198	1	0.000322	1	0.000147	1	0	0	infinity	infinity	infinity	1	gi|5454064|ref|NP_006319.1|	395	gi|5454064|ref|NP_006319.1|	RNA-binding protein 14 isoform 1 [Homo sapiens]	RBM14	11	2	3	3	2	0	3	3.59	0.00019767	3	6	6	3	0	6	8.22	0.00032231	1	2	2	1	0	2	3.59	0.00014744	X	X	X	X	X	X	X
204	4.8e-05	1	7.8e-05	1	0.000108	1	0	0	infinity	infinity	infinity	16	gi|19913394|ref|NP_008863.3|;gi|19913396|ref|NP_599031.1|;gi|333360856|ref|NP_599032.2|;gi|333360860|ref|NP_001193947.1|;gi|578837341|ref|XP_006724361.1|;gi|578837349|ref|XP_006724365.1|;gi|768025573|ref|XP_011528634.1|;gi|768025576|ref|XP_011528635.1|;gi|768025581|ref|XP_011528636.1|;gi|768025584|ref|XP_011528637.1|;gi|768025587|ref|XP_011528638.1|;gi|768025591|ref|XP_011528639.1|;gi|768025596|r…	400	gi|19913394|ref|NP_008863.3|	gi|19913394|ref|NP_008863.3|:smoothelin isoform c [Homo sapiens] ;gi|19913396|ref|NP_599031.1|:smoothelin isoform b [Homo sapiens] ;gi|333360856|ref|NP_599032.2|:smoothelin isoform a [Homo sapiens] ;gi|333360860|ref|NP_001193947.1|:smoothelin isoform e [Homo sapiens] ;gi|578837341|ref|XP_006724361.1|:PREDICTED: smoothelin isoform X5 [Homo sapiens] ;gi|578837349|ref|XP_006724365.1|:PREDICTED: smoo…	SMTN	22	1	1	1	1	0	1	2.29	4.807e-05	2	2	2	2	0	2	4.47	7.838e-05	2	2	2	2	0	2	3.93	0.00010756	X	X	X	X	X	X	X
205	0.000226	1	0.000245	1	8.4e-05	1	0	0	infinity	infinity	infinity	1	gi|5031877|ref|NP_005564.1|	404	gi|5031877|ref|NP_005564.1|	lamin-B1 isoform 1 [Homo sapiens]	LMNB1	5	2	3	3	2	0	3	5.63	0.00022567	2	4	4	2	0	4	5.63	0.00024531	1	1	1	1	0	1	2.73	8.416e-05	X	X	X	X	X	X	X
207	0.000247	1	0.000151	1	0.000414	1	0	0	infinity	infinity	infinity	4	gi|115527080|ref|NP_004680.2|;gi|322506112|ref|NP_001190187.1|;gi|767981887|ref|XP_011535613.1|;gi|767981889|ref|XP_011535614.1|	413	gi|115527080|ref|NP_004680.2|	gi|115527080|ref|NP_004680.2|:metastasis-associated protein MTA1 isoform MTA1 [Homo sapiens] ;gi|322506112|ref|NP_001190187.1|:metastasis-associated protein MTA1 isoform MTA1s [Homo sapiens] ;gi|767981887|ref|XP_011535613.1|:PREDICTED: metastasis-associated protein MTA1 isoform X11 [Homo sapiens] ;gi|767981889|ref|XP_011535614.1|:PREDICTED: metastasis-associated protein MTA1 isoform X12 [Homo sap…	MTA1	14	1	4	4	1	0	4	2.52	0.0002466	2	3	3	2	0	3	4.2	0.00015079	3	6	6	3	0	6	6.15	0.00041386	X	X	X	X	X	X	X
208	0.00054	1	0.000147	1	0.000604	1	0	0	infinity	infinity	infinity	1	gi|767953588|ref|XP_011515591.1|	415	gi|767953588|ref|XP_011515591.1|	PREDICTED: 14-3-3 protein zeta/delta isoform X1 [Homo sapiens]			1	3	3	1	0	3	7.35	0.00053976	1	1	1	1	0	1	7.35	0.00014668	1	3	3	1	0	3	7.35	0.00060389	X	X	X	X	X	X	X
209	0.000144	1	0.000117	1	0.000322	1	0	0	infinity	infinity	infinity	4	gi|14110414|ref|NP_002129.2|;gi|14110417|ref|NP_112737.1|;gi|14110420|ref|NP_112738.1|;gi|51477708|ref|NP_001003810.1|	417	gi|14110414|ref|NP_002129.2|	gi|14110414|ref|NP_002129.2|:heterogeneous nuclear ribonucleoprotein D0 isoform c [Homo sapiens] ;gi|14110417|ref|NP_112737.1|:heterogeneous nuclear ribonucleoprotein D0 isoform b [Homo sapiens] ;gi|14110420|ref|NP_112738.1|:heterogeneous nuclear ribonucleoprotein D0 isoform a [Homo sapiens] ;gi|51477708|ref|NP_001003810.1|:heterogeneous nuclear ribonucleoprotein D0 isoform d [Homo sapiens] ;	HNRNPD	4	1	1	1	1	0	1	6.21	0.00014405	1	1	1	1	0	1	6.21	0.00011744	1	2	2	1	0	2	6.21	0.00032234	X	X	X	X	X	X	X
210	1.9e-05	1	3.1e-05	1	0.000126	1	0	0	infinity	infinity	infinity	4	gi|444299649|ref|NP_733468.3|;gi|444299651|ref|NP_653091.3|;gi|767984788|ref|XP_011520118.1|;gi|767984790|ref|XP_011520119.1|	423	gi|444299649|ref|NP_733468.3|	gi|444299649|ref|NP_733468.3|:protein CASC5 isoform 1 [Homo sapiens] ;gi|444299651|ref|NP_653091.3|:protein CASC5 isoform 2 [Homo sapiens] ;gi|767984788|ref|XP_011520118.1|:PREDICTED: protein CASC5 isoform X1 [Homo sapiens] ;gi|767984790|ref|XP_011520119.1|:PREDICTED: protein CASC5 isoform X2 [Homo sapiens] ;	CASC5	15	1	1	1	1	0	1	1.07	1.882e-05	1	2	2	1	0	2	0.68	3.069e-05	4	6	6	4	0	6	3.63	0.00012635	X	X	X	X	X	X	X
211	0.000101	1	4.1e-05	1	0.000113	1	0	0	infinity	infinity	infinity	2	gi|19923142|ref|NP_002256.2|;gi|449784879|ref|NP_001263382.1|	425	gi|19923142|ref|NP_002256.2|	gi|19923142|ref|NP_002256.2|:importin subunit beta-1 isoform 1 [Homo sapiens] ;gi|449784879|ref|NP_001263382.1|:importin subunit beta-1 isoform 2 [Homo sapiens] ;	KPNB1	17	1	2	2	1	0	2	1.71	0.00010064	1	1	1	1	0	1	1.71	4.102e-05	1	2	2	1	0	2	1.71	0.0001126	X	X	X	X	X	X	X
5	0.042276	1	0.001471	1	0.020333	1	0.020293	1	2.08328	0.0724881	1.00197	1	gi|13129110|ref|NP_077007.1|	5	gi|13129110|ref|NP_077007.1|	methylosome protein 50 [Homo sapiens]	WDR77	1	15	328	328	15	0	328	52.05	0.042276	5	14	14	5	0	14	23.98	0.00147113	15	141	141	15	0	141	68.13	0.0203329	5	124	124	5	0	124	23.98
8	0.002717	1	0.010584	1	0.001689	1	0.000767	1	3.54237	13.7992	2.20209	1	gi|223278387|ref|NP_059118.2|	8	gi|223278387|ref|NP_059118.2|	calmodulin-like protein 5 [Homo sapiens]	CALML5	10	1	9	9	1	0	9	15.75	0.00271729	8	43	43	8	0	43	74.66	0.0105844	2	5	5	2	0	5	31.51	0.00168897	1	2	2	1	0	2	15.75
12	0.007733	1	0.014186	1	0.005191	1	0.004419	1	1.74994	3.21023	1.1747	1	gi|4506773|ref|NP_002956.1|	12	gi|4506773|ref|NP_002956.1|	protein S100-A9 [Homo sapiens]	S100A9	1	2	20	20	2	0	20	26.32	0.00773341	5	45	45	5	0	45	54.39	0.0141859	4	12	12	4	0	12	37.72	0.00519137	2	9	9	2	0	9	24.56
17	0.007641	1	0.007667	1	0.002959	1	0.003731	1	2.04798	2.05495	0.793085	2	gi|578826144|ref|XP_006720321.1|;gi|58218968|ref|NP_005175.2|	20	gi|578826144|ref|XP_006720321.1|	gi|578826144|ref|XP_006720321.1|:PREDICTED: calmodulin isoform X1 [Homo sapiens] ;gi|58218968|ref|NP_005175.2|:calmodulin [Homo sapiens] ;			4	26	26	4	0	26	36.67	0.00764061	4	32	32	4	0	32	36.67	0.00766668	4	9	9	4	0	9	61.33	0.00295908	2	10	10	2	0	10	26
21	0.008177	1	0.0002	1	0.005709	1	0.002732	1	2.99305	0.0732064	2.08968	1	gi|313760645|ref|NP_001186509.1|	25	gi|313760645|ref|NP_001186509.1|	SUN domain-containing protein 2 isoform b [Homo sapiens]	SUN2	22	24	133	19	2	114	133	56.76	0.00817671	2	4	2	1	2	4	5.16	0.00020049	21	83	9	3	74	83	51.19	0.00570906	13	53	5	2	48	35	32.08
22	0.001233	1	0.006108	1	0.003725	1	0.003253	1	0.379035	1.87765	1.1451	1	gi|5453597|ref|NP_006126.1|	26	gi|5453597|ref|NP_006126.1|	F-actin-capping protein subunit alpha-1 [Homo sapiens]	CAPZA1	1	2	8	8	2	0	8	11.54	0.00123302	8	49	43	7	6	48.6087	42.31	0.00610797	8	22	20	7	2	21.6	42.66	0.00372472	4	17	14	3	3	16.625	26.22
23	0.002619	1	0.025263	1	0.040529	1	0.011083	1	0.236308	2.27944	3.65686	1	gi|115298657|ref|NP_002954.2|	27	gi|115298657|ref|NP_002954.2|	protein S100-A7 [Homo sapiens]	S100A7	1	3	6	6	3	0	6	22.77	0.00261864	7	71	71	7	0	71	35.64	0.025263	10	83	83	10	0	83	58.42	0.0405287	5	20	20	5	0	20	35.64
24	0.002777	1	0.001698	1	0.007572	1	0.001102	1	2.51996	1.54083	6.87114	1	gi|20070125|ref|NP_000909.2|	29	gi|20070125|ref|NP_000909.2|	protein disulfide-isomerase precursor [Homo sapiens]	P4HB	17	12	32	32	12	0	32	41.73	0.00277672	5	24	24	5	0	24	18.31	0.00169784	23	78	78	23	0	78	55.31	0.00757246	4	10	10	4	0	10	13.39
26	0.019413	1	0.015823	1	0.009006	1	0.006297	1	3.0829	2.51278	1.4302	1	gi|767970091|ref|XP_011541100.1|	31	gi|767970091|ref|XP_011541100.1|	PREDICTED: heat shock cognate 71 kDa protein isoform X1 [Homo sapiens]			33	288	216	26	72	284.503	49.38	0.0194133	25	285	254	20	31	284.429	37.46	0.015823	29	119	102	23	17	117.969	48.76	0.00900616	14	74	47	12	27	72.68	31.27
29	0.007804	1	0.000648	1	0.008997	1	0.003656	1	2.13457	0.177243	2.46089	2	gi|29788785|ref|NP_821133.1|;gi|645912968|ref|NP_001280141.1|	34	gi|29788785|ref|NP_821133.1|	gi|29788785|ref|NP_821133.1|:tubulin beta chain isoform b [Homo sapiens] ;gi|645912968|ref|NP_001280141.1|:tubulin beta chain isoform a [Homo sapiens] ;	TUBB	6	14	81	22	4	59	78.6087	40.54	0.00780429	2	8	4	1	4	8	6.76	0.00064752	19	81	10	5	71	81	52.7	0.00899721	8	29	4	1	25	29	16.89
31	0.045933	1	0.019026	1	0.019064	1	0.035745	1	1.28502	0.53227	0.533333	1	gi|5902102|ref|NP_008869.1|	37	gi|5902102|ref|NP_008869.1|	small nuclear ribonucleoprotein Sm D1 isoform 1 [Homo sapiens]	SNRPD1	18	3	124	124	3	0	124	45.38	0.0459326	2	63	63	2	0	63	27.73	0.0190258	5	46	46	5	0	46	49.58	0.0190641	4	76	76	4	0	76	45.38
32	0.004898	1	0.00057	1	0.005088	1	0.003998	1	1.22511	0.142571	1.27264	1	gi|521258690|ref|NP_001265585.1|	38	gi|521258690|ref|NP_001265585.1|	small nuclear ribonucleoprotein Sm D3 [Homo sapiens]	SNRPD3	22	4	14	14	4	0	14	40.48	0.00489783	1	2	2	1	0	2	7.94	0.00057044	3	13	13	3	0	13	41.27	0.00508837	3	9	9	3	0	9	40.48
34	0.000129	1	0.013806	1	0.000145	1	0.001149	1	0.112272	12.0157	0.126197	2	gi|4504447|ref|NP_002128.1|;gi|530384720|ref|XP_005249786.1|	40	gi|4504447|ref|NP_002128.1|	gi|4504447|ref|NP_002128.1|:heterogeneous nuclear ribonucleoproteins A2/B1 isoform A2 [Homo sapiens] ;gi|530384720|ref|XP_005249786.1|:PREDICTED: heterogeneous nuclear ribonucleoproteins A2/B1 isoform X1 [Homo sapiens] ;	HNRNPA2B1	7	1	1	1	1	0	1	4.4	0.00012927	12	131	131	12	0	131	47.8	0.0138059	1	1	1	1	0	1	4.4	0.00014463	3	7	7	3	0	7	15.54
35	0.000162	1	0.004756	1	0.001088	1	0.003292	1	0.0492102	1.44471	0.330498	2	gi|4826659|ref|NP_004921.1|;gi|531990816|ref|NP_001269091.1|	41	gi|4826659|ref|NP_004921.1|	gi|4826659|ref|NP_004921.1|:F-actin-capping protein subunit beta isoform 1 [Homo sapiens] ;gi|531990816|ref|NP_001269091.1|:F-actin-capping protein subunit beta isoform 4 [Homo sapiens] ;	CAPZB	1	1	1	1	1	0	1	7.35	0.00016206	10	36	36	10	0	36	37.13	0.00475644	3	6	6	3	0	6	18.01	0.0010879	4	16	16	4	0	16	17.65
37	0.000301	1	0.027474	1	0.000168	1	0.002674	1	0.112565	10.2745	0.0628272	1	gi|767980431|ref|XP_011535014.1|	46	gi|767980431|ref|XP_011535014.1|	PREDICTED: heterogeneous nuclear ribonucleoproteins C1/C2 isoform X2 [Homo sapiens]			2	2	2	2	0	2	11.6	0.00030089	15	224	224	15	0	224	45.73	0.0274745	1	1	1	1	0	1	6.14	0.00016832	5	14	14	5	0	14	19.45
39	0.000565	1	0.01432	1	0.000927	1	0.001076	1	0.525093	13.3086	0.861524	1	gi|5902072|ref|NP_008850.1|	48	gi|5902072|ref|NP_008850.1|	serpin B3 [Homo sapiens]	SERPINB3	18	3	5	3	2	2	5	12.82	0.00056513	15	173	74	6	99	155.4	36.92	0.0143197	5	9	4	2	5	7.33333	16.41	0.00092735	6	9	5	3	4	7.5	15.64
43	0.001328	1	0.000433	1	0.003862	1	0.001686	1	0.787663	0.256821	2.29063	1	gi|5031635|ref|NP_005498.1|	54	gi|5031635|ref|NP_005498.1|	cofilin-1 [Homo sapiens]	CFL1	11	3	5	5	3	0	5	23.49	0.00132772	1	2	2	1	0	2	12.05	0.00043298	4	13	13	4	0	13	35.54	0.00386226	1	5	5	1	0	5	12.05
47	0.001378	1	0.009495	1	0.003783	1	0.008109	1	0.169935	1.17092	0.466519	1	gi|7657649|ref|NP_055362.1|	60	gi|7657649|ref|NP_055362.1|	tropomodulin-3 [Homo sapiens]	TMOD3	15	3	11	11	3	0	11	15.34	0.00137751	12	93	93	12	0	93	39.49	0.00949487	8	27	27	8	0	27	31.25	0.00378292	8	51	51	8	0	51	25.57
48	0.013831	1	0.002706	1	0.006997	1	0.004563	1	3.03112	0.593031	1.53342	1	gi|16507237|ref|NP_005338.1|	61	gi|16507237|ref|NP_005338.1|	78 kDa glucose-regulated protein precursor [Homo sapiens]	HSPA5	9	24	230	31	2	199	205.208	39.6	0.0138313	14	65	4	2	61	49.2471	30.58	0.00270615	24	102	18	2	84	92.7873	38.23	0.00699708	15	74	3	2	71	53.32	29.66
50	0.005763	1	0.00016	1	0.003132	1	0.0005	1	11.526	0.32	6.264	2	gi|17921989|ref|NP_005991.1|;gi|530370916|ref|XP_005246889.1|	65	gi|17921989|ref|NP_005991.1|	gi|17921989|ref|NP_005991.1|:tubulin alpha-4A chain isoform 1 [Homo sapiens] ;gi|530370916|ref|XP_005246889.1|:PREDICTED: tubulin alpha-4A chain isoform X1 [Homo sapiens] ;	TUBA4A	2	11	63	12	3	51	58.5714	38.84	0.00576307	2	5	0	0	5	2	6.7	0.00016044	9	41	5	2	36	28.4545	31.25	0.00313242	3	4	1	1	3	4	10.27
51	0.005122	1	0.001	1	0.003874	1	0.004122	1	1.2426	0.242601	0.939835	2	gi|50053795|ref|NP_001408.2|;gi|664805999|ref|NP_001287750.1|	66	gi|50053795|ref|NP_001408.2|	gi|50053795|ref|NP_001408.2|:eukaryotic translation initiation factor 4B isoform 2 [Homo sapiens] ;gi|664805999|ref|NP_001287750.1|:eukaryotic translation initiation factor 4B isoform 1 [Homo sapiens] ;	EIF4B	12	14	71	71	14	0	71	35.84	0.00512228	6	17	17	6	0	17	19.64	0.0009999	10	48	48	10	0	48	29.79	0.00387441	6	45	45	6	0	45	17.51
52	0.004165	1	0.000147	1	0.004124	1	0.000249	1	16.7269	0.590361	16.5622	3	gi|14389309|ref|NP_116093.1|;gi|733605926|ref|NP_001290043.1|;gi|733606247|ref|NP_001290046.1|	68	gi|14389309|ref|NP_116093.1|	gi|14389309|ref|NP_116093.1|:tubulin alpha-1C chain isoform c [Homo sapiens] ;gi|733605926|ref|NP_001290043.1|:tubulin alpha-1C chain isoform a [Homo sapiens] ;gi|733606247|ref|NP_001290046.1|:tubulin alpha-1C chain isoform b [Homo sapiens] ;	TUBA1C	12	10	69	2	2	67	42.4286	38.75	0.00416541	3	5	0	0	5	1.83333	10.69	0.00014674	10	48	6	2	42	37.5455	36.53	0.00412398	2	8	0	0	8	2	8.46
53	0.003673	1	0.002995	1	0.003478	1	0.001794	1	2.04738	1.66945	1.93868	5	gi|294459921|ref|NP_001170884.1|;gi|528524479|ref|NP_001268649.1|;gi|578833561|ref|XP_006722934.1|;gi|601984520|ref|NP_066289.3|;gi|77539055|ref|NP_001029102.1|	71	gi|294459921|ref|NP_001170884.1|	gi|294459921|ref|NP_001170884.1|:ubiquitin-40S ribosomal protein S27a precursor [Homo sapiens] ;gi|528524479|ref|NP_001268649.1|:polyubiquitin-B precursor [Homo sapiens] ;gi|578833561|ref|XP_006722934.1|:PREDICTED: ubiquitin-60S ribosomal protein L40 isoform X1 [Homo sapiens] ;gi|601984520|ref|NP_066289.3|:polyubiquitin-C [Homo sapiens] ;gi|77539055|ref|NP_001029102.1|:ubiquitin-60S ribosomal pro…	RPS27A	2	3	13	13	3	0	13	24.36	0.00367337	2	13	13	2	0	13	18.59	0.0029948	4	11	11	4	0	11	30.13	0.00347755	1	5	5	1	0	5	10.26
58	0.004408	1	0.002357	1	0.003606	1	0.00319	1	1.38182	0.738871	1.13041	4	gi|20127479|ref|NP_005667.2|;gi|325120984|ref|NP_001191396.1|;gi|325120986|ref|NP_001191397.1|;gi|530421598|ref|XP_005272734.1|	80	gi|20127479|ref|NP_005667.2|	gi|20127479|ref|NP_005667.2|:RNA-binding protein 10 isoform 1 [Homo sapiens] ;gi|325120984|ref|NP_001191396.1|:RNA-binding protein 10 isoform 4 [Homo sapiens] ;gi|325120986|ref|NP_001191397.1|:RNA-binding protein 10 isoform 5 [Homo sapiens] ;gi|530421598|ref|XP_005272734.1|:PREDICTED: RNA-binding protein 10 isoform X1 [Homo sapiens] ;	RBM10	X	20	93	93	20	0	93	30.32	0.00440804	19	61	61	19	0	61	27.53	0.0023572	19	68	68	19	0	68	30.22	0.00360605	11	53	53	11	0	53	18.17
59	0.00113	1	0.001015	1	0.003077	1	1.5e-05	1	75.3333	67.6667	205.133	6	gi|51599156|ref|NP_001264.2|;gi|578822553|ref|XP_006719021.1|;gi|578822555|ref|XP_006719022.1|;gi|578822559|ref|XP_006719024.1|;gi|578822562|ref|XP_006719025.1|;gi|662033891|ref|NP_001284482.1|	84	gi|51599156|ref|NP_001264.2|	gi|51599156|ref|NP_001264.2|:chromodomain-helicase-DNA-binding protein 4 isoform 1 [Homo sapiens] ;gi|578822553|ref|XP_006719021.1|:PREDICTED: chromodomain-helicase-DNA-binding protein 4 isoform X2 [Homo sapiens] ;gi|578822555|ref|XP_006719022.1|:PREDICTED: chromodomain-helicase-DNA-binding protein 4 isoform X3 [Homo sapiens] ;gi|578822559|ref|XP_006719024.1|:PREDICTED: chromodomain-helicase-DNA-…	CHD4	12	19	49	30	13	19	49	16.53	0.00112968	24	54	43	18	11	54	18.46	0.00101497	43	124	84	29	40	119.303	29.08	0.0030773	1	1	0	0	1	0.5	0.68
61	0.001971	1	0.000296	1	0.001952	1	0.000395	1	4.98987	0.749367	4.94177	1	gi|5032027|ref|NP_005601.1|	87	gi|5032027|ref|NP_005601.1|	histone-binding protein RBBP4 isoform a [Homo sapiens]	RBBP4	1	6	19	14	3	5	19	19.53	0.00197066	2	7	0	0	7	3.5	4.94	0.00029596	6	18	13	4	5	16.8235	31.29	0.00195224	1	6	0	0	6	3	3.06
63	0.006102	1	0.000635	1	0.00247	1	0.001649	1	3.70042	0.385082	1.49788	1	gi|24234688|ref|NP_004125.3|	89	gi|24234688|ref|NP_004125.3|	stress-70 protein, mitochondrial precursor [Homo sapiens]	HSPA9	5	16	94	94	16	0	94	29.16	0.00610245	4	12	12	4	0	12	9.13	0.00063513	13	34	34	13	0	34	25.33	0.00246953	9	20	20	9	0	20	15.02
64	0.003768	1	0.006646	1	0.001351	1	0.00023	1	16.3826	28.8957	5.87391	2	gi|14141152|ref|NP_005959.2|;gi|157412270|ref|NP_112480.2|	91	gi|14141152|ref|NP_005959.2|	gi|14141152|ref|NP_005959.2|:heterogeneous nuclear ribonucleoprotein M isoform a [Homo sapiens] ;gi|157412270|ref|NP_112480.2|:heterogeneous nuclear ribonucleoprotein M isoform b [Homo sapiens] ;	HNRNPM	19	16	64	24	6	40	62.4	18.49	0.00376797	29	135	58	5	77	135	31.92	0.00664599	8	20	2	2	18	20	15.62	0.00135118	1	3	3	1	0	3	2.33
65	0.000173	1	0.000633	1	0.001255	1	0.000548	1	0.315693	1.15511	2.29015	1	gi|767903810|ref|XP_011539565.1|	92	gi|767903810|ref|XP_011539565.1|	PREDICTED: alpha-amylase 1 isoform X1 [Homo sapiens]			2	2	2	2	0	2	7.63	0.00017253	4	9	9	4	0	9	13.89	0.00063295	8	13	13	8	0	13	27.98	0.00125467	3	5	5	3	0	5	10.76
67	0.00015	1	0.003557	1	0.002525	1	0.00191	1	0.078534	1.8623	1.32199	2	gi|378404908|ref|NP_001243728.1|;gi|576583524|ref|NP_001276675.1|	95	gi|378404908|ref|NP_001243728.1|	gi|378404908|ref|NP_001243728.1|:glyceraldehyde-3-phosphate dehydrogenase isoform 2 [Homo sapiens] ;gi|576583524|ref|NP_001276675.1|:glyceraldehyde-3-phosphate dehydrogenase isoform 1 [Homo sapiens] ;	GAPDH	12	1	1	1	1	0	1	4.78	0.00015045	5	29	29	5	0	29	20.82	0.00355696	6	15	15	6	0	15	30.38	0.00252481	4	10	10	4	0	10	21.5
70	0.002034	1	0.035552	1	0.000759	1	0.000861	1	2.36237	41.2915	0.881533	3	gi|15617199|ref|NP_254280.1|;gi|19557656|ref|NP_003504.2|;gi|4504245|ref|NP_003503.1|	103	gi|15617199|ref|NP_254280.1|	gi|15617199|ref|NP_254280.1|:histone H2A type 3 [Homo sapiens] ;gi|19557656|ref|NP_003504.2|:histone H2A type 1-B/E [Homo sapiens] ;gi|4504245|ref|NP_003503.1|:histone H2A type 1-C [Homo sapiens] ;	HIST3H2A	1	1	6	6	1	0	6	14.62	0.00203448	3	129	126	1	3	128.607	32.31	0.0355525	1	2	2	1	0	2	14.62	0.00075874	1	2	2	1	0	2	14.62
73	0.003299	1	0.000489	1	0.002684	1	0.003236	1	1.01947	0.151112	0.829419	2	gi|10835063|ref|NP_002511.1|;gi|40353734|ref|NP_954654.1|	107	gi|10835063|ref|NP_002511.1|	gi|10835063|ref|NP_002511.1|:nucleophosmin isoform 1 [Homo sapiens] ;gi|40353734|ref|NP_954654.1|:nucleophosmin isoform 2 [Homo sapiens] ;	NPM1	5	4	22	22	4	0	22	11.9	0.00329854	3	4	4	3	0	4	11.9	0.00048895	4	16	16	4	0	16	18.37	0.00268398	7	17	17	7	0	17	30.95
74	0.003848	1	0.036508	1	0.000979	1	0.001999	1	1.92496	18.2631	0.489745	5	gi|10800140|ref|NP_066406.1|;gi|16306566|ref|NP_003518.2|;gi|20336754|ref|NP_066402.2|;gi|28173554|ref|NP_778225.1|;gi|4504277|ref|NP_003519.1|	111	gi|10800140|ref|NP_066406.1|	gi|10800140|ref|NP_066406.1|:histone H2B type 1-B [Homo sapiens] ;gi|16306566|ref|NP_003518.2|:histone H2B type 1-O [Homo sapiens] ;gi|20336754|ref|NP_066402.2|:histone H2B type 1-J [Homo sapiens] ;gi|28173554|ref|NP_778225.1|:histone H2B type 3-B [Homo sapiens] ;gi|4504277|ref|NP_003519.1|:histone H2B type 2-E [Homo sapiens] ;	HIST1H2BB	6	4	22	0	0	22	11	11.9	0.00384829	6	254	2	1	252	128	30.95	0.036508	3	5	0	0	5	2.5	11.9	0.00097853	3	9	0	0	9	4.5	11.9
77	0.003848	1	0.036508	1	0.000979	1	0.001999	1	1.92496	18.2631	0.489745	14	gi|18105048|ref|NP_542160.1|;gi|20336752|ref|NP_619790.1|;gi|21396484|ref|NP_003514.2|;gi|238624110|ref|NP_001154806.1|;gi|4504259|ref|NP_003510.1|;gi|4504261|ref|NP_003511.1|;gi|4504263|ref|NP_003512.1|;gi|4504269|ref|NP_003515.1|;gi|530381854|ref|XP_005249096.1|;gi|578800966|ref|XP_006711398.1|;gi|578800968|ref|XP_006711399.1|;gi|578800970|ref|XP_006711400.1|;gi|578836330|ref|XP_006723981.1|;gi…	114	gi|18105048|ref|NP_542160.1|	gi|18105048|ref|NP_542160.1|:histone H2B type 1-K [Homo sapiens] ;gi|20336752|ref|NP_619790.1|:histone H2B type 1-D [Homo sapiens] ;gi|21396484|ref|NP_003514.2|:histone H2B type 1-C/E/F/G/I [Homo sapiens] ;gi|238624110|ref|NP_001154806.1|:histone H2B type 2-F isoform b [Homo sapiens] ;gi|4504259|ref|NP_003510.1|:histone H2B type 1-L [Homo sapiens] ;gi|4504261|ref|NP_003511.1|:histone H2B type 1-N…	HIST1H2BK	6	4	22	0	0	22	11	11.9	0.00384829	6	254	2	1	252	128	30.16	0.036508	3	5	0	0	5	2.5	11.9	0.00097853	3	9	0	0	9	4.5	11.9
78	6.8e-05	1	0.000831	1	0.000836	1	0.000345	1	0.197101	2.4087	2.42319	2	gi|18426915|ref|NP_004386.2|;gi|530380877|ref|XP_005265884.1|	126	gi|18426915|ref|NP_004386.2|	gi|18426915|ref|NP_004386.2|:drebrin isoform a [Homo sapiens] ;gi|530380877|ref|XP_005265884.1|:PREDICTED: drebrin isoform X2 [Homo sapiens] ;	DBN1	5	1	1	1	1	0	1	2.31	6.792e-05	7	15	15	7	0	15	16.95	0.00083061	7	11	11	7	0	11	19.88	0.0008359	3	4	4	3	0	4	8.47
79	0.000858	1	0.000262	1	0.00096	1	0.000545	1	1.57431	0.480734	1.76147	1	gi|4505117|ref|NP_003918.1|	127	gi|4505117|ref|NP_003918.1|	methyl-CpG-binding domain protein 2 isoform 1 [Homo sapiens]	MBD2	18	3	8	8	3	0	8	16.79	0.00085801	2	3	3	2	0	3	5.84	0.00026232	5	8	8	5	0	8	23.6	0.00095996	1	4	4	1	0	4	3.41
82	0.00053	1	0.000144	1	0.00257	1	0.002131	1	0.24871	0.0675739	1.20601	1	gi|768055441|ref|XP_011546908.1|	133	gi|768055441|ref|XP_011546908.1|	PREDICTED: U4/U6 small nuclear ribonucleoprotein Prp31 isoform X1 [Homo sapiens]			3	6	6	3	0	6	9.22	0.00053003	1	2	2	1	0	2	5.21	0.00014404	7	26	26	7	0	26	23.65	0.00256968	4	19	19	4	0	19	13.03
83	0.000296	1	0.000362	1	0.002151	1	0.001503	1	0.196939	0.240852	1.43114	1	gi|4502337|ref|NP_001176.1|	134	gi|4502337|ref|NP_001176.1|	zinc-alpha-2-glycoprotein precursor [Homo sapiens]	AZGP1	7	1	2	2	1	0	2	7.05	0.00029584	1	3	3	1	0	3	4.36	0.00036179	3	13	13	3	0	13	18.79	0.00215146	3	8	8	3	0	8	13.76
84	0.001035	1	0.001181	1	0.004168	1	0.001577	1	0.656309	0.74889	2.64299	3	gi|4885375|ref|NP_005310.1|;gi|4885377|ref|NP_005311.1|;gi|4885379|ref|NP_005312.1|	135	gi|4885375|ref|NP_005310.1|	gi|4885375|ref|NP_005310.1|:histone H1.2 [Homo sapiens] ;gi|4885377|ref|NP_005311.1|:histone H1.3 [Homo sapiens] ;gi|4885379|ref|NP_005312.1|:histone H1.4 [Homo sapiens] ;	HIST1H1C	6	2	5	5	2	0	5	6.1	0.00103475	4	7	7	4	0	7	16.43	0.00118105	7	18	18	7	0	18	28.17	0.00416772	1	6	6	1	0	6	6.1
90	0.000213	1	0.000174	1	0.00131	1	0.000406	1	0.524631	0.428571	3.2266	3	gi|530400792|ref|XP_005269187.1|;gi|530400796|ref|XP_005269189.1|;gi|73760405|ref|NP_001027454.1|	157	gi|530400792|ref|XP_005269187.1|	gi|530400792|ref|XP_005269187.1|:PREDICTED: thymopoietin isoform X1 [Homo sapiens] ;gi|530400796|ref|XP_005269189.1|:PREDICTED: thymopoietin isoform X2 [Homo sapiens] ;gi|73760405|ref|NP_001027454.1|:thymopoietin isoform beta [Homo sapiens] ;	TMPO	12	1	2	2	1	0	2	3.86	0.00021295	1	2	2	1	0	2	6.28	0.00017361	5	11	11	5	0	11	21.98	0.00131038	1	3	3	1	0	3	6.28
92	0.00081	1	0.000189	1	0.001683	1	0.000881	1	0.91941	0.214529	1.91033	1	gi|39930523|ref|NP_612480.1|	161	gi|39930523|ref|NP_612480.1|	uncharacterized protein C11orf84 [Homo sapiens]	C11orf84	11	2	7	7	2	0	7	8.66	0.00080988	1	2	2	1	0	2	6.82	0.00018865	4	13	13	4	0	13	18.64	0.00168277	4	6	6	4	0	6	13.65
93	0.00039	1	0.003922	1	0.001018	1	0.00033	1	1.18182	11.8848	3.08485	2	gi|10880979|ref|NP_002330.1|;gi|339409180|ref|NP_001229861.1|	162	gi|10880979|ref|NP_002330.1|	gi|10880979|ref|NP_002330.1|:lymphocyte-specific protein 1 isoform 1 [Homo sapiens] ;gi|339409180|ref|NP_001229861.1|:lymphocyte-specific protein 1 isoform 3 [Homo sapiens] ;	LSP1	11	1	3	3	1	0	3	5.01	0.00039009	4	37	37	4	0	37	16.22	0.00392239	3	7	7	3	0	7	20.94	0.00101837	1	2	2	1	0	2	5.01
95	0.000117	1	0.001901	1	0.00013	1	0.000296	1	0.39527	6.4223	0.439189	3	gi|530369990|ref|XP_005246437.1|;gi|530369992|ref|XP_005246438.1|;gi|578803915|ref|XP_006712428.1|	167	gi|530369990|ref|XP_005246437.1|	gi|530369990|ref|XP_005246437.1|:PREDICTED: heterogeneous nuclear ribonucleoprotein A3 isoform X1 [Homo sapiens] ;gi|530369992|ref|XP_005246438.1|:PREDICTED: heterogeneous nuclear ribonucleoprotein A3 isoform X2 [Homo sapiens] ;gi|578803915|ref|XP_006712428.1|:PREDICTED: heterogeneous nuclear ribonucleoprotein A3 isoform X3 [Homo sapiens] ;	HNRNPA3	2	1	1	1	1	0	1	5.82	0.00011661	6	20	20	6	0	20	24.34	0.00190146	1	1	1	1	0	1	3.97	0.00013047	1	2	2	1	0	2	3.97
96	0.000413	1	0.002246	1	0.001695	1	0.001399	1	0.295211	1.60543	1.21158	2	gi|4504445|ref|NP_002127.1|;gi|530400152|ref|XP_005268883.1|	168	gi|4504445|ref|NP_002127.1|	gi|4504445|ref|NP_002127.1|:heterogeneous nuclear ribonucleoprotein A1 isoform a [Homo sapiens] ;gi|530400152|ref|XP_005268883.1|:PREDICTED: heterogeneous nuclear ribonucleoprotein A1 isoform X1 [Homo sapiens] ;	HNRNPA1	12	2	3	3	2	0	3	10	0.00041325	3	20	20	3	0	20	14.69	0.0022461	4	11	11	4	0	11	20.94	0.00169531	3	8	8	3	0	8	12.81
97	0.000543	1	0.000856	1	0.00081	1	0.000828	1	0.655797	1.03382	0.978261	1	gi|54112121|ref|NP_036558.3|	171	gi|54112121|ref|NP_036558.3|	splicing factor 3B subunit 3 [Homo sapiens]	SF3B3	16	9	15	15	9	0	15	11.91	0.00054331	11	29	29	11	0	29	11.75	0.00085636	10	20	20	10	0	20	12.82	0.00081049	7	18	18	7	0	18	8.46
100	0.002816	1	7.5e-05	1	0.00439	1	0.003868	1	0.728025	0.0193899	1.13495	1	gi|167234419|ref|NP_005110.2|	175	gi|167234419|ref|NP_005110.2|	thyroid hormone receptor-associated protein 3 [Homo sapiens]	THRAP3	1	19	61	61	19	0	61	16.13	0.00281561	2	2	2	2	0	2	2.93	7.526e-05	15	85	85	15	0	85	14.35	0.00438956	17	66	66	17	0	66	16.54
105	0.001254	1	0.000377	1	0.001255	1	0.000419	1	2.99284	0.899761	2.99523	1	gi|14141170|ref|NP_004730.2|	182	gi|14141170|ref|NP_004730.2|	metastasis-associated protein MTA2 [Homo sapiens]	MTA2	11	5	19	19	5	0	19	12.28	0.00125379	3	7	7	3	0	7	7.93	0.00037659	6	17	17	6	0	17	14.22	0.0012551	3	5	5	3	0	5	7.63
108	0.001066	1	0.000145	1	0.000398	1	0.000226	1	4.71681	0.641593	1.76106	1	gi|4506189|ref|NP_002783.1|	187	gi|4506189|ref|NP_002783.1|	proteasome subunit alpha type-7 [Homo sapiens]	PSMA7	20	2	6	6	2	0	6	11.69	0.00106646	1	1	1	1	0	1	6.05	0.00014491	1	2	2	1	0	2	8.87	0.00039773	1	1	1	1	0	1	6.05
110	0.000549	1	5.6e-05	1	0.000922	1	0.000262	1	2.09542	0.21374	3.51908	2	gi|24475847|ref|NP_006460.2|;gi|767908139|ref|XP_011507381.1|	191	gi|24475847|ref|NP_006460.2|	gi|24475847|ref|NP_006460.2|:influenza virus NS1A-binding protein [Homo sapiens] ;gi|767908139|ref|XP_011507381.1|:PREDICTED: influenza virus NS1A-binding protein isoform X1 [Homo sapiens] ;	IVNS1ABP	1	5	8	8	5	0	8	13.24	0.00054929	1	1	1	1	0	1	2.8	5.598e-05	6	12	12	6	0	12	16.04	0.00092183	2	3	3	2	0	3	6.23
111	0.000111	1	0.000997	1	0.000124	1	0.000141	1	0.787234	7.07092	0.879433	1	gi|5032087|ref|NP_005868.1|	192	gi|5032087|ref|NP_005868.1|	splicing factor 3A subunit 1 [Homo sapiens]	SF3A1	22	1	2	2	1	0	2	2.9	0.00011117	9	22	22	9	0	22	14.63	0.00099701	1	2	2	1	0	2	1.89	0.00012438	1	2	2	1	0	2	1.64
115	0.000766	1	0.001561	1	0.000979	1	0.001319	1	0.580743	1.18347	0.742229	2	gi|14141161|ref|NP_004492.2|;gi|74136883|ref|NP_114032.2|	198	gi|14141161|ref|NP_004492.2|	gi|14141161|ref|NP_004492.2|:heterogeneous nuclear ribonucleoprotein U isoform b [Homo sapiens] ;gi|74136883|ref|NP_114032.2|:heterogeneous nuclear ribonucleoprotein U isoform a [Homo sapiens] ;	HNRNPU	1	7	14	14	7	0	14	13.9	0.00076567	9	35	35	9	0	35	12.16	0.00156057	6	16	16	6	0	16	12.53	0.00097902	5	19	19	5	0	19	10.79
116	0.000214	1	0.000908	1	0.000288	1	0.00049	1	0.436735	1.85306	0.587755	3	gi|122937227|ref|NP_001073884.1|;gi|530374186|ref|XP_005247303.1|;gi|530374190|ref|XP_005247305.1|	201	gi|122937227|ref|NP_001073884.1|	gi|122937227|ref|NP_001073884.1|:U2 snRNP-associated SURP motif-containing protein [Homo sapiens] ;gi|530374186|ref|XP_005247303.1|:PREDICTED: U2 snRNP-associated SURP motif-containing protein isoform X1 [Homo sapiens] ;gi|530374190|ref|XP_005247305.1|:PREDICTED: U2 snRNP-associated SURP motif-containing protein isoform X2 [Homo sapiens] ;	U2SURP	3	4	5	5	4	0	5	5.34	0.00021419	10	26	26	10	0	26	13.99	0.00090804	3	6	6	3	0	6	5.15	0.00028757	4	9	9	4	0	9	6.22
117	0.003673	1	0.000299	1	0.003493	1	0.003498	1	1.05003	0.0854774	0.998571	3	gi|13027650|ref|NP_073719.1|;gi|38150007|ref|NP_937859.1|;gi|4507125|ref|NP_003082.1|	203	gi|13027650|ref|NP_073719.1|	gi|13027650|ref|NP_073719.1|:small nuclear ribonucleoprotein-associated protein N [Homo sapiens] ;gi|38150007|ref|NP_937859.1|:small nuclear ribonucleoprotein-associated proteins B and B' isoform B' [Homo sapiens] ;gi|4507125|ref|NP_003082.1|:small nuclear ribonucleoprotein-associated proteins B and B' isoform B [Homo sapiens] ;	SNRPN	15	5	20	20	5	0	20	17.92	0.00367337	1	2	2	1	0	2	8.75	0.00029948	6	17	17	6	0	17	18.33	0.00349336	5	15	15	5	0	15	12.08
119	0.000182	1	0.000149	1	0.000815	1	0.000231	1	0.787879	0.645022	3.52814	1	gi|6912286|ref|NP_036246.1|	206	gi|6912286|ref|NP_036246.1|	caspase-14 precursor [Homo sapiens]	CASP14	19	1	1	1	1	0	1	5.37	0.00018215	1	1	1	1	0	1	5.37	0.0001485	3	4	4	3	0	4	17.36	0.00081517	1	1	1	1	0	1	5.37
123	0.000338	1	0.001379	1	0.000252	1	0.001288	1	0.262422	1.07065	0.195652	1	gi|56699409|ref|NP_002130.2|	214	gi|56699409|ref|NP_002130.2|	RNA-binding motif protein, X chromosome isoform 1 [Homo sapiens]	RBMX	X	1	3	3	1	0	3	4.86	0.00033821	5	15	15	5	0	15	15.86	0.00137868	1	2	2	1	0	2	3.58	0.00025227	2	9	9	2	0	9	8.44
124	0.000104	1	0.002334	1	0.000233	1	6.6e-05	1	1.57576	35.3636	3.5303	1	gi|303227926|ref|NP_001181884.1|	215	gi|303227926|ref|NP_001181884.1|	matrin-3 isoform a [Homo sapiens]	MATR3	5	1	2	2	1	0	2	2.13	0.00010409	10	55	55	10	0	55	15.82	0.00233361	2	4	4	2	0	4	2.95	0.00023291	1	1	1	1	0	1	2.13
135	0.000229	1	0.000323	1	0.00035	1	0.000185	1	1.23784	1.74595	1.89189	2	gi|578821444|ref|XP_006718627.1|;gi|767968266|ref|XP_011543368.1|	247	gi|578821444|ref|XP_006718627.1|	gi|578821444|ref|XP_006718627.1|:PREDICTED: nuclear mitotic apparatus protein 1 isoform X1 [Homo sapiens] ;gi|767968266|ref|XP_011543368.1|:PREDICTED: nuclear mitotic apparatus protein 1 isoform X2 [Homo sapiens] ;			7	11	11	7	0	11	6.57	0.00022926	10	19	19	10	0	19	8.09	0.00032284	8	15	15	8	0	15	8.04	0.00034977	5	7	7	5	0	7	3.88
136	7.5e-05	1	0.000244	1	0.00067	1	0.00057	1	0.131579	0.42807	1.17544	5	gi|52632383|ref|NP_001524.2|;gi|768008730|ref|XP_011525188.1|;gi|768008733|ref|XP_011525189.1|;gi|768008736|ref|XP_011525190.1|;gi|768008740|ref|XP_011525191.1|	250	gi|52632383|ref|NP_001524.2|	gi|52632383|ref|NP_001524.2|:heterogeneous nuclear ribonucleoprotein L isoform a [Homo sapiens] ;gi|768008730|ref|XP_011525188.1|:PREDICTED: heterogeneous nuclear ribonucleoprotein L isoform X2 [Homo sapiens] ;gi|768008733|ref|XP_011525189.1|:PREDICTED: heterogeneous nuclear ribonucleoprotein L isoform X3 [Homo sapiens] ;gi|768008736|ref|XP_011525190.1|:PREDICTED: heterogeneous nuclear ribonucleo…	HNRNPL	19	1	1	1	1	0	1	2.21	7.484e-05	1	4	4	1	0	4	2.21	0.00024406	5	8	8	5	0	8	13.24	0.00066985	3	6	6	3	0	6	9.51
138	4.6e-05	1	0.000626	1	0.000155	1	3.9e-05	1	1.17949	16.0513	3.97436	1	gi|58530840|ref|NP_004406.2|	254	gi|58530840|ref|NP_004406.2|	desmoplakin isoform I [Homo sapiens]	DSP	6	3	3	3	3	0	3	1.81	4.606e-05	19	50	50	19	0	50	10.83	0.00062587	5	9	9	5	0	9	2.93	0.0001546	2	2	2	2	0	2	1.11
140	0.000168	1	0.000719	1	0.000282	1	0.000373	1	0.450402	1.92761	0.756032	1	gi|119703744|ref|NP_001933.2|	256	gi|119703744|ref|NP_001933.2|	desmoglein-1 preproprotein [Homo sapiens]	DSG1	18	2	4	4	2	0	4	3.34	0.00016809	6	21	21	6	0	21	8.48	0.00071944	3	6	6	3	0	6	4.86	0.00028209	7	7	7	7	0	7	9.06
143	0.000436	1	8.9e-05	1	0.000122	1	0.000416	1	1.04808	0.213942	0.293269	2	gi|428673536|ref|NP_001258807.1|;gi|5730027|ref|NP_006550.1|	261	gi|428673536|ref|NP_001258807.1|	gi|428673536|ref|NP_001258807.1|:KH domain-containing, RNA-binding, signal transduction-associated protein 1 isoform 2 [Homo sapiens] ;gi|5730027|ref|NP_006550.1|:KH domain-containing, RNA-binding, signal transduction-associated protein 1 isoform 1 [Homo sapiens] ;	KHDRBS1	1	1	4	4	1	0	4	4.95	0.00043644	1	1	1	1	0	1	3.47	8.895e-05	1	1	1	1	0	1	4.95	0.00012207	2	3	3	2	0	3	3.47
144	0.000481	1	0.000706	1	0.000215	1	0.000489	1	0.98364	1.44376	0.439673	1	gi|119226260|ref|NP_006378.3|	262	gi|119226260|ref|NP_006378.3|	calcium homeostasis endoplasmic reticulum protein [Homo sapiens]	CHERP	19	3	10	10	3	0	10	6.88	0.00048123	3	18	18	3	0	18	4.48	0.0007062	3	4	4	3	0	4	5.02	0.00021536	2	8	8	2	0	8	3.17
147	0.00011	1	0.000269	1	0.000184	1	0.000139	1	0.791367	1.93525	1.32374	1	gi|4507677|ref|NP_003290.1|	270	gi|4507677|ref|NP_003290.1|	endoplasmin precursor [Homo sapiens]	HSP90B1	12	1	2	2	1	0	2	1.87	0.00010979	3	6	6	3	0	6	6.23	0.00026852	2	3	3	2	0	3	4.23	0.00018425	2	2	2	2	0	2	3.86
153	9.5e-05	1	0.001549	1	0.000213	1	0.000241	1	0.394191	6.42739	0.883817	1	gi|21361376|ref|NP_009096.2|	277	gi|21361376|ref|NP_009096.2|	splicing factor 3A subunit 2 [Homo sapiens]	SF3A2	19	1	1	1	1	0	1	3.66	9.5e-05	3	20	20	3	0	20	9.05	0.00154903	1	2	2	1	0	2	3.66	0.00021258	1	2	2	1	0	2	3.66
154	0.000133	1	0.001369	1	0.000483	1	7.7e-05	1	1.72727	17.7792	6.27273	2	gi|475808427|ref|NP_001264335.1|;gi|767919342|ref|XP_011509972.1|	279	gi|475808427|ref|NP_001264335.1|	gi|475808427|ref|NP_001264335.1|:POTE ankyrin domain family member I [Homo sapiens] ;gi|767919342|ref|XP_011509972.1|:PREDICTED: POTE ankyrin domain family member I isoform X1 [Homo sapiens] ;	POTEI	2	4	12	0	0	12	3.25	4.84	0.00013327	7	90	6	1	84	40.9434	7.07	0.00136875	7	41	3	1	38	10.5238	6.79	0.0004828	4	10	1	1	9	1.47368	4.09
155	0.000104	1	0.000141	1	0.000388	1	0.000132	1	0.787879	1.06818	2.93939	1	gi|100913206|ref|NP_001348.2|	282	gi|100913206|ref|NP_001348.2|	ATP-dependent RNA helicase A [Homo sapiens]	DHX9	1	1	3	3	1	0	3	1.34	0.00010413	3	5	5	3	0	5	4.25	0.00014149	6	10	10	6	0	10	6.22	0.00038833	2	3	3	2	0	3	2.91
161	0.00022	1	0.000359	1	0.00037	1	0.00028	1	0.785714	1.28214	1.32143	3	gi|169646441|ref|NP_001108628.1|;gi|4503971|ref|NP_001484.1|;gi|6598323|ref|NP_001485.2|	297	gi|169646441|ref|NP_001108628.1|	gi|169646441|ref|NP_001108628.1|:rab GDP dissociation inhibitor beta isoform 2 [Homo sapiens] ;gi|4503971|ref|NP_001484.1|:rab GDP dissociation inhibitor alpha [Homo sapiens] ;gi|6598323|ref|NP_001485.2|:rab GDP dissociation inhibitor beta isoform 1 [Homo sapiens] ;	GDI2	10	1	2	2	1	0	2	4.75	0.0002204	1	4	4	1	0	4	4.75	0.00035938	1	3	3	1	0	3	4.75	0.00036989	1	2	2	1	0	2	4.75
163	0.000121	1	0.000197	1	0.00027	1	0.000153	1	0.79085	1.28758	1.76471	6	gi|24797067|ref|NP_002107.3|;gi|337752170|ref|NP_001229687.1|;gi|530429121|ref|XP_005275388.1|;gi|578841853|ref|XP_006725968.1|;gi|768052080|ref|XP_011546344.1|;gi|768052562|ref|XP_011546426.1|	306	gi|24797067|ref|NP_002107.3|	gi|24797067|ref|NP_002107.3|:HLA class I histocompatibility antigen, A-1 alpha chain precursor [Homo sapiens] ;gi|337752170|ref|NP_001229687.1|:HLA class I histocompatibility antigen, A-1 alpha chain precursor [Homo sapiens] ;gi|530429121|ref|XP_005275388.1|:PREDICTED: HLA class I histocompatibility antigen, A-1 alpha chain isoform X2 [Homo sapiens] ;gi|578841853|ref|XP_006725968.1|:PREDICTED: ma…	HLA-A	6	1	1	1	1	0	1	3.84	0.00012077	1	2	2	1	0	2	3.84	0.00019692	1	2	2	1	0	2	3.84	0.00027024	1	1	1	1	0	1	3.84
165	1.9e-05	1	3.1e-05	1	6.3e-05	1	2.4e-05	1	0.791667	1.29167	2.625	1	gi|91208426|ref|NP_006436.3|	310	gi|91208426|ref|NP_006436.3|	pre-mRNA-processing-splicing factor 8 [Homo sapiens]	PRPF8	17	1	1	1	1	0	1	0.9	1.888e-05	1	2	2	1	0	2	0.73	3.078e-05	2	3	3	2	0	3	1.8	6.336e-05	1	1	1	1	0	1	0.73
188	0.000308	1	0	0	8.6e-05	1	0	0	infinity	0	infinity	1	gi|544063466|ref|NP_001269554.1|	346	gi|544063466|ref|NP_001269554.1|	lamin isoform C [Homo sapiens]	LMNA	1	3	4	1	1	3	4	11.71	0.00030825	3	4	0	0	4	0	6.64	X	2	2	0	0	2	1	6.99	8.622e-05	X	X	X	X	X	X	X
213	0.000856	1	0.008374	1	0	0	0.002717	1	0.315053	3.08208	0	1	gi|77539758|ref|NP_001029249.1|	427	gi|77539758|ref|NP_001029249.1|	histone H4 [Homo sapiens]	HIST2H4B	1	1	2	2	1	0	2	11.65	0.00085593	6	24	24	6	0	24	40.78	0.00837381	X	X	X	X	X	X	X	X	2	5	5	2	0	5	11.65
216	0.000474	1	0.000176	1	0	0	0.000228	1	2.07895	0.77193	0	2	gi|578830522|ref|XP_006721801.1|;gi|767993877|ref|XP_011522758.1|	432	gi|578830522|ref|XP_006721801.1|	gi|578830522|ref|XP_006721801.1|:PREDICTED: probable ATP-dependent RNA helicase DDX5 isoform X1 [Homo sapiens] ;gi|767993877|ref|XP_011522758.1|:PREDICTED: probable ATP-dependent RNA helicase DDX5 isoform X2 [Homo sapiens] ;			5	8	4	3	4	6.6	14.17	0.00047383	2	3	2	1	1	3	4.23	0.00017559	X	X	X	X	X	X	X	X	2	3	2	1	1	2.5	4.07
217	0.000252	1	0.000549	1	0	0	0.000107	1	2.35514	5.13084	0	4	gi|530375267|ref|XP_005247828.1|;gi|530375277|ref|XP_005247833.1|;gi|767927545|ref|XP_011511442.1|;gi|767927552|ref|XP_011511445.1|	436	gi|530375267|ref|XP_005247828.1|	gi|530375267|ref|XP_005247828.1|:PREDICTED: F-box-like/WD repeat-containing protein TBL1XR1 isoform X3 [Homo sapiens] ;gi|530375277|ref|XP_005247833.1|:PREDICTED: F-box-like/WD repeat-containing protein TBL1XR1 isoform X4 [Homo sapiens] ;gi|767927545|ref|XP_011511442.1|:PREDICTED: F-box-like/WD repeat-containing protein TBL1XR1 isoform X2 [Homo sapiens] ;gi|767927552|ref|XP_011511445.1|:PREDICTED…	TBL1XR1	3	1	3	3	1	0	3	3.44	0.00025237	2	8	8	2	0	8	7.82	0.00054867	X	X	X	X	X	X	X	X	1	1	1	1	0	1	4.39
219	0.000139	1	3.8e-05	1	0	0	5.9e-05	1	2.35593	0.644068	0	2	gi|255652953|ref|NP_653205.3|;gi|661567300|ref|NP_001281269.1|	441	gi|255652953|ref|NP_653205.3|	gi|255652953|ref|NP_653205.3|:zinc finger CCCH domain-containing protein 18 isoform 2 [Homo sapiens] ;gi|661567300|ref|NP_001281269.1|:zinc finger CCCH domain-containing protein 18 isoform 1 [Homo sapiens] ;	ZC3H18	16	2	3	3	2	0	3	3.25	0.00013876	1	1	1	1	0	1	1.89	3.771e-05	X	X	X	X	X	X	X	X	1	1	1	1	0	1	2.94
224	3.3e-05	1	1.4e-05	1	0	0	2.1e-05	1	1.57143	0.666667	0	7	gi|116063573|ref|NP_001447.2|;gi|160420317|ref|NP_001104026.1|;gi|768039812|ref|XP_011529429.1|;gi|768039814|ref|XP_011529430.1|;gi|768039822|ref|XP_011529431.1|;gi|768039826|ref|XP_011529432.1|;gi|768039830|ref|XP_011529433.1|	459	gi|116063573|ref|NP_001447.2|	gi|116063573|ref|NP_001447.2|:filamin-A isoform 1 [Homo sapiens] ;gi|160420317|ref|NP_001104026.1|:filamin-A isoform 2 [Homo sapiens] ;gi|768039812|ref|XP_011529429.1|:PREDICTED: filamin-A isoform X1 [Homo sapiens] ;gi|768039814|ref|XP_011529430.1|:PREDICTED: filamin-A isoform X2 [Homo sapiens] ;gi|768039822|ref|XP_011529431.1|:PREDICTED: filamin-A isoform X3 [Homo sapiens] ;gi|768039826|ref|XP_0…	FLNA	X	1	2	2	1	0	2	0.83	3.341e-05	1	1	1	1	0	1	0.83	1.362e-05	X	X	X	X	X	X	X	X	1	1	1	1	0	1	0.61
226	0.004864	1	0	0	0.003061	1	0.003088	1	1.57513	0	0.991256	2	gi|4506687|ref|NP_001009.1|;gi|768003426|ref|XP_011526478.1|	461	gi|4506687|ref|NP_001009.1|	gi|4506687|ref|NP_001009.1|:40S ribosomal protein S15 [Homo sapiens] ;gi|768003426|ref|XP_011526478.1|:PREDICTED: 40S ribosomal protein S15 isoform X1 [Homo sapiens] ;	RPS15	19	3	16	16	3	0	16	13.1	0.00486405	X	X	X	X	X	X	X	X	4	9	9	4	0	9	46.9	0.00306112	5	8	8	5	0	8	22.07
227	0.023482	1	0	0	0.006793	1	0.007105	1	3.305	0	0.956087	1	gi|578811410|ref|XP_006715052.1|	463	gi|578811410|ref|XP_006715052.1|	PREDICTED: serine/threonine-protein kinase 38 isoform X1 [Homo sapiens]			12	248	246	11	2	247.708	34.19	0.0234819	X	X	X	X	X	X	X	X	18	65	62	16	3	64.044	41.94	0.00679252	7	60	56	6	4	59.027	15.7
229	0.003101	1	0	0	0.002478	1	0.001969	1	1.57491	0	1.25851	1	gi|320461711|ref|NP_001189360.1|	465	gi|320461711|ref|NP_001189360.1|	peroxiredoxin-1 [Homo sapiens]	PRDX1	1	4	14	14	4	0	14	29.15	0.00310114	X	X	X	X	X	X	X	X	5	10	10	5	0	10	35.18	0.00247829	3	7	7	3	0	7	12.56
230	0.001013	1	0	0	0.000586	1	0.000185	1	5.47568	0	3.16757	1	gi|224586884|ref|NP_001138898.1|	466	gi|224586884|ref|NP_001138898.1|	Y-box-binding protein 3 isoform b [Homo sapiens]	YBX3	12	6	14	3	1	11	6.96429	42.9	0.00101316	X	X	X	X	X	X	X	X	2	6	2	1	4	3.6	13.53	0.00058596	4	15	0	0	15	1	15.84
234	0.000275	1	0	0	0.000477	1	0.00015	1	1.83333	0	3.18	1	gi|224586882|ref|NP_003642.3|	470	gi|224586882|ref|NP_003642.3|	Y-box-binding protein 3 isoform a [Homo sapiens]	YBX3	12	6	12	1	1	11	2.32143	35.22	0.00027508	X	X	X	X	X	X	X	X	2	6	2	1	4	3.6	11.29	0.00047727	4	15	0	0	15	1	12.9
235	0.004018	1	0	0	0.003184	1	0.002289	1	1.75535	0	1.391	1	gi|578822818|ref|XP_006719121.1|	471	gi|578822818|ref|XP_006719121.1|	PREDICTED: serine/threonine-protein kinase 38-like isoform X1 [Homo sapiens]			8	44	42	7	2	42.2917	26.29	0.00401775	X	X	X	X	X	X	X	X	12	32	29	10	3	29.956	32.76	0.00318399	5	22	18	4	4	18.973	8.41
237	0.004664	1	0	0	0.001975	1	0.004108	1	1.13535	0	0.480769	3	gi|156630992|ref|NP_001096123.1|;gi|530377862|ref|XP_005263136.1|;gi|767932134|ref|XP_011530344.1|	475	gi|156630992|ref|NP_001096123.1|	gi|156630992|ref|NP_001096123.1|:OTU domain-containing protein 4 isoform 3 [Homo sapiens] ;gi|530377862|ref|XP_005263136.1|:PREDICTED: OTU domain-containing protein 4 isoform X4 [Homo sapiens] ;gi|767932134|ref|XP_011530344.1|:PREDICTED: OTU domain-containing protein 4 isoform X2 [Homo sapiens] ;	OTUD4	4	22	111	111	22	0	111	28.03	0.00466438	X	X	X	X	X	X	X	X	18	42	42	18	0	42	23.83	0.0019746	19	77	77	19	0	77	23.64
238	0.003421	1	0	0	0.002208	1	0.000167	1	20.485	0	13.2216	2	gi|426214088|ref|NP_001258766.1|;gi|4506457|ref|NP_002893.1|	476	gi|426214088|ref|NP_001258766.1|	gi|426214088|ref|NP_001258766.1|:reticulocalbin-2 isoform b precursor [Homo sapiens] ;gi|4506457|ref|NP_002893.1|:reticulocalbin-2 isoform a precursor [Homo sapiens] ;	RCN2	15	6	26	26	6	0	26	26.57	0.00342117	X	X	X	X	X	X	X	X	8	15	15	8	0	15	32.54	0.00220827	1	1	1	1	0	1	5.37
242	0.001206	1	0	0	0.000899	1	0.000851	1	1.41716	0	1.0564	2	gi|345478666|ref|NP_001230865.1|;gi|530410493|ref|XP_005256783.1|	481	gi|345478666|ref|NP_001230865.1|	gi|345478666|ref|NP_001230865.1|:phosphoribosyl pyrophosphate synthase-associated protein 2 isoform 2 [Homo sapiens] ;gi|530410493|ref|XP_005256783.1|:PREDICTED: phosphoribosyl pyrophosphate synthase-associated protein 2 isoform X1 [Homo sapiens] ;	PRPSAP2	17	3	9	9	3	0	9	15.2	0.00120585	X	X	X	X	X	X	X	X	4	6	6	4	0	6	20.97	0.00089942	4	5	5	4	0	5	19.15
245	0.00057	1	0	0	0.001402	1	0.001157	1	0.492653	0	1.21175	4	gi|29558022|ref|NP_808907.1|;gi|4505995|ref|NP_002697.1|;gi|75813620|ref|NP_001028729.1|;gi|767914765|ref|XP_011531238.1|	489	gi|29558022|ref|NP_808907.1|	gi|29558022|ref|NP_808907.1|:protein phosphatase 1B isoform 2 [Homo sapiens] ;gi|4505995|ref|NP_002697.1|:protein phosphatase 1B isoform 1 [Homo sapiens] ;gi|75813620|ref|NP_001028729.1|:protein phosphatase 1B isoform 5 [Homo sapiens] ;gi|767914765|ref|XP_011531238.1|:PREDICTED: protein phosphatase 1B isoform X1 [Homo sapiens] ;	PPM1B	2	4	5	5	4	0	5	18.6	0.00056951	X	X	X	X	X	X	X	X	4	11	11	4	0	11	21.19	0.00140181	2	8	8	2	0	8	9.56
251	0.000701	1	0	0	0.001345	1	0.000254	1	2.75984	0	5.29528	5	gi|5031973|ref|NP_005733.1|;gi|544186032|ref|NP_001269633.1|;gi|544186036|ref|NP_001269635.1|;gi|544186040|ref|NP_001269636.1|;gi|544186046|ref|NP_001269634.1|	503	gi|5031973|ref|NP_005733.1|	gi|5031973|ref|NP_005733.1|:protein disulfide-isomerase A6 isoform d precursor [Homo sapiens] ;gi|544186032|ref|NP_001269633.1|:protein disulfide-isomerase A6 isoform a [Homo sapiens] ;gi|544186036|ref|NP_001269635.1|:protein disulfide-isomerase A6 isoform c [Homo sapiens] ;gi|544186040|ref|NP_001269636.1|:protein disulfide-isomerase A6 isoform e precursor [Homo sapiens] ;gi|544186046|ref|NP_0012…	PDIA6	2	2	7	7	2	0	7	6.59	0.00070128	X	X	X	X	X	X	X	X	6	12	12	6	0	12	27.27	0.00134504	1	2	2	1	0	2	3.86
253	0.005153	1	0	0	0.005071	1	0.00473	1	1.08943	0	1.07209	1	gi|55956788|ref|NP_005372.2|	509	gi|55956788|ref|NP_005372.2|	nucleolin [Homo sapiens]	NCL	2	13	83	83	13	0	83	22.11	0.00515307	X	X	X	X	X	X	X	X	15	73	73	15	0	73	24.51	0.00507073	8	60	60	8	0	60	16.34
257	0.002095	1	0	0	0.00382	1	0.00138	1	1.51812	0	2.76812	3	gi|23510356|ref|NP_113668.2|;gi|530382704|ref|XP_005249503.1|;gi|767940824|ref|XP_011513235.1|	513	gi|23510356|ref|NP_113668.2|	gi|23510356|ref|NP_113668.2|:serine/threonine-protein kinase RIO1 isoform 1 [Homo sapiens] ;gi|530382704|ref|XP_005249503.1|:PREDICTED: serine/threonine-protein kinase RIO1 isoform X2 [Homo sapiens] ;gi|767940824|ref|XP_011513235.1|:PREDICTED: serine/threonine-protein kinase RIO1 isoform X1 [Homo sapiens] ;	RIOK1	6	9	27	27	9	0	27	11.09	0.00209537	X	X	X	X	X	X	X	X	13	44	44	13	0	44	22.18	0.00382041	6	14	14	6	0	14	13.03
258	0.000165	1	0	0	0.001659	1	0.000209	1	0.789474	0	7.9378	1	gi|5453603|ref|NP_006422.1|	517	gi|5453603|ref|NP_006422.1|	T-complex protein 1 subunit beta isoform 1 [Homo sapiens]	CCT2	12	1	2	2	1	0	2	2.8	0.00016479	X	X	X	X	X	X	X	X	8	18	18	8	0	18	24.3	0.0016593	1	2	2	1	0	2	2.8
262	0.002625	1	0	0	0.00257	1	0.000972	1	2.70062	0	2.64403	2	gi|4506649|ref|NP_000958.1|;gi|76496472|ref|NP_001029025.1|	522	gi|4506649|ref|NP_000958.1|	gi|4506649|ref|NP_000958.1|:60S ribosomal protein L3 isoform a [Homo sapiens] ;gi|76496472|ref|NP_001029025.1|:60S ribosomal protein L3 isoform b [Homo sapiens] ;	RPL3	22	5	24	24	5	0	24	18.11	0.00262514	X	X	X	X	X	X	X	X	7	21	21	7	0	21	19.11	0.00256992	1	7	7	1	0	7	2.23
268	0.000346	1	0	0	0.000773	1	0.000439	1	0.788155	0	1.76082	3	gi|19913412|ref|NP_005106.2|;gi|645912958|ref|NP_001280133.1|;gi|645912966|ref|NP_001280134.1|	536	gi|19913412|ref|NP_005106.2|	gi|19913412|ref|NP_005106.2|:major vault protein isoform 1 [Homo sapiens] ;gi|645912958|ref|NP_001280133.1|:major vault protein isoform 2 [Homo sapiens] ;gi|645912966|ref|NP_001280134.1|:major vault protein isoform 3 [Homo sapiens] ;	MVP	16	3	7	7	3	0	7	6.72	0.00034554	X	X	X	X	X	X	X	X	8	14	14	8	0	14	15.57	0.00077318	5	7	7	5	0	7	9.18
269	0.000152	1	0	0	0.00017	1	9.6e-05	1	1.58333	0	1.77083	2	gi|149588928|ref|NP_065897.1|;gi|530376700|ref|XP_005248178.1|	537	gi|149588928|ref|NP_065897.1|	gi|149588928|ref|NP_065897.1|:SLAIN motif-containing protein 2 [Homo sapiens] ;gi|530376700|ref|XP_005248178.1|:PREDICTED: SLAIN motif-containing protein 2 isoform X1 [Homo sapiens] ;	SLAIN2	4	1	2	2	1	0	2	7.4	0.00015174	X	X	X	X	X	X	X	X	2	2	2	2	0	2	9.81	0.00016977	1	1	1	1	0	1	2.07
272	0.000882	1	0	0	0.000164	1	0.000373	1	2.36461	0	0.439678	2	gi|747165389|ref|NP_001291217.1|;gi|9845502|ref|NP_002286.2|	545	gi|747165389|ref|NP_001291217.1|	gi|747165389|ref|NP_001291217.1|:40S ribosomal protein SA isoform 2 [Homo sapiens] ;gi|9845502|ref|NP_002286.2|:40S ribosomal protein SA isoform 1 [Homo sapiens] ;			2	6	6	2	0	6	9.33	0.00088161	X	X	X	X	X	X	X	X	1	1	1	1	0	1	7.67	0.00016439	1	2	2	1	0	2	5
274	0.000109	1	0	0	0.000857	1	0.000139	1	0.784173	0	6.16547	5	gi|767974361|ref|XP_011536692.1|;gi|767974364|ref|XP_011536693.1|;gi|767974366|ref|XP_011536694.1|;gi|767974368|ref|XP_011536695.1|;gi|767974370|ref|XP_011536696.1|	551	gi|767974361|ref|XP_011536692.1|	gi|767974361|ref|XP_011536692.1|:PREDICTED: nucleosome assembly protein 1-like 1 isoform X2 [Homo sapiens] ;gi|767974364|ref|XP_011536693.1|:PREDICTED: nucleosome assembly protein 1-like 1 isoform X3 [Homo sapiens] ;gi|767974366|ref|XP_011536694.1|:PREDICTED: nucleosome assembly protein 1-like 1 isoform X4 [Homo sapiens] ;gi|767974368|ref|XP_011536695.1|:PREDICTED: nucleosome assembly protein 1-l…			1	1	1	1	0	1	4.71	0.00010938	X	X	X	X	X	X	X	X	4	7	7	4	0	7	16.13	0.00085664	1	1	1	1	0	1	4.22
277	0.000292	1	0	0	0.00196	1	0.001112	1	0.26259	0	1.76259	1	gi|7705851|ref|NP_057223.1|	554	gi|7705851|ref|NP_057223.1|	coiled-coil-helix-coiled-coil-helix domain-containing protein 2, mitochondrial precursor [Homo sapiens]	CHCHD2	7	1	1	1	1	0	1	15.89	0.00029192	X	X	X	X	X	X	X	X	1	6	6	1	0	6	15.89	0.00195966	1	3	3	1	0	3	15.89
279	0.000281	1	0	0	0.000524	1	0.000238	1	1.18067	0	2.20168	2	gi|224028246|ref|NP_001138881.1|;gi|224028248|ref|NP_001138882.1|	557	gi|224028246|ref|NP_001138881.1|	gi|224028246|ref|NP_001138881.1|:non-POU domain-containing octamer-binding protein isoform 1 [Homo sapiens] ;gi|224028248|ref|NP_001138882.1|:non-POU domain-containing octamer-binding protein isoform 2 [Homo sapiens] ;	NONO	X	2	3	3	2	0	3	4.67	0.00028077	X	X	X	X	X	X	X	X	2	5	5	2	0	5	11.46	0.00052355	2	2	2	2	0	2	7.64
282	0.000247	1	0	0	0.000395	1	4.5e-05	1	5.48889	0	8.77778	2	gi|186972143|ref|NP_003282.2|;gi|530423399|ref|XP_005254128.1|	563	gi|186972143|ref|NP_003282.2|	gi|186972143|ref|NP_003282.2|:tripeptidyl-peptidase 2 [Homo sapiens] ;gi|530423399|ref|XP_005254128.1|:PREDICTED: tripeptidyl-peptidase 2 isoform X2 [Homo sapiens] ;	TPP2	13	5	7	7	5	0	7	5.92	0.00024705	X	X	X	X	X	X	X	X	8	10	10	8	0	10	10.81	0.00039486	1	1	1	1	0	1	1.28
283	0.000161	1	0	0	0.00054	1	0.000306	1	0.526144	0	1.76471	3	gi|530380464|ref|XP_005268461.1|;gi|530380468|ref|XP_005268463.1|;gi|767937671|ref|XP_011535916.1|	565	gi|530380464|ref|XP_005268461.1|	gi|530380464|ref|XP_005268461.1|:PREDICTED: la-related protein 1 isoform X1 [Homo sapiens] ;gi|530380468|ref|XP_005268463.1|:PREDICTED: la-related protein 1 isoform X3 [Homo sapiens] ;gi|767937671|ref|XP_011535916.1|:PREDICTED: la-related protein 1 isoform X2 [Homo sapiens] ;	LARP1	5	2	4	4	2	0	4	5.38	0.00016088	X	X	X	X	X	X	X	X	4	12	12	4	0	12	8.39	0.00053998	5	6	6	5	0	6	5.02
286	9.3e-05	1	0	0	0.000414	1	0.000294	1	0.316327	0	1.40816	2	gi|14149627|ref|NP_006304.1|;gi|355330276|ref|NP_001239007.1|	571	gi|14149627|ref|NP_006304.1|	gi|14149627|ref|NP_006304.1|:ubiquitin carboxyl-terminal hydrolase 15 isoform 2 [Homo sapiens] ;gi|355330276|ref|NP_001239007.1|:ubiquitin carboxyl-terminal hydrolase 15 isoform 1 [Homo sapiens] ;	USP15	12	2	2	2	2	0	2	5.04	9.261e-05	X	X	X	X	X	X	X	X	4	8	8	4	0	8	9.35	0.00041444	2	5	5	2	0	5	2.73
287	0.000756	1	0	0	0.000363	1	0.000686	1	1.10204	0	0.529155	4	gi|66346679|ref|NP_001018077.1|;gi|66346681|ref|NP_001018078.1|;gi|66346683|ref|NP_001018079.1|;gi|66346685|ref|NP_056455.3|	573	gi|66346679|ref|NP_001018077.1|	gi|66346679|ref|NP_001018077.1|:plasminogen activator inhibitor 1 RNA-binding protein isoform 1 [Homo sapiens] ;gi|66346681|ref|NP_001018078.1|:plasminogen activator inhibitor 1 RNA-binding protein isoform 2 [Homo sapiens] ;gi|66346683|ref|NP_001018079.1|:plasminogen activator inhibitor 1 RNA-binding protein isoform 3 [Homo sapiens] ;gi|66346685|ref|NP_056455.3|:plasminogen activator inhibitor 1 …	SERBP1	1	1	7	7	1	0	7	3.92	0.00075628	X	X	X	X	X	X	X	X	1	3	3	1	0	3	3.92	0.00036263	3	5	5	3	0	5	12.25
290	8.1e-05	1	0	0	0.000454	1	0.000103	1	0.786408	0	4.40777	1	gi|5453607|ref|NP_006420.1|	577	gi|5453607|ref|NP_006420.1|	T-complex protein 1 subunit eta isoform a [Homo sapiens]	CCT7	2	1	1	1	1	0	1	2.58	8.118e-05	X	X	X	X	X	X	X	X	3	5	5	3	0	5	11.6	0.00045413	1	1	1	1	0	1	2.58
291	0.000723	1	0	0	0.000202	1	0.000344	1	2.10174	0	0.587209	2	gi|767973427|ref|XP_011536312.1|;gi|89357932|ref|NP_775487.2|	578	gi|767973427|ref|XP_011536312.1|	gi|767973427|ref|XP_011536312.1|:PREDICTED: keratin, type II cytoskeletal 78 isoform X1 [Homo sapiens] ;gi|89357932|ref|NP_775487.2|:keratin, type II cytoskeletal 78 isoform 1 [Homo sapiens] ;			3	8	8	3	0	8	7.99	0.00072263	X	X	X	X	X	X	X	X	1	2	2	1	0	2	2.46	0.00020212	2	3	3	2	0	3	5.74
294	0.00025	1	0	0	0.000672	1	0	0	infinity	0	infinity	4	gi|301171467|ref|NP_001180345.1|;gi|301171475|ref|NP_001180346.1|;gi|768033078|ref|XP_011542194.1|;gi|87196351|ref|NP_001347.3|	587	gi|301171467|ref|NP_001180345.1|	gi|301171467|ref|NP_001180345.1|:ATP-dependent RNA helicase DDX3X isoform 2 [Homo sapiens] ;gi|301171475|ref|NP_001180346.1|:ATP-dependent RNA helicase DDX3X isoform 3 [Homo sapiens] ;gi|768033078|ref|XP_011542194.1|:PREDICTED: ATP-dependent RNA helicase DDX3X isoform X1 [Homo sapiens] ;gi|87196351|ref|NP_001347.3|:ATP-dependent RNA helicase DDX3X isoform 1 [Homo sapiens] ;	DDX3X	X	2	5	3	1	2	3.75	4.99	0.00025008	X	X	X	X	X	X	X	X	3	9	9	3	0	9	8.47	0.0006715	1	1	0	0	1	0	1.66
297	0.000113	1	0	0	0.000379	1	0.000287	1	0.393728	0	1.32056	2	gi|24234747|ref|NP_004506.2|;gi|392513662|ref|NP_001254738.1|	595	gi|24234747|ref|NP_004506.2|	gi|24234747|ref|NP_004506.2|:interleukin enhancer-binding factor 2 isoform 1 [Homo sapiens] ;gi|392513662|ref|NP_001254738.1|:interleukin enhancer-binding factor 2 isoform 2 [Homo sapiens] ;	ILF2	1	1	1	1	1	0	1	5.13	0.00011303	X	X	X	X	X	X	X	X	1	3	3	1	0	3	5.13	0.00037937	1	2	2	1	0	2	4.1
298	0.000123	1	0	0	0.000275	1	0.000156	1	0.788462	0	1.76282	3	gi|156564403|ref|NP_000916.2|;gi|291084858|ref|NP_001166939.1|;gi|767923556|ref|XP_011532130.1|	596	gi|156564403|ref|NP_000916.2|	gi|156564403|ref|NP_000916.2|:pyruvate dehydrogenase E1 component subunit beta, mitochondrial isoform 1 precursor [Homo sapiens] ;gi|291084858|ref|NP_001166939.1|:pyruvate dehydrogenase E1 component subunit beta, mitochondrial isoform 2 precursor [Homo sapiens] ;gi|767923556|ref|XP_011532130.1|:PREDICTED: pyruvate dehydrogenase E1 component subunit beta, mitochondrial isoform X1 [Homo sapiens] ;	PDHB	3	1	1	1	1	0	1	4.46	0.00012279	X	X	X	X	X	X	X	X	1	2	2	1	0	2	4.46	0.00027475	1	1	1	1	0	1	4.46
302	0.000334	1	0	0	0.000996	1	0.000283	1	1.18021	0	3.51943	1	gi|395455090|ref|NP_001257460.1|	605	gi|395455090|ref|NP_001257460.1|	pre-mRNA-splicing regulator WTAP isoform 1 [Homo sapiens]	WTAP	6	2	3	3	2	0	3	7.83	0.00033394	X	X	X	X	X	X	X	X	3	8	8	3	0	8	7.83	0.00099632	1	2	2	1	0	2	3.54
306	5.2e-05	1	0	0	0.000116	1	6.6e-05	1	0.787879	0	1.75758	1	gi|394582093|ref|NP_002379.3|	615	gi|394582093|ref|NP_002379.3|	DNA replication licensing factor MCM3 isoform 1 [Homo sapiens]	MCM3	6	1	1	1	1	0	1	2.11	5.168e-05	X	X	X	X	X	X	X	X	2	2	2	2	0	2	4.69	0.00011563	1	1	1	1	0	1	2.11
307	0.000588	1	0	0	0.001096	1	0.000995	1	0.590955	0	1.10151	1	gi|83376130|ref|NP_001032752.1|	616	gi|83376130|ref|NP_001032752.1|	elongation factor 1-beta [Homo sapiens]	EEF1B2	2	1	3	3	1	0	3	6.67	0.00058774	X	X	X	X	X	X	X	X	1	5	5	1	0	5	6.67	0.00109596	1	4	4	1	0	4	6.67
309	0.000166	1	0	0	0.000186	1	7e-05	1	2.37143	0	2.65714	1	gi|155722990|ref|NP_060628.2|	619	gi|155722990|ref|NP_060628.2|	kanadaptin [Homo sapiens]	SLC4A1AP	2	2	3	3	2	0	3	5.78	0.00016613	X	X	X	X	X	X	X	X	2	3	3	2	0	3	5.78	0.00018587	1	1	1	1	0	1	2.89
310	0.000239	1	0	0	8.9e-05	1	0.000202	1	1.18317	0	0.440594	2	gi|530361115|ref|XP_005245935.1|;gi|767904524|ref|XP_011539837.1|	621	gi|530361115|ref|XP_005245935.1|	gi|530361115|ref|XP_005245935.1|:PREDICTED: heterochromatin protein 1-binding protein 3 isoform X1 [Homo sapiens] ;gi|767904524|ref|XP_011539837.1|:PREDICTED: heterochromatin protein 1-binding protein 3 isoform X3 [Homo sapiens] ;	HP1BP3	1	1	3	3	1	0	3	2.71	0.00023913	X	X	X	X	X	X	X	X	1	1	1	1	0	1	2.71	8.918e-05	1	2	2	1	0	2	2.71
311	0.000272	1	0	0	0.000507	1	0.000115	1	2.36522	0	4.4087	2	gi|167234422|ref|NP_005326.2|;gi|635574580|ref|NP_001278970.1|	624	gi|167234422|ref|NP_005326.2|	gi|167234422|ref|NP_005326.2|:hematopoietic lineage cell-specific protein isoform 1 [Homo sapiens] ;gi|635574580|ref|NP_001278970.1|:hematopoietic lineage cell-specific protein isoform 2 [Homo sapiens] ;	HCLS1	3	2	3	3	2	0	3	4.73	0.0002721	X	X	X	X	X	X	X	X	3	5	5	3	0	5	4.73	0.00050739	1	1	1	1	0	1	4.53
316	0.000139	1	0	0	0.000208	1	0.000177	1	0.785311	0	1.17514	1	gi|57864582|ref|NP_001009931.1|	633	gi|57864582|ref|NP_001009931.1|	hornerin [Homo sapiens]	HRNR	1	2	9	9	2	0	9	1.47	0.0001392	X	X	X	X	X	X	X	X	1	12	12	1	0	12	0.56	0.00020765	1	9	9	1	0	9	0.56
338	0.000275	1	0.001348	1	0	0	0	0	infinity	infinity	0	2	gi|21704261|ref|NP_002373.3|;gi|21704263|ref|NP_660087.1|	683	gi|21704261|ref|NP_002373.3|	gi|21704261|ref|NP_002373.3|:protein max isoform a [Homo sapiens] ;gi|21704263|ref|NP_660087.1|:protein max isoform b [Homo sapiens] ;	MAX	14	1	1	1	1	0	1	13.13	0.0002755	3	6	6	3	0	6	28.13	0.00134766	X	X	X	X	X	X	X	X	X	X	X	X	X	X	X
339	0.000199	1	0.000162	1	0	0	0	0	infinity	infinity	0	1	gi|31543415|ref|NP_443082.2|	684	gi|31543415|ref|NP_443082.2|	growth arrest and DNA damage-inducible proteins-interacting protein 1 [Homo sapiens]	GADD45GIP1	19	1	1	1	1	0	1	9.01	0.00019856	1	1	1	1	0	1	9.01	0.00016188	X	X	X	X	X	X	X	X	X	X	X	X	X	X	X
340	0.000178	1	0.000145	1	0	0	0	0	infinity	infinity	0	1	gi|4885487|ref|NP_005430.1|	685	gi|4885487|ref|NP_005430.1|	myeloid leukemia factor 2 [Homo sapiens]	MLF2	12	1	1	1	1	0	1	10.89	0.00017774	1	1	1	1	0	1	6.45	0.00014491	X	X	X	X	X	X	X	X	X	X	X	X	X	X	X
341	0.000484	1	0.000592	1	0	0	0	0	infinity	infinity	0	3	gi|13124873|ref|NP_001746.1|;gi|13124881|ref|NP_074036.1|;gi|578829323|ref|XP_006721384.1|	687	gi|13124873|ref|NP_001746.1|	gi|13124873|ref|NP_001746.1|:core-binding factor subunit beta isoform 2 [Homo sapiens] ;gi|13124881|ref|NP_074036.1|:core-binding factor subunit beta isoform 1 [Homo sapiens] ;gi|578829323|ref|XP_006721384.1|:PREDICTED: core-binding factor subunit beta isoform X1 [Homo sapiens] ;	CBFB	16	1	2	2	1	0	2	8.79	0.0004844	2	3	3	2	0	3	13.19	0.00059238	X	X	X	X	X	X	X	X	X	X	X	X	X	X	X
342	0.000424	1	0.000691	1	0	0	0	0	infinity	infinity	0	1	gi|530365124|ref|XP_005245419.1|	689	gi|530365124|ref|XP_005245419.1|	PREDICTED: protein S100-A14 isoform X1 [Homo sapiens]	S100A14	1	1	1	1	1	0	1	10.58	0.00042385	1	2	2	1	0	2	10.58	0.00069111	X	X	X	X	X	X	X	X	X	X	X	X	X	X	X
343	0.001002	1	0.000204	1	0	0	0	0	infinity	infinity	0	2	gi|315139006|ref|NP_001186708.1|;gi|4506195|ref|NP_002785.1|	692	gi|315139006|ref|NP_001186708.1|	gi|315139006|ref|NP_001186708.1|:proteasome subunit beta type-2 isoform 2 [Homo sapiens] ;gi|4506195|ref|NP_002785.1|:proteasome subunit beta type-2 isoform 1 [Homo sapiens] ;	PSMB2	1	1	4	4	1	0	4	8.52	0.00100183	1	1	1	1	0	1	8.52	0.00020419	X	X	X	X	X	X	X	X	X	X	X	X	X	X	X
344	0.00018	1	0.000146	1	0	0	0	0	infinity	infinity	0	4	gi|40807447|ref|NP_005964.3|;gi|530365024|ref|XP_005245370.1|;gi|530365026|ref|XP_005245371.1|;gi|767909770|ref|XP_011508028.1|	693	gi|40807447|ref|NP_005964.3|	gi|40807447|ref|NP_005964.3|:proline-rich protein PRCC [Homo sapiens] ;gi|530365024|ref|XP_005245370.1|:PREDICTED: proline-rich protein PRCC isoform X1 [Homo sapiens] ;gi|530365026|ref|XP_005245371.1|:PREDICTED: proline-rich protein PRCC isoform X2 [Homo sapiens] ;gi|767909770|ref|XP_011508028.1|:PREDICTED: proline-rich protein PRCC isoform X3 [Homo sapiens] ;	PRCC	1	1	2	2	1	0	2	4.07	0.00017955	1	2	2	1	0	2	4.28	0.00014639	X	X	X	X	X	X	X	X	X	X	X	X	X	X	X
345	7.9e-05	1	0.000291	1	0	0	0	0	infinity	infinity	0	11	gi|197333879|ref|NP_001127945.1|;gi|44955926|ref|NP_055430.1|;gi|499137506|ref|NP_001265113.1|;gi|530423724|ref|XP_005255920.1|;gi|530423726|ref|XP_005255921.1|;gi|530423728|ref|XP_005255922.1|;gi|767989637|ref|XP_005255916.2|;gi|767989641|ref|XP_005255918.2|;gi|767989645|ref|XP_011521267.1|;gi|767989649|ref|XP_011521268.1|;gi|767989651|ref|XP_011521269.1|	696	gi|197333879|ref|NP_001127945.1|	gi|197333879|ref|NP_001127945.1|:genetic suppressor element 1 isoform 2 [Homo sapiens] ;gi|44955926|ref|NP_055430.1|:genetic suppressor element 1 isoform 1 [Homo sapiens] ;gi|499137506|ref|NP_001265113.1|:genetic suppressor element 1 isoform 3 [Homo sapiens] ;gi|530423724|ref|XP_005255920.1|:PREDICTED: genetic suppressor element 1 isoform X6 [Homo sapiens] ;gi|530423726|ref|XP_005255921.1|:PREDIC…	GSE1	16	1	2	2	1	0	2	1.35	7.921e-05	4	9	9	4	0	9	7.28	0.0002906	X	X	X	X	X	X	X	X	X	X	X	X	X	X	X
346	0.000134	1	0.000381	1	0	0	0	0	infinity	infinity	0	4	gi|767985566|ref|XP_011520428.1|;gi|767985568|ref|XP_011520429.1|;gi|767985570|ref|XP_011520430.1|;gi|7706637|ref|NP_057250.1|	708	gi|767985566|ref|XP_011520428.1|	gi|767985566|ref|XP_011520428.1|:PREDICTED: E3 SUMO-protein ligase PIAS1 isoform X1 [Homo sapiens] ;gi|767985568|ref|XP_011520429.1|:PREDICTED: E3 SUMO-protein ligase PIAS1 isoform X2 [Homo sapiens] ;gi|767985570|ref|XP_011520430.1|:PREDICTED: E3 SUMO-protein ligase PIAS1 isoform X3 [Homo sapiens] ;gi|7706637|ref|NP_057250.1|:E3 SUMO-protein ligase PIAS1 [Homo sapiens] ;			1	2	2	1	0	2	3.18	0.00013358	2	7	7	2	0	7	5.15	0.00038116	X	X	X	X	X	X	X	X	X	X	X	X	X	X	X
347	0.024822	1	0	0	0.008619	1	0	0	infinity	0	infinity	1	gi|57242777|ref|NP_036465.2|	711	gi|57242777|ref|NP_036465.2|	C-Myc-binding protein [Homo sapiens]	MYCBP	1	4	58	58	4	0	58	56.31	0.024822	X	X	X	X	X	X	X	X	2	18	18	2	0	18	35.92	0.00861869	X	X	X	X	X	X	X
348	0.000694	1	0	0	0.000583	1	0	0	infinity	0	infinity	1	gi|4557553|ref|NP_000108.1|	712	gi|4557553|ref|NP_000108.1|	emerin [Homo sapiens]	EMD	X	3	4	4	3	0	4	25.59	0.00069418	X	X	X	X	X	X	X	X	2	3	3	2	0	3	14.17	0.0005825	X	X	X	X	X	X	X
349	0.00028	1	0	0	0.000626	1	0	0	infinity	0	infinity	4	gi|194578885|ref|NP_001124146.1|;gi|314122177|ref|NP_001186600.1|;gi|314122179|ref|NP_001186601.1|;gi|4502551|ref|NP_001210.1|	714	gi|194578885|ref|NP_001124146.1|	gi|194578885|ref|NP_001124146.1|:calumenin isoform b precursor [Homo sapiens] ;gi|314122177|ref|NP_001186600.1|:calumenin isoform c precursor [Homo sapiens] ;gi|314122179|ref|NP_001186601.1|:calumenin isoform d precursor [Homo sapiens] ;gi|4502551|ref|NP_001210.1|:calumenin isoform a precursor [Homo sapiens] ;	CALU	7	2	2	2	2	0	2	14.29	0.00027988	X	X	X	X	X	X	X	X	2	4	4	2	0	4	13.65	0.00062626	X	X	X	X	X	X	X
350	0.001527	1	0	0	0.001388	1	0	0	infinity	0	infinity	1	gi|767942082|ref|XP_011533816.1|	719	gi|767942082|ref|XP_011533816.1|	PREDICTED: elongation factor 1-alpha 1 isoform X1 [Homo sapiens]			5	16	16	5	0	16	13.64	0.0015266	X	X	X	X	X	X	X	X	6	13	13	6	0	13	23.16	0.00138774	X	X	X	X	X	X	X
352	0.000958	1	0	0	0.00134	1	0	0	infinity	0	infinity	4	gi|313569776|ref|NP_001186273.1|;gi|313569778|ref|NP_001186274.1|;gi|313569822|ref|NP_001186284.1|;gi|313569824|ref|NP_001186285.1|	721	gi|313569776|ref|NP_001186273.1|	gi|313569776|ref|NP_001186273.1|:60S ribosomal protein L17 isoform a [Homo sapiens] ;gi|313569778|ref|NP_001186274.1|:60S ribosomal protein L17 isoform b [Homo sapiens] ;gi|313569822|ref|NP_001186284.1|:RPL17-C18orf32 protein isoform 1 [Homo sapiens] ;gi|313569824|ref|NP_001186285.1|:RPL17-C18orf32 protein isoform 2 [Homo sapiens] ;	RPL17	18	2	4	4	2	0	4	18.48	0.00095827	X	X	X	X	X	X	X	X	3	5	5	3	0	5	24.46	0.00134016	X	X	X	X	X	X	X
354	0.001507	1	0	0	0.000422	1	0	0	infinity	0	infinity	1	gi|4506181|ref|NP_002778.1|	724	gi|4506181|ref|NP_002778.1|	proteasome subunit alpha type-2 [Homo sapiens]	PSMA2	7	3	8	8	3	0	8	23.08	0.00150702	X	X	X	X	X	X	X	X	1	2	2	1	0	2	8.97	0.00042152	X	X	X	X	X	X	X
355	0.000827	1	0	0	0.001952	1	0	0	infinity	0	infinity	2	gi|205360838|ref|NP_005138.3|;gi|205360840|ref|NP_001128582.1|	726	gi|205360838|ref|NP_005138.3|	gi|205360838|ref|NP_005138.3|:dnaJ homolog subfamily A member 3, mitochondrial isoform 1 [Homo sapiens] ;gi|205360840|ref|NP_001128582.1|:dnaJ homolog subfamily A member 3, mitochondrial isoform 2 [Homo sapiens] ;	DNAJA3	16	2	9	9	2	0	9	6.67	0.00082651	X	X	X	X	X	X	X	X	6	19	19	6	0	19	21.46	0.00195217	X	X	X	X	X	X	X
357	0.001837	1	0	0	0.001027	1	0	0	infinity	0	infinity	2	gi|325652048|ref|NP_001191793.1|;gi|767951904|ref|XP_011515883.1|	728	gi|325652048|ref|NP_001191793.1|	gi|325652048|ref|NP_001191793.1|:transcription elongation factor B polypeptide 1 isoform b [Homo sapiens] ;gi|767951904|ref|XP_011515883.1|:PREDICTED: transcription elongation factor B polypeptide 1 isoform X1 [Homo sapiens] ;	TCEB1	8	1	4	4	1	0	4	20.83	0.00183669	X	X	X	X	X	X	X	X	1	2	2	1	0	2	20.83	0.00102746	X	X	X	X	X	X	X
358	0.000121	1	0	0	0.000789	1	0	0	infinity	0	infinity	1	gi|39812378|ref|NP_005484.2|	729	gi|39812378|ref|NP_005484.2|	ran-binding protein 9 [Homo sapiens]	RANBP9	6	1	2	2	1	0	2	1.92	0.00012093	X	X	X	X	X	X	X	X	7	12	10	6	2	11.6667	20.3	0.00078927	X	X	X	X	X	X	X
359	0.000159	1	0	0	0.001153	1	0	0	infinity	0	infinity	1	gi|57863257|ref|NP_110379.2|	733	gi|57863257|ref|NP_110379.2|	T-complex protein 1 subunit alpha isoform a [Homo sapiens]	TCP1	6	1	2	2	1	0	2	4.14	0.00015856	X	X	X	X	X	X	X	X	6	13	13	6	0	13	17.63	0.00115312	X	X	X	X	X	X	X
360	0.000228	1	0	0	0.000382	1	0	0	infinity	0	infinity	2	gi|24430155|ref|NP_694546.1|;gi|5729991|ref|NP_006494.1|	735	gi|24430155|ref|NP_694546.1|	gi|24430155|ref|NP_694546.1|:26S protease regulatory subunit 6B isoform 2 [Homo sapiens] ;gi|5729991|ref|NP_006494.1|:26S protease regulatory subunit 6B isoform 1 [Homo sapiens] ;	PSMC4	19	1	2	2	1	0	2	4.91	0.00022781	X	X	X	X	X	X	X	X	2	3	3	2	0	3	12.14	0.00038231	X	X	X	X	X	X	X
361	0.001169	1	0	0	0.000747	1	0	0	infinity	0	infinity	1	gi|22538467|ref|NP_002787.2|	736	gi|22538467|ref|NP_002787.2|	proteasome subunit beta type-4 [Homo sapiens]	PSMB4	1	3	7	7	3	0	7	16.67	0.0011688	X	X	X	X	X	X	X	X	3	4	4	3	0	4	16.67	0.00074724	X	X	X	X	X	X	X
362	0.000793	1	0	0	9.9e-05	1	0	0	infinity	0	infinity	3	gi|224282149|ref|NP_001138915.1|;gi|4758900|ref|NP_004557.1|;gi|544063393|ref|NP_001269559.1|	737	gi|224282149|ref|NP_001138915.1|	gi|224282149|ref|NP_001138915.1|:6-phosphofructo-2-kinase/fructose-2,6-bisphosphatase 3 isoform 2 [Homo sapiens] ;gi|4758900|ref|NP_004557.1|:6-phosphofructo-2-kinase/fructose-2,6-bisphosphatase 3 isoform 1 [Homo sapiens] ;gi|544063393|ref|NP_001269559.1|:6-phosphofructo-2-kinase/fructose-2,6-bisphosphatase 3 isoform 3 [Homo sapiens] ;	PFKFB3	10	4	9	9	4	0	9	14.8	0.00079345	X	X	X	X	X	X	X	X	1	1	1	1	0	1	1.6	9.864e-05	X	X	X	X	X	X	X
363	0.000267	1	0	0	0.000299	1	0	0	infinity	0	infinity	2	gi|10863927|ref|NP_066953.1|;gi|665821274|ref|NP_001287910.1|	738	gi|10863927|ref|NP_066953.1|	gi|10863927|ref|NP_066953.1|:peptidyl-prolyl cis-trans isomerase A isoform 1 [Homo sapiens] ;gi|665821274|ref|NP_001287910.1|:peptidyl-prolyl cis-trans isomerase A isoform 2 [Homo sapiens] ;	PPIA	7	1	1	1	1	0	1	16.36	0.00026715	X	X	X	X	X	X	X	X	1	1	1	1	0	1	16.36	0.0002989	X	X	X	X	X	X	X
364	5.2e-05	1	0	0	0.000693	1	0	0	infinity	0	infinity	2	gi|530417365|ref|XP_005259367.1|;gi|578834973|ref|XP_006723475.1|	740	gi|530417365|ref|XP_005259367.1|	gi|530417365|ref|XP_005259367.1|:PREDICTED: ankyrin repeat domain-containing protein 27 isoform X2 [Homo sapiens] ;gi|578834973|ref|XP_006723475.1|:PREDICTED: ankyrin repeat domain-containing protein 27 isoform X1 [Homo sapiens] ;	ANKRD27	19	1	1	1	1	0	1	3.16	5.162e-05	X	X	X	X	X	X	X	X	8	12	12	8	0	12	16.16	0.00069299	X	X	X	X	X	X	X
365	0.000167	1	0	0	0.001368	1	0	0	infinity	0	infinity	2	gi|24308127|ref|NP_061854.1|;gi|409971397|ref|NP_001258510.1|	741	gi|24308127|ref|NP_061854.1|	gi|24308127|ref|NP_061854.1|:dnaJ homolog subfamily C member 10 isoform 1 precursor [Homo sapiens] ;gi|409971397|ref|NP_001258510.1|:dnaJ homolog subfamily C member 10 isoform 2 precursor [Homo sapiens] ;	DNAJC10	2	2	3	3	2	0	3	4.29	0.00016676	X	X	X	X	X	X	X	X	6	22	22	6	0	22	14	0.00136822	X	X	X	X	X	X	X
366	0.000201	1	0	0	0.000562	1	0	0	infinity	0	infinity	3	gi|21361144|ref|NP_002795.2|;gi|767966199|ref|XP_011518534.1|;gi|767966201|ref|XP_011518535.1|	745	gi|21361144|ref|NP_002795.2|	gi|21361144|ref|NP_002795.2|:26S protease regulatory subunit 6A [Homo sapiens] ;gi|767966199|ref|XP_011518534.1|:PREDICTED: 26S protease regulatory subunit 6A isoform X1 [Homo sapiens] ;gi|767966201|ref|XP_011518535.1|:PREDICTED: 26S protease regulatory subunit 6A isoform X2 [Homo sapiens] ;	PSMC3	11	2	2	2	2	0	2	7.06	0.00020082	X	X	X	X	X	X	X	X	3	5	5	3	0	5	11.39	0.00056171	X	X	X	X	X	X	X
367	0.000509	1	0	0	7.1e-05	1	0	0	infinity	0	infinity	2	gi|32171215|ref|NP_859066.1|;gi|530364273|ref|XP_005245003.1|	747	gi|32171215|ref|NP_859066.1|	gi|32171215|ref|NP_859066.1|:CREB-regulated transcription coactivator 2 [Homo sapiens] ;gi|530364273|ref|XP_005245003.1|:PREDICTED: CREB-regulated transcription coactivator 2 isoform X1 [Homo sapiens] ;	CRTC2	1	3	8	8	3	0	8	9.96	0.00050887	X	X	X	X	X	X	X	X	1	1	1	1	0	1	4.76	7.117e-05	X	X	X	X	X	X	X
370	0.000375	1	0	0	0.000223	1	0	0	infinity	0	infinity	4	gi|767958869|ref|XP_011517556.1|;gi|767958877|ref|XP_011517560.1|;gi|767958881|ref|XP_011517562.1|;gi|767958883|ref|XP_011517563.1|	754	gi|767958869|ref|XP_011517556.1|	gi|767958869|ref|XP_011517556.1|:PREDICTED: protein transport protein Sec16A isoform X8 [Homo sapiens] ;gi|767958877|ref|XP_011517560.1|:PREDICTED: protein transport protein Sec16A isoform X11 [Homo sapiens] ;gi|767958881|ref|XP_011517562.1|:PREDICTED: protein transport protein Sec16A isoform X3 [Homo sapiens] ;gi|767958883|ref|XP_011517563.1|:PREDICTED: protein transport protein Sec16A isoform X…			10	20	1	1	19	20	11.72	0.00037452	X	X	X	X	X	X	X	X	10	15	2	1	13	10.6667	10.28	0.00022347	X	X	X	X	X	X	X
371	0.00081	1	0	0	0.000363	1	0	0	infinity	0	infinity	2	gi|4758970|ref|NP_004150.1|;gi|73747875|ref|NP_683720.2|	757	gi|4758970|ref|NP_004150.1|	gi|4758970|ref|NP_004150.1|:proteasome subunit beta type-8 isoform E1 proprotein [Homo sapiens] ;gi|73747875|ref|NP_683720.2|:proteasome subunit beta type-8 isoform E2 proprotein [Homo sapiens] ;	PSMB8	6	2	5	5	2	0	5	13.6	0.0008103	X	X	X	X	X	X	X	X	1	2	2	1	0	2	13.6	0.00036263	X	X	X	X	X	X	X
372	0.000637	1	0	0	0.000143	1	0	0	infinity	0	infinity	1	gi|5031579|ref|NP_005849.1|	762	gi|5031579|ref|NP_005849.1|	A-kinase anchor protein 8 [Homo sapiens]	AKAP8	19	4	10	10	4	0	10	12.72	0.000637	X	X	X	X	X	X	X	X	1	2	2	1	0	2	1.73	0.00014254	X	X	X	X	X	X	X
373	0.000164	1	0	0	0.000458	1	0	0	infinity	0	infinity	1	gi|38455427|ref|NP_006421.2|	763	gi|38455427|ref|NP_006421.2|	T-complex protein 1 subunit delta isoform a [Homo sapiens]	CCT4	2	1	2	2	1	0	2	2.23	0.00016356	X	X	X	X	X	X	X	X	3	5	5	3	0	5	10.39	0.0004575	X	X	X	X	X	X	X
375	0.000342	1	0	0	0.00051	1	0	0	infinity	0	infinity	2	gi|30089999|ref|NP_829888.1|;gi|4757718|ref|NP_004292.1|	766	gi|30089999|ref|NP_829888.1|	gi|30089999|ref|NP_829888.1|:actin-like protein 6A isoform 2 [Homo sapiens] ;gi|4757718|ref|NP_004292.1|:actin-like protein 6A isoform 1 [Homo sapiens] ;	ACTL6A	3	2	3	3	2	0	3	12.4	0.00034171	X	X	X	X	X	X	X	X	1	4	4	1	0	4	7.75	0.00050975	X	X	X	X	X	X	X
376	0.000178	1	0	0	0.000532	1	0	0	infinity	0	infinity	6	gi|18105007|ref|NP_004332.2|;gi|530368092|ref|XP_005264612.1|;gi|530368094|ref|XP_005264613.1|;gi|530368096|ref|XP_005264614.1|;gi|530368098|ref|XP_005264615.1|;gi|578803167|ref|XP_006712164.1|	772	gi|18105007|ref|NP_004332.2|	gi|18105007|ref|NP_004332.2|:CAD protein [Homo sapiens] ;gi|530368092|ref|XP_005264612.1|:PREDICTED: CAD protein isoform X1 [Homo sapiens] ;gi|530368094|ref|XP_005264613.1|:PREDICTED: CAD protein isoform X2 [Homo sapiens] ;gi|530368096|ref|XP_005264614.1|:PREDICTED: CAD protein isoform X3 [Homo sapiens] ;gi|530368098|ref|XP_005264615.1|:PREDICTED: CAD protein isoform X5 [Homo sapiens] ;gi|5788031…	CAD	2	4	9	9	4	0	9	3.6	0.0001783	X	X	X	X	X	X	X	X	12	24	24	12	0	24	9.66	0.00053197	X	X	X	X	X	X	X
377	8.6e-05	1	0	0	0.000193	1	0	0	infinity	0	infinity	2	gi|662236821|ref|NP_001284519.1|;gi|6912246|ref|NP_036231.1|	773	gi|662236821|ref|NP_001284519.1|	gi|662236821|ref|NP_001284519.1|:DNA-directed RNA polymerase I subunit RPA34 isoform 1 [Homo sapiens] ;gi|6912246|ref|NP_036231.1|:DNA-directed RNA polymerase I subunit RPA34 isoform 2 [Homo sapiens] ;			1	1	1	1	0	1	4.69	8.609e-05	X	X	X	X	X	X	X	X	1	2	2	1	0	2	6.64	0.00019265	X	X	X	X	X	X	X
380	0.000469	1	0	0	0.000262	1	0	0	infinity	0	infinity	4	gi|530404198|ref|XP_005267919.1|;gi|530404200|ref|XP_005267920.1|;gi|56682964|ref|NP_001008530.1|;gi|767981047|ref|XP_011535272.1|	779	gi|530404198|ref|XP_005267919.1|	gi|530404198|ref|XP_005267919.1|:PREDICTED: legumain isoform X2 [Homo sapiens] ;gi|530404200|ref|XP_005267920.1|:PREDICTED: legumain isoform X3 [Homo sapiens] ;gi|56682964|ref|NP_001008530.1|:legumain preproprotein [Homo sapiens] ;gi|767981047|ref|XP_011535272.1|:PREDICTED: legumain isoform X1 [Homo sapiens] ;	LGMN	14	1	4	4	1	0	4	4.52	0.00046894	X	X	X	X	X	X	X	X	1	2	2	1	0	2	6.12	0.00026233	X	X	X	X	X	X	X
381	0.000313	1	0	0	0.00035	1	0	0	infinity	0	infinity	1	gi|4759156|ref|NP_004587.1|	780	gi|4759156|ref|NP_004587.1|	U1 small nuclear ribonucleoprotein A [Homo sapiens]	SNRPA	19	2	2	2	2	0	2	10.64	0.00031263	X	X	X	X	X	X	X	X	1	2	2	1	0	2	10.28	0.00034977	X	X	X	X	X	X	X
382	0.000136	1	0	0	0.000152	1	0	0	infinity	0	infinity	2	gi|767906562|ref|XP_011540656.1|;gi|767906564|ref|XP_011540657.1|	782	gi|767906562|ref|XP_011540656.1|	gi|767906562|ref|XP_011540656.1|:PREDICTED: eukaryotic translation initiation factor 3 subunit I isoform X1 [Homo sapiens] ;gi|767906564|ref|XP_011540657.1|:PREDICTED: eukaryotic translation initiation factor 3 subunit I isoform X2 [Homo sapiens] ;			1	1	1	1	0	1	10.46	0.00013563	X	X	X	X	X	X	X	X	1	1	1	1	0	1	10.46	0.00015175	X	X	X	X	X	X	X
383	0.002513	1	0	0	0.000324	1	0	0	infinity	0	infinity	2	gi|48526509|ref|NP_001001563.1|;gi|768012048|ref|XP_011525793.1|	791	gi|48526509|ref|NP_001001563.1|	gi|48526509|ref|NP_001001563.1|:mitochondrial import inner membrane translocase subunit TIM50 [Homo sapiens] ;gi|768012048|ref|XP_011525793.1|:PREDICTED: mitochondrial import inner membrane translocase subunit TIM50 isoform X1 [Homo sapiens] ;	TIMM50	19	3	26	26	3	0	26	9.65	0.00251336	X	X	X	X	X	X	X	X	2	3	3	2	0	3	7.24	0.00032446	X	X	X	X	X	X	X
384	7.5e-05	1	0	0	0.000336	1	0	0	infinity	0	infinity	18	gi|201023339|ref|NP_001128409.1|;gi|201023341|ref|NP_001128410.1|;gi|40254978|ref|NP_112179.2|;gi|530376839|ref|XP_005265825.1|;gi|530376841|ref|XP_005265826.1|;gi|530376843|ref|XP_005265827.1|;gi|530376845|ref|XP_005265828.1|;gi|530376847|ref|XP_005265829.1|;gi|530376849|ref|XP_005265830.1|;gi|530376851|ref|XP_005265831.1|;gi|530376853|ref|XP_005265832.1|;gi|530376855|ref|XP_005265833.1|;gi|5303…	798	gi|201023339|ref|NP_001128409.1|	gi|201023339|ref|NP_001128409.1|:pre-mRNA 3'-end-processing factor FIP1 isoform 2 [Homo sapiens] ;gi|201023341|ref|NP_001128410.1|:pre-mRNA 3'-end-processing factor FIP1 isoform 3 [Homo sapiens] ;gi|40254978|ref|NP_112179.2|:pre-mRNA 3'-end-processing factor FIP1 isoform 1 [Homo sapiens] ;gi|530376839|ref|XP_005265825.1|:PREDICTED: pre-mRNA 3'-end-processing factor FIP1 isoform X1 [Homo sapiens] …	FIP1L1	4	1	1	1	1	0	1	3.23	7.497e-05	X	X	X	X	X	X	X	X	2	4	4	2	0	4	6.12	0.0003355	X	X	X	X	X	X	X
385	0.000357	1	0	0	0.000133	1	0	0	infinity	0	infinity	2	gi|33356550|ref|NP_872620.1|;gi|33356552|ref|NP_056405.2|	809	gi|33356550|ref|NP_872620.1|	gi|33356550|ref|NP_872620.1|:G patch domain-containing protein 4 isoform 2 [Homo sapiens] ;gi|33356552|ref|NP_056405.2|:G patch domain-containing protein 4 isoform 1 [Homo sapiens] ;	GPATCH4	1	2	3	3	2	0	3	8.38	0.00035741	X	X	X	X	X	X	X	X	1	1	1	1	0	1	3.78	0.00013329	X	X	X	X	X	X	X
386	0.000187	1	0	0	0.000209	1	0	0	infinity	0	infinity	4	gi|38044290|ref|NP_060082.2|;gi|578823958|ref|XP_006719554.1|;gi|767974814|ref|XP_011536856.1|;gi|767974816|ref|XP_011536857.1|	811	gi|38044290|ref|NP_060082.2|	gi|38044290|ref|NP_060082.2|:zinc finger CCHC domain-containing protein 8 [Homo sapiens] ;gi|578823958|ref|XP_006719554.1|:PREDICTED: zinc finger CCHC domain-containing protein 8 isoform X1 [Homo sapiens] ;gi|767974814|ref|XP_011536856.1|:PREDICTED: zinc finger CCHC domain-containing protein 8 isoform X2 [Homo sapiens] ;gi|767974816|ref|XP_011536857.1|:PREDICTED: zinc finger CCHC domain-containin…	ZCCHC8	12	1	3	3	1	0	3	3.11	0.00018705	X	X	X	X	X	X	X	X	2	3	3	2	0	3	5.09	0.00020927	X	X	X	X	X	X	X
387	3.8e-05	1	0	0	0.000254	1	0	0	infinity	0	infinity	2	gi|530414824|ref|XP_005259953.1|;gi|578833238|ref|XP_006722808.1|	814	gi|530414824|ref|XP_005259953.1|	gi|530414824|ref|XP_005259953.1|:PREDICTED: tyrosine-protein kinase JAK3 isoform X2 [Homo sapiens] ;gi|578833238|ref|XP_006722808.1|:PREDICTED: tyrosine-protein kinase JAK3 isoform X1 [Homo sapiens] ;	JAK3	19	1	1	1	1	0	1	2.06	3.777e-05	X	X	X	X	X	X	X	X	4	7	6	4	1	6	7.88	0.00025356	X	X	X	X	X	X	X
388	8.4e-05	1	0	0	9.4e-05	1	0	0	infinity	0	infinity	1	gi|4557014|ref|NP_001743.1|	816	gi|4557014|ref|NP_001743.1|	catalase [Homo sapiens]	CAT	11	1	1	1	1	0	1	4.55	8.364e-05	X	X	X	X	X	X	X	X	1	1	1	1	0	1	3.04	9.358e-05	X	X	X	X	X	X	X
389	9.1e-05	1	0	0	0.000203	1	0	0	infinity	0	infinity	1	gi|344925845|ref|NP_055971.2|	817	gi|344925845|ref|NP_055971.2|	REST corepressor 1 [Homo sapiens]	RCOR1	14	1	1	1	1	0	1	3.3	9.089e-05	X	X	X	X	X	X	X	X	1	2	2	1	0	2	4.12	0.00020337	X	X	X	X	X	X	X
390	8.3e-05	1	0	0	0.00028	1	0	0	infinity	0	infinity	1	gi|32189394|ref|NP_001677.2|	819	gi|32189394|ref|NP_001677.2|	ATP synthase subunit beta, mitochondrial precursor [Homo sapiens]	ATP5B	12	1	1	1	1	0	1	3.59	8.333e-05	X	X	X	X	X	X	X	X	2	3	3	2	0	3	7.18	0.00027969	X	X	X	X	X	X	X
391	9.5e-05	1	0	0	0.000106	1	0	0	infinity	0	infinity	1	gi|187608545|ref|NP_001120654.1|	821	gi|187608545|ref|NP_001120654.1|	centrosomal protein of 55 kDa [Homo sapiens]	CEP55	10	1	1	1	1	0	1	3.23	9.5e-05	X	X	X	X	X	X	X	X	1	1	1	1	0	1	3.66	0.00010629	X	X	X	X	X	X	X
392	0.000318	1	0	0	0.000534	1	0	0	infinity	0	infinity	1	gi|4506203|ref|NP_002790.1|	823	gi|4506203|ref|NP_002790.1|	proteasome subunit beta type-7 proprotein [Homo sapiens]	PSMB7	9	1	2	2	1	0	2	6.86	0.00031827	X	X	X	X	X	X	X	X	1	3	3	1	0	3	6.86	0.00053413	X	X	X	X	X	X	X
393	7e-05	1	0	0	0.000156	1	0	0	infinity	0	infinity	6	gi|164519146|ref|NP_060130.3|;gi|578833349|ref|XP_006722843.1|;gi|768002942|ref|XP_011526406.1|;gi|768002966|ref|XP_011526408.1|;gi|768002974|ref|XP_011526409.1|;gi|768002978|ref|XP_011526410.1|	824	gi|164519146|ref|NP_060130.3|	gi|164519146|ref|NP_060130.3|:transcriptional repressor p66-alpha isoform 2 [Homo sapiens] ;gi|578833349|ref|XP_006722843.1|:PREDICTED: transcriptional repressor p66-alpha isoform X3 [Homo sapiens] ;gi|768002942|ref|XP_011526406.1|:PREDICTED: transcriptional repressor p66-alpha isoform X2 [Homo sapiens] ;gi|768002966|ref|XP_011526408.1|:PREDICTED: transcriptional repressor p66-alpha isoform X1 [H…	GATAD2A	19	1	1	1	1	0	1	3.48	6.964e-05	X	X	X	X	X	X	X	X	1	2	2	1	0	2	3.16	0.00015582	X	X	X	X	X	X	X
394	0.000172	1	0	0	0.000193	1	0	0	infinity	0	infinity	8	gi|186928819|ref|NP_001119522.1|;gi|186928821|ref|NP_001119523.1|;gi|4758516|ref|NP_004485.1|;gi|578800842|ref|XP_006711343.1|;gi|578800844|ref|XP_006711344.1|;gi|767909070|ref|XP_011507755.1|;gi|767909074|ref|XP_011507757.1|;gi|767909076|ref|XP_011507758.1|	825	gi|186928819|ref|NP_001119522.1|	gi|186928819|ref|NP_001119522.1|:hepatoma-derived growth factor isoform b [Homo sapiens] ;gi|186928821|ref|NP_001119523.1|:hepatoma-derived growth factor isoform c [Homo sapiens] ;gi|4758516|ref|NP_004485.1|:hepatoma-derived growth factor isoform a [Homo sapiens] ;gi|578800842|ref|XP_006711343.1|:PREDICTED: hepatoma-derived growth factor isoform X4 [Homo sapiens] ;gi|578800844|ref|XP_006711344.1|…	HDGF	1	1	1	1	1	0	1	6.64	0.00017219	X	X	X	X	X	X	X	X	1	1	1	1	0	1	6.64	0.00019265	X	X	X	X	X	X	X
395	0.000282	1	0	0	0.000158	1	0	0	infinity	0	infinity	2	gi|147904340|ref|NP_079498.2|;gi|767924350|ref|XP_011532438.1|	828	gi|147904340|ref|NP_079498.2|	gi|147904340|ref|NP_079498.2|:WD repeat-containing protein 82 [Homo sapiens] ;gi|767924350|ref|XP_011532438.1|:PREDICTED: WD repeat-containing protein 82 isoform X1 [Homo sapiens] ;	WDR82	3	1	2	2	1	0	2	6.39	0.00028166	X	X	X	X	X	X	X	X	1	1	1	1	0	1	6.39	0.00015757	X	X	X	X	X	X	X
396	0.00011	1	0	0	0.000211	1	0	0	infinity	0	infinity	2	gi|15147337|ref|NP_056986.2|;gi|544583486|ref|NP_001269802.1|	830	gi|15147337|ref|NP_056986.2|	gi|15147337|ref|NP_056986.2|:E3 ubiquitin-protein ligase UBR5 isoform 1 [Homo sapiens] ;gi|544583486|ref|NP_001269802.1|:E3 ubiquitin-protein ligase UBR5 isoform 2 [Homo sapiens] ;	UBR5	8	3	7	7	3	0	7	2.5	0.00011024	X	X	X	X	X	X	X	X	8	12	12	8	0	12	5.36	0.00021144	X	X	X	X	X	X	X
397	7.7e-05	1	0	0	4.3e-05	1	0	0	infinity	0	infinity	3	gi|197927448|ref|NP_060501.3|;gi|530371823|ref|XP_005264894.1|;gi|767922204|ref|XP_011531616.1|	841	gi|197927448|ref|NP_060501.3|	gi|197927448|ref|NP_060501.3|:WD repeat-containing protein 6 [Homo sapiens] ;gi|530371823|ref|XP_005264894.1|:PREDICTED: WD repeat-containing protein 6 isoform X2 [Homo sapiens] ;gi|767922204|ref|XP_011531616.1|:PREDICTED: WD repeat-containing protein 6 isoform X1 [Homo sapiens] ;	WDR6	3	1	2	2	1	0	2	2.95	7.66e-05	X	X	X	X	X	X	X	X	1	1	1	1	0	1	2.61	4.285e-05	X	X	X	X	X	X	X
398	0.000111	1	0	0	6.2e-05	1	0	0	infinity	0	infinity	14	gi|20986488|ref|NP_620829.1|;gi|20986495|ref|NP_620832.1|;gi|312032422|ref|NP_001185831.1|;gi|312032424|ref|NP_001185832.1|;gi|312032426|ref|NP_001185833.1|;gi|312032430|ref|NP_001185834.1|;gi|530364968|ref|XP_005245343.1|;gi|544583451|ref|NP_001269790.1|;gi|544583529|ref|NP_001269785.1|;gi|578801138|ref|XP_006711459.1|;gi|767909605|ref|XP_011507960.1|;gi|767909608|ref|XP_011507961.1|;gi|76790975…	844	gi|20986488|ref|NP_620829.1|	gi|20986488|ref|NP_620829.1|:YY1-associated protein 1 isoform 2 [Homo sapiens] ;gi|20986495|ref|NP_620832.1|:YY1-associated protein 1 isoform 5 [Homo sapiens] ;gi|312032422|ref|NP_001185831.1|:YY1-associated protein 1 isoform 3 [Homo sapiens] ;gi|312032424|ref|NP_001185832.1|:YY1-associated protein 1 isoform 6 [Homo sapiens] ;gi|312032426|ref|NP_001185833.1|:YY1-associated protein 1 isoform 7 [Ho…	YY1AP1	1	1	2	2	1	0	2	2.39	0.00011075	X	X	X	X	X	X	X	X	1	1	1	1	0	1	2.89	6.196e-05	X	X	X	X	X	X	X
399	0.000119	1	0	0	0.000133	1	0	0	infinity	0	infinity	1	gi|4826686|ref|NP_004930.1|	845	gi|4826686|ref|NP_004930.1|	ATP-dependent RNA helicase DDX1 [Homo sapiens]	DDX1	2	1	2	2	1	0	2	2.43	0.00011914	X	X	X	X	X	X	X	X	1	2	2	1	0	2	2.84	0.00013329	X	X	X	X	X	X	X
400	5.8e-05	1	0	0	0.000193	1	0	0	infinity	0	infinity	3	gi|19913406|ref|NP_001058.2|;gi|530412779|ref|XP_005257689.1|;gi|767995710|ref|XP_011523467.1|	847	gi|19913406|ref|NP_001058.2|	gi|19913406|ref|NP_001058.2|:DNA topoisomerase 2-alpha [Homo sapiens] ;gi|530412779|ref|XP_005257689.1|:PREDICTED: DNA topoisomerase 2-alpha isoform X1 [Homo sapiens] ;gi|767995710|ref|XP_011523467.1|:PREDICTED: DNA topoisomerase 2-alpha isoform X2 [Homo sapiens] ;	TOP2A	17	2	2	2	2	0	2	1.76	5.758e-05	X	X	X	X	X	X	X	X	4	6	6	4	0	6	4.51	0.00019328	X	X	X	X	X	X	X
401	0.000203	1	0	0	4.5e-05	1	0	0	infinity	0	infinity	14	gi|188497758|ref|NP_055662.3|;gi|530365751|ref|XP_005245724.1|;gi|530365753|ref|XP_005245725.1|;gi|530365755|ref|XP_005245726.1|;gi|530365757|ref|XP_005245727.1|;gi|530365761|ref|XP_005245729.1|;gi|530365763|ref|XP_005245730.1|;gi|530365765|ref|XP_005245731.1|;gi|568214245|ref|NP_001274744.1|;gi|568215065|ref|NP_001274745.1|;gi|578801867|ref|XP_006711752.1|;gi|767911069|ref|XP_011508516.1|;gi|767…	853	gi|188497758|ref|NP_055662.3|	gi|188497758|ref|NP_055662.3|:ubiquitin-associated protein 2-like isoform a [Homo sapiens] ;gi|530365751|ref|XP_005245724.1|:PREDICTED: ubiquitin-associated protein 2-like isoform X5 [Homo sapiens] ;gi|530365753|ref|XP_005245725.1|:PREDICTED: ubiquitin-associated protein 2-like isoform X6 [Homo sapiens] ;gi|530365755|ref|XP_005245726.1|:PREDICTED: ubiquitin-associated protein 2-like isoform X7 [H…	UBAP2L	1	2	5	5	2	0	5	3.22	0.00020276	X	X	X	X	X	X	X	X	1	1	1	1	0	1	1.84	4.537e-05	X	X	X	X	X	X	X
402	0.000129	1	0	0	7.2e-05	1	0	0	infinity	0	infinity	5	gi|578837864|ref|XP_005274540.2|;gi|578837866|ref|XP_005274541.2|;gi|730229395|ref|NP_690000.3|;gi|768032199|ref|XP_011543789.1|;gi|768032206|ref|XP_011543790.1|	861	gi|578837864|ref|XP_005274540.2|	gi|578837864|ref|XP_005274540.2|:PREDICTED: TGF-beta-activated kinase 1 and MAP3K7-binding protein 3 isoform X3 [Homo sapiens] ;gi|578837866|ref|XP_005274541.2|:PREDICTED: TGF-beta-activated kinase 1 and MAP3K7-binding protein 3 isoform X4 [Homo sapiens] ;gi|730229395|ref|NP_690000.3|:TGF-beta-activated kinase 1 and MAP3K7-binding protein 3 [Homo sapiens] ;gi|768032199|ref|XP_011543789.1|:PREDICT…			1	2	2	1	0	2	4.97	0.00012889	X	X	X	X	X	X	X	X	1	1	1	1	0	1	4.97	7.21e-05	X	X	X	X	X	X	X
403	0.000206	1	0	0	0.00023	1	0	0	infinity	0	infinity	7	gi|42544159|ref|NP_006635.2|;gi|530402054|ref|XP_005266293.1|;gi|557357685|ref|NP_001273432.1|;gi|557357710|ref|NP_001273434.1|;gi|557357733|ref|NP_001273433.1|;gi|767977190|ref|XP_011533189.1|;gi|767977192|ref|XP_011533190.1|	882	gi|42544159|ref|NP_006635.2|	gi|42544159|ref|NP_006635.2|:heat shock protein 105 kDa isoform 1 [Homo sapiens] ;gi|530402054|ref|XP_005266293.1|:PREDICTED: heat shock protein 105 kDa isoform X2 [Homo sapiens] ;gi|557357685|ref|NP_001273432.1|:heat shock protein 105 kDa isoform 2 [Homo sapiens] ;gi|557357710|ref|NP_001273434.1|:heat shock protein 105 kDa isoform 4 [Homo sapiens] ;gi|557357733|ref|NP_001273433.1|:heat shock pro…	HSPH1	13	2	4	4	2	0	4	4.55	0.0002055	X	X	X	X	X	X	X	X	1	4	4	1	0	4	2.45	0.00022992	X	X	X	X	X	X	X
404	0.000117	1	0	0	6.5e-05	1	0	0	infinity	0	infinity	1	gi|62241042|ref|NP_004437.2|	884	gi|62241042|ref|NP_004437.2|	bifunctional glutamate/proline--tRNA ligase [Homo sapiens]	EPRS	1	1	4	4	1	0	4	1.98	0.00011661	X	X	X	X	X	X	X	X	2	2	2	2	0	2	2.51	6.524e-05	X	X	X	X	X	X	X
405	2.1e-05	1	0	0	9.3e-05	1	0	0	infinity	0	infinity	21	gi|530429100|ref|XP_005275378.1|;gi|530429102|ref|XP_005275379.1|;gi|530429110|ref|XP_005275383.1|;gi|530429112|ref|XP_005275384.1|;gi|530429461|ref|XP_005275549.1|;gi|530429463|ref|XP_005275550.1|;gi|530429471|ref|XP_005275554.1|;gi|530429473|ref|XP_005275555.1|;gi|530429757|ref|XP_005275686.1|;gi|530429759|ref|XP_005275687.1|;gi|530429767|ref|XP_005275691.1|;gi|530429769|ref|XP_005275692.1|;gi|…	894	gi|530429100|ref|XP_005275378.1|	gi|530429100|ref|XP_005275378.1|:PREDICTED: mediator of DNA damage checkpoint protein 1 isoform X4 [Homo sapiens] ;gi|530429102|ref|XP_005275379.1|:PREDICTED: mediator of DNA damage checkpoint protein 1 isoform X5 [Homo sapiens] ;gi|530429110|ref|XP_005275383.1|:PREDICTED: mediator of DNA damage checkpoint protein 1 isoform X8 [Homo sapiens] ;gi|530429112|ref|XP_005275384.1|:PREDICTED: mediator o…	MDC1	6	1	1	1	1	0	1	1.09	2.089e-05	X	X	X	X	X	X	X	X	2	4	4	2	0	4	3.18	9.349e-05	X	X	X	X	X	X	X
406	5e-05	1	0	0	5.6e-05	1	0	0	infinity	0	infinity	1	gi|151101459|ref|NP_055746.3|	896	gi|151101459|ref|NP_055746.3|	serine/threonine-protein phosphatase 6 regulatory subunit 1 [Homo sapiens]	PPP6R1	19	1	1	1	1	0	1	3.97	5.003e-05	X	X	X	X	X	X	X	X	1	1	1	1	0	1	3.97	5.598e-05	X	X	X	X	X	X	X
407	0.000217	1	0	0	0.000121	1	0	0	infinity	0	infinity	3	gi|24497435|ref|NP_002796.4|;gi|312596881|ref|NP_001186092.1|;gi|578831151|ref|XP_006722043.1|	898	gi|24497435|ref|NP_002796.4|	gi|24497435|ref|NP_002796.4|:26S protease regulatory subunit 8 isoform 1 [Homo sapiens] ;gi|312596881|ref|NP_001186092.1|:26S protease regulatory subunit 8 isoform 2 [Homo sapiens] ;gi|578831151|ref|XP_006722043.1|:PREDICTED: 26S protease regulatory subunit 8 isoform X1 [Homo sapiens] ;	PSMC5	17	1	2	2	1	0	2	3.94	0.00021715	X	X	X	X	X	X	X	X	1	1	1	1	0	1	3.94	0.00012147	X	X	X	X	X	X	X
408	3.9e-05	1	0	0	4.4e-05	1	0	0	infinity	0	infinity	2	gi|18375673|ref|NP_002902.2|;gi|662033888|ref|NP_001284478.1|	899	gi|18375673|ref|NP_002902.2|	gi|18375673|ref|NP_002902.2|:regulator of nonsense transcripts 1 isoform 2 [Homo sapiens] ;gi|662033888|ref|NP_001284478.1|:regulator of nonsense transcripts 1 isoform 1 [Homo sapiens] ;	UPF1	19	1	1	1	1	0	1	1.43	3.943e-05	X	X	X	X	X	X	X	X	1	1	1	1	0	1	2.24	4.411e-05	X	X	X	X	X	X	X
409	9e-06	1	0	0	0.000169	1	0	0	infinity	0	infinity	14	gi|291190787|ref|NP_055872.4|;gi|530402182|ref|XP_005266356.1|;gi|578824784|ref|XP_006719842.1|;gi|578824786|ref|XP_006719843.1|;gi|578824788|ref|XP_006719844.1|;gi|578824790|ref|XP_006719845.1|;gi|578824792|ref|XP_006719846.1|;gi|578824796|ref|XP_006719848.1|;gi|578824798|ref|XP_006719849.1|;gi|578824800|ref|XP_006719850.1|;gi|578824802|ref|XP_006719851.1|;gi|578824804|ref|XP_006719852.1|;gi|767…	901	gi|291190787|ref|NP_055872.4|	gi|291190787|ref|NP_055872.4|:E3 ubiquitin-protein ligase MYCBP2 [Homo sapiens] ;gi|530402182|ref|XP_005266356.1|:PREDICTED: E3 ubiquitin-protein ligase MYCBP2 isoform X7 [Homo sapiens] ;gi|578824784|ref|XP_006719842.1|:PREDICTED: E3 ubiquitin-protein ligase MYCBP2 isoform X1 [Homo sapiens] ;gi|578824786|ref|XP_006719843.1|:PREDICTED: E3 ubiquitin-protein ligase MYCBP2 isoform X2 [Homo sapiens] ;…	MYCBP2	13	1	1	1	1	0	1	0.58	9.42e-06	X	X	X	X	X	X	X	X	9	16	16	9	0	16	3.61	0.00016868	X	X	X	X	X	X	X
411	4.8e-05	1	0	0	0.000107	1	0	0	infinity	0	infinity	3	gi|333033787|ref|NP_001106674.2|;gi|578823780|ref|XP_006719484.1|;gi|767974358|ref|XP_011536691.1|	920	gi|333033787|ref|NP_001106674.2|	gi|333033787|ref|NP_001106674.2|:nascent polypeptide-associated complex subunit alpha isoform a [Homo sapiens] ;gi|578823780|ref|XP_006719484.1|:PREDICTED: nascent polypeptide-associated complex subunit alpha isoform X1 [Homo sapiens] ;gi|767974358|ref|XP_011536691.1|:PREDICTED: nascent polypeptide-associated complex subunit alpha isoform X3 [Homo sapiens] ;	NACA	12	1	1	1	1	0	1	1.51	4.765e-05	X	X	X	X	X	X	X	X	1	2	2	1	0	2	1.62	0.00010663	X	X	X	X	X	X	X
412	3.8e-05	1	0	0	4.3e-05	1	0	0	infinity	0	infinity	4	gi|32528306|ref|NP_002904.3|;gi|325296984|ref|NP_001191676.1|;gi|767930416|ref|XP_011512032.1|;gi|767930418|ref|XP_011512033.1|	924	gi|32528306|ref|NP_002904.3|	gi|32528306|ref|NP_002904.3|:replication factor C subunit 1 isoform 1 [Homo sapiens] ;gi|325296984|ref|NP_001191676.1|:replication factor C subunit 1 isoform 2 [Homo sapiens] ;gi|767930416|ref|XP_011512032.1|:PREDICTED: replication factor C subunit 1 isoform X1 [Homo sapiens] ;gi|767930418|ref|XP_011512033.1|:PREDICTED: replication factor C subunit 1 isoform X2 [Homo sapiens] ;	RFC1	4	1	1	1	1	0	1	1.31	3.843e-05	X	X	X	X	X	X	X	X	1	1	1	1	0	1	1.48	4.3e-05	X	X	X	X	X	X	X
413	0.000113	1	0	0	0.000189	1	0	0	infinity	0	infinity	5	gi|530371676|ref|XP_005247107.1|;gi|545478189|ref|NP_001269913.1|;gi|545478372|ref|NP_001269912.1|;gi|7662310|ref|NP_055623.1|;gi|767920782|ref|XP_011510536.1|	926	gi|530371676|ref|XP_005247107.1|	gi|530371676|ref|XP_005247107.1|:PREDICTED: FERM, RhoGEF and pleckstrin domain-containing protein 2 isoform X4 [Homo sapiens] ;gi|545478189|ref|NP_001269913.1|:FERM, RhoGEF and pleckstrin domain-containing protein 2 isoform c [Homo sapiens] ;gi|545478372|ref|NP_001269912.1|:FERM, RhoGEF and pleckstrin domain-containing protein 2 isoform b [Homo sapiens] ;gi|7662310|ref|NP_055623.1|:FERM, RhoGEF a…	FARP2	2	1	2	2	1	0	2	2.69	0.00011288	X	X	X	X	X	X	X	X	1	3	3	1	0	3	2.69	0.00018944	X	X	X	X	X	X	X
414	2.3e-05	1	0	0	2.5e-05	1	0	0	infinity	0	infinity	15	gi|50843820|ref|NP_062536.2|;gi|530392259|ref|XP_005252557.1|;gi|530392265|ref|XP_005252560.1|;gi|530392273|ref|XP_005252564.1|;gi|767960229|ref|XP_011517851.1|;gi|767960231|ref|XP_011517852.1|;gi|767960233|ref|XP_011517853.1|;gi|767960235|ref|XP_011517854.1|;gi|767960237|ref|XP_011517855.1|;gi|767960239|ref|XP_011517856.1|;gi|767960241|ref|XP_011517857.1|;gi|767960243|ref|XP_011517858.1|;gi|7679…	944	gi|50843820|ref|NP_062536.2|	gi|50843820|ref|NP_062536.2|:sickle tail protein homolog isoform 1 [Homo sapiens] ;gi|530392259|ref|XP_005252557.1|:PREDICTED: sickle tail protein homolog isoform X10 [Homo sapiens] ;gi|530392265|ref|XP_005252560.1|:PREDICTED: sickle tail protein homolog isoform X13 [Homo sapiens] ;gi|530392273|ref|XP_005252564.1|:PREDICTED: sickle tail protein homolog isoform X15 [Homo sapiens] ;gi|767960229|ref…	KIAA1217	10	1	1	1	1	0	1	0.93	2.269e-05	X	X	X	X	X	X	X	X	1	1	1	1	0	1	1.03	2.538e-05	X	X	X	X	X	X	X
415	2.5e-05	1	0	0	7.1e-05	1	0	0	infinity	0	infinity	2	gi|126116596|ref|NP_060606.3|;gi|332205965|ref|NP_001193775.1|	951	gi|126116596|ref|NP_060606.3|	gi|126116596|ref|NP_060606.3|:abnormal spindle-like microcephaly-associated protein isoform 1 [Homo sapiens] ;gi|332205965|ref|NP_001193775.1|:abnormal spindle-like microcephaly-associated protein isoform 2 [Homo sapiens] ;	ASPM	1	1	2	2	1	0	2	0.43	2.536e-05	X	X	X	X	X	X	X	X	3	5	5	3	0	5	1.84	7.092e-05	X	X	X	X	X	X	X
416	1.9e-05	1	0	0	2.1e-05	1	0	0	infinity	0	infinity	2	gi|520261945|ref|NP_115571.2|;gi|520261969|ref|NP_620305.2|	952	gi|520261945|ref|NP_115571.2|	gi|520261945|ref|NP_115571.2|:protein SON isoform B [Homo sapiens] ;gi|520261969|ref|NP_620305.2|:protein SON isoform F [Homo sapiens] ;	SON	21	1	1	1	1	0	1	0.78	1.914e-05	X	X	X	X	X	X	X	X	1	1	1	1	0	1	0.96	2.141e-05	X	X	X	X	X	X	X
417	5e-05	1	0	0	5.6e-05	1	0	0	infinity	0	infinity	10	gi|192807332|ref|NP_001122324.1|;gi|192807334|ref|NP_001122325.1|;gi|192807336|ref|NP_001122326.1|;gi|530386029|ref|XP_005250462.1|;gi|530386031|ref|XP_005250463.1|;gi|530386033|ref|XP_005250464.1|;gi|530386035|ref|XP_005250465.1|;gi|578814340|ref|XP_006716086.1|;gi|58331218|ref|NP_056992.4|;gi|767948000|ref|XP_011514593.1|	955	gi|192807332|ref|NP_001122324.1|	gi|192807332|ref|NP_001122324.1|:serrate RNA effector molecule homolog isoform c [Homo sapiens] ;gi|192807334|ref|NP_001122325.1|:serrate RNA effector molecule homolog isoform d [Homo sapiens] ;gi|192807336|ref|NP_001122326.1|:serrate RNA effector molecule homolog isoform e [Homo sapiens] ;gi|530386029|ref|XP_005250462.1|:PREDICTED: serrate RNA effector molecule homolog isoform X1 [Homo sapiens] …	SRRT	7	1	1	1	1	0	1	1.49	5.038e-05	X	X	X	X	X	X	X	X	1	1	1	1	0	1	1.49	5.636e-05	X	X	X	X	X	X	X
418	3.9e-05	1	0	0	8.6e-05	1	0	0	infinity	0	infinity	13	gi|291327485|ref|NP_001167532.1|;gi|291327487|ref|NP_963863.2|;gi|42475558|ref|NP_775179.1|;gi|42476070|ref|NP_963862.1|;gi|530365721|ref|XP_005245709.1|;gi|578801845|ref|XP_006711741.1|;gi|767911044|ref|XP_011508507.1|;gi|767911049|ref|XP_011508508.1|;gi|767911052|ref|XP_011508509.1|;gi|767911054|ref|XP_011508510.1|;gi|767911058|ref|XP_011508511.1|;gi|767911060|ref|XP_011508512.1|;gi|767911062|r…	968	gi|291327485|ref|NP_001167532.1|	gi|291327485|ref|NP_001167532.1|:protein SMG7 isoform 5 [Homo sapiens] ;gi|291327487|ref|NP_963863.2|:protein SMG7 isoform 4 [Homo sapiens] ;gi|42475558|ref|NP_775179.1|:protein SMG7 isoform 1 [Homo sapiens] ;gi|42476070|ref|NP_963862.1|:protein SMG7 isoform 2 [Homo sapiens] ;gi|530365721|ref|XP_005245709.1|:PREDICTED: protein SMG7 isoform X2 [Homo sapiens] ;gi|578801845|ref|XP_006711741.1|:PREDI…	SMG7	1	1	1	1	1	0	1	1.4	3.85e-05	X	X	X	X	X	X	X	X	1	2	2	1	0	2	1.4	8.615e-05	X	X	X	X	X	X	X
419	2.2e-05	1	0	0	2.4e-05	1	0	0	infinity	0	infinity	2	gi|57164942|ref|NP_001008938.1|;gi|57222563|ref|NP_055571.2|	971	gi|57164942|ref|NP_001008938.1|	gi|57164942|ref|NP_001008938.1|:cytoskeleton-associated protein 5 isoform a [Homo sapiens] ;gi|57222563|ref|NP_055571.2|:cytoskeleton-associated protein 5 isoform b [Homo sapiens] ;	CKAP5	11	1	1	1	1	0	1	0.59	2.169e-05	X	X	X	X	X	X	X	X	1	1	1	1	0	1	0.79	2.427e-05	X	X	X	X	X	X	X
131	0.00121	1	0	0	0	0	0	0	infinity	0	0	1	gi|4506901|ref|NP_003008.1|	241	gi|4506901|ref|NP_003008.1|	serine/arginine-rich splicing factor 3 [Homo sapiens]	SRSF3	6	2	7	2	1	5	4.5	14.02	0.00120952	1	8	0	0	8	0	8.54	X	1	8	0	0	8	0	8.54	X	1	5	0	0	5	0	8.54
175	0.00016	1	0	0	0	0	0	0	infinity	0	0	2	gi|530427501|ref|XP_005272535.1|;gi|530427505|ref|XP_005272537.1|	329	gi|530427501|ref|XP_005272535.1|	gi|530427501|ref|XP_005272535.1|:PREDICTED: heterogeneous nuclear ribonucleoprotein M isoform X1 [Homo sapiens] ;gi|530427505|ref|XP_005272537.1|:PREDICTED: heterogeneous nuclear ribonucleoprotein M isoform X3 [Homo sapiens] ;	HNRNPM	19	11	41	1	1	40	2.6	16.78	0.00016029	24	77	0	0	77	0	26.99	X	6	18	0	0	18	0	12.73	X	X	X	X	X	X	X	X
421	0.000601	1	0	0	0	0	0.000352	1	1.70739	0	0	2	gi|4506129|ref|NP_002756.1|;gi|84875539|ref|NP_001034180.1|	979	gi|4506129|ref|NP_002756.1|	gi|4506129|ref|NP_002756.1|:ribose-phosphate pyrophosphokinase 2 isoform 2 [Homo sapiens] ;gi|84875539|ref|NP_001034180.1|:ribose-phosphate pyrophosphokinase 2 isoform 1 [Homo sapiens] ;	PRPS2	X	3	11	1	1	10	4.33333	16.67	0.00060068	X	X	X	X	X	X	X	X	X	X	X	X	X	X	X	X	1	2	2	1	0	2	4.72
424	0.001201	1	0	0	0	0	0.000352	1	3.41193	0	0	1	gi|4506127|ref|NP_002755.1|	983	gi|4506127|ref|NP_002755.1|	ribose-phosphate pyrophosphokinase 1 isoform 1 [Homo sapiens]	PRPS1	X	3	12	2	1	10	8.66667	15.09	0.00120135	X	X	X	X	X	X	X	X	X	X	X	X	X	X	X	X	1	2	2	1	0	2	4.72
431	0.000184	1	0	0	0	0	5.8e-05	1	3.17241	0	0	17	gi|15011974|ref|NP_004714.2|;gi|253735775|ref|NP_001155855.1|;gi|253735778|ref|NP_001155856.1|;gi|530365588|ref|XP_005245644.1|;gi|530365590|ref|XP_005245645.1|;gi|530365592|ref|XP_005245646.1|;gi|530365596|ref|XP_005245648.1|;gi|530365602|ref|XP_005245651.1|;gi|578801702|ref|XP_006711685.1|;gi|578801711|ref|XP_006711689.1|;gi|767910849|ref|XP_011508438.1|;gi|767910851|ref|XP_011508439.1|;gi|7679…	998	gi|15011974|ref|NP_004714.2|	gi|15011974|ref|NP_004714.2|:rho guanine nucleotide exchange factor 2 isoform 3 [Homo sapiens] ;gi|253735775|ref|NP_001155855.1|:rho guanine nucleotide exchange factor 2 isoform 1 [Homo sapiens] ;gi|253735778|ref|NP_001155856.1|:rho guanine nucleotide exchange factor 2 isoform 2 [Homo sapiens] ;gi|530365588|ref|XP_005245644.1|:PREDICTED: rho guanine nucleotide exchange factor 2 isoform X5 [Homo s…	ARHGEF2	1	3	4	4	3	0	4	5.53	0.00018405	X	X	X	X	X	X	X	X	X	X	X	X	X	X	X	X	1	1	1	1	0	1	1.98
432	0.000612	1	0	0	0	0	0.000155	1	3.94839	0	0	1	gi|27735089|ref|NP_775762.1|	1012	gi|27735089|ref|NP_775762.1|	U7 snRNA-associated Sm-like protein LSm11 [Homo sapiens]	LSM11	5	1	5	5	1	0	5	5	0.00061223	X	X	X	X	X	X	X	X	X	X	X	X	X	X	X	X	1	1	1	1	0	1	5
433	0.000152	1	0	0	0	0	9.7e-05	1	1.56701	0	0	4	gi|30795212|ref|NP_006538.2|;gi|767944776|ref|XP_011513391.1|;gi|767944778|ref|XP_011513392.1|;gi|767944784|ref|XP_011513395.1|	1014	gi|30795212|ref|NP_006538.2|	gi|30795212|ref|NP_006538.2|:insulin-like growth factor 2 mRNA-binding protein 3 [Homo sapiens] ;gi|767944776|ref|XP_011513391.1|:PREDICTED: insulin-like growth factor 2 mRNA-binding protein 3 isoform X1 [Homo sapiens] ;gi|767944778|ref|XP_011513392.1|:PREDICTED: insulin-like growth factor 2 mRNA-binding protein 3 isoform X2 [Homo sapiens] ;gi|767944784|ref|XP_011513395.1|:PREDICTED: insulin-like…	IGF2BP3	7	1	2	2	1	0	2	2.76	0.00015226	X	X	X	X	X	X	X	X	X	X	X	X	X	X	X	X	1	1	1	1	0	1	2.07
494	0.00098	1	0	0	0	0	0	0	infinity	0	0	2	gi|77812674|ref|NP_001030005.1|;gi|8923444|ref|NP_060308.1|	1186	gi|77812674|ref|NP_001030005.1|	gi|77812674|ref|NP_001030005.1|:H/ACA ribonucleoprotein complex subunit 2 isoform b [Homo sapiens] ;gi|8923444|ref|NP_060308.1|:H/ACA ribonucleoprotein complex subunit 2 isoform a [Homo sapiens] ;	NHP2	5	1	2	2	1	0	2	21.11	0.00097957	X	X	X	X	X	X	X	X	X	X	X	X	X	X	X	X	X	X	X	X	X	X	X
495	0.001017	1	0	0	0	0	0	0	infinity	0	0	3	gi|221316716|ref|NP_001137409.1|;gi|23110935|ref|NP_683877.1|;gi|4506179|ref|NP_002777.1|	1187	gi|221316716|ref|NP_001137409.1|	gi|221316716|ref|NP_001137409.1|:proteasome subunit alpha type-1 isoform 3 [Homo sapiens] ;gi|23110935|ref|NP_683877.1|:proteasome subunit alpha type-1 isoform 1 [Homo sapiens] ;gi|4506179|ref|NP_002777.1|:proteasome subunit alpha type-1 isoform 2 [Homo sapiens] ;	PSMA1	11	2	3	3	2	0	3	19.23	0.00101724	X	X	X	X	X	X	X	X	X	X	X	X	X	X	X	X	X	X	X	X	X	X	X
497	0.000487	1	0	0	0	0	0	0	infinity	0	0	6	gi|118572608|ref|NP_149445.3|;gi|13994129|ref|NP_114060.1|;gi|225690558|ref|NP_149050.3|;gi|327532773|ref|NP_112238.1|;gi|397140075|ref|XP_003846526.1|;gi|530432883|ref|XP_005277851.1|	1191	gi|118572608|ref|NP_149445.3|	gi|118572608|ref|NP_149445.3|:keratin-associated protein 4-5 [Homo sapiens] ;gi|13994129|ref|NP_114060.1|:keratin-associated protein 4-12 [Homo sapiens] ;gi|225690558|ref|NP_149050.3|:putative keratin-associated protein 4-X [Homo sapiens] ;gi|327532773|ref|NP_112238.1|:keratin-associated protein 4-6 [Homo sapiens] ;gi|397140075|ref|XP_003846526.1|:PREDICTED: keratin-associated protein 4-7 isoform…	KRTAP4-5	17	1	2	2	1	0	2	15.47	0.00048708	X	X	X	X	X	X	X	X	X	X	X	X	X	X	X	X	X	X	X	X	X	X	X
498	0.00086	1	0	0	0	0	0	0	infinity	0	0	1	gi|22538465|ref|NP_002786.2|	1192	gi|22538465|ref|NP_002786.2|	proteasome subunit beta type-3 [Homo sapiens]	PSMB3	17	2	4	4	2	0	4	14.63	0.00086011	X	X	X	X	X	X	X	X	X	X	X	X	X	X	X	X	X	X	X	X	X	X	X
500	0.000227	1	0	0	0	0	0	0	infinity	0	0	4	gi|14917119|ref|NP_066293.2|;gi|341916344|ref|XP_003403930.1|;gi|767994730|ref|XP_011523095.1|;gi|768045252|ref|XP_011545307.1|	1204	gi|14917119|ref|NP_066293.2|	gi|14917119|ref|NP_066293.2|:keratin, type I cuticular Ha4 [Homo sapiens] ;gi|341916344|ref|XP_003403930.1|:PREDICTED: keratin, type I cuticular Ha4 isoform X1 [Homo sapiens] ;gi|767994730|ref|XP_011523095.1|:PREDICTED: keratin, type I cuticular Ha4 isoform X1 [Homo sapiens] ;gi|768045252|ref|XP_011545307.1|:PREDICTED: keratin, type I cuticular Ha4 isoform X2 [Homo sapiens] ;	KRT34	17	3	6	1	1	5	2.25	12.39	0.00022748	X	X	X	X	X	X	X	X	X	X	X	X	X	X	X	X	X	X	X	X	X	X	X
501	0.000705	1	0	0	0	0	0	0	infinity	0	0	2	gi|530400236|ref|XP_005268923.1|;gi|767974227|ref|XP_011536640.1|	1205	gi|530400236|ref|XP_005268923.1|	gi|530400236|ref|XP_005268923.1|:PREDICTED: keratin, type II cuticular Hb6 isoform X2 [Homo sapiens] ;gi|767974227|ref|XP_011536640.1|:PREDICTED: keratin, type II cuticular Hb6 isoform X1 [Homo sapiens] ;	KRT86	12	4	9	9	4	0	9	12.08	0.00070466	X	X	X	X	X	X	X	X	X	X	X	X	X	X	X	X	X	X	X	X	X	X	X
502	0.00026	1	0	0	0	0	0	0	infinity	0	0	19	gi|342672063|ref|NP_001230157.1|;gi|342672067|ref|NP_001230160.1|;gi|342672069|ref|NP_001230161.1|;gi|4507399|ref|NP_003190.1|;gi|530414293|ref|XP_005266798.1|;gi|530414303|ref|XP_005266803.1|;gi|530414305|ref|XP_005266804.1|;gi|530414309|ref|XP_005266806.1|;gi|530414311|ref|XP_005266807.1|;gi|578832671|ref|XP_006722600.1|;gi|578832676|ref|XP_006722601.1|;gi|597709768|ref|NP_001230155.2|;gi|76799…	1218	gi|342672063|ref|NP_001230157.1|	gi|342672063|ref|NP_001230157.1|:transcription factor 4 isoform e [Homo sapiens] ;gi|342672067|ref|NP_001230160.1|:transcription factor 4 isoform g [Homo sapiens] ;gi|342672069|ref|NP_001230161.1|:transcription factor 4 isoform h [Homo sapiens] ;gi|4507399|ref|NP_003190.1|:transcription factor 4 isoform b [Homo sapiens] ;gi|530414293|ref|XP_005266798.1|:PREDICTED: transcription factor 4 isoform X…	TCF4	18	2	4	4	2	0	4	10.49	0.00026045	X	X	X	X	X	X	X	X	X	X	X	X	X	X	X	X	X	X	X	X	X	X	X
503	0.000349	1	0	0	0	0	0	0	infinity	0	0	2	gi|320118865|ref|NP_001188493.1|;gi|4505895|ref|NP_002660.1|	1225	gi|320118865|ref|NP_001188493.1|	gi|320118865|ref|NP_001188493.1|:pleiotropic regulator 1 isoform 2 [Homo sapiens] ;gi|4505895|ref|NP_002660.1|:pleiotropic regulator 1 isoform 1 [Homo sapiens] ;	PLRG1	4	2	4	4	2	0	4	9.11	0.00034915	X	X	X	X	X	X	X	X	X	X	X	X	X	X	X	X	X	X	X	X	X	X	X
505	0.00016	1	0	0	0	0	0	0	infinity	0	0	5	gi|14165464|ref|NP_114367.1|;gi|14165466|ref|NP_114368.1|;gi|4506243|ref|NP_002810.1|;gi|530425325|ref|XP_005259654.1|;gi|530425327|ref|XP_005259655.1|	1231	gi|14165464|ref|NP_114367.1|	gi|14165464|ref|NP_114367.1|:polypyrimidine tract-binding protein 1 isoform b [Homo sapiens] ;gi|14165466|ref|NP_114368.1|:polypyrimidine tract-binding protein 1 isoform c [Homo sapiens] ;gi|4506243|ref|NP_002810.1|:polypyrimidine tract-binding protein 1 isoform a [Homo sapiens] ;gi|530425325|ref|XP_005259654.1|:PREDICTED: polypyrimidine tract-binding protein 1 isoform X1 [Homo sapiens] ;gi|53042…	PTBP1	19	2	2	2	2	0	2	7.82	0.00016029	X	X	X	X	X	X	X	X	X	X	X	X	X	X	X	X	X	X	X	X	X	X	X
506	0.00021	1	0	0	0	0	0	0	infinity	0	0	2	gi|4504341|ref|NP_003633.1|;gi|767920224|ref|XP_011510329.1|	1235	gi|4504341|ref|NP_003633.1|	gi|4504341|ref|NP_003633.1|:histone acetyltransferase type B catalytic subunit [Homo sapiens] ;gi|767920224|ref|XP_011510329.1|:PREDICTED: histone acetyltransferase type B catalytic subunit isoform X1 [Homo sapiens] ;	HAT1	2	2	2	2	2	0	2	7.4	0.00021041	X	X	X	X	X	X	X	X	X	X	X	X	X	X	X	X	X	X	X	X	X	X	X
507	0.00029	1	0	0	0	0	0	0	infinity	0	0	2	gi|4506753|ref|NP_003698.1|;gi|530375417|ref|XP_005247898.1|	1236	gi|4506753|ref|NP_003698.1|	gi|4506753|ref|NP_003698.1|:ruvB-like 1 [Homo sapiens] ;gi|530375417|ref|XP_005247898.1|:PREDICTED: ruvB-like 1 isoform X1 [Homo sapiens] ;	RUVBL1	3	2	3	3	2	0	3	6.8	0.00029	X	X	X	X	X	X	X	X	X	X	X	X	X	X	X	X	X	X	X	X	X	X	X
508	0.001422	1	0	0	0	0	0	0	infinity	0	0	2	gi|23110939|ref|NP_687033.1|;gi|4506183|ref|NP_002779.1|	1241	gi|23110939|ref|NP_687033.1|	gi|23110939|ref|NP_687033.1|:proteasome subunit alpha type-3 isoform 2 [Homo sapiens] ;gi|4506183|ref|NP_002779.1|:proteasome subunit alpha type-3 isoform 1 [Homo sapiens] ;	PSMA3	14	1	8	8	1	0	8	5.65	0.00142195	X	X	X	X	X	X	X	X	X	X	X	X	X	X	X	X	X	X	X	X	X	X	X
509	0.000269	1	0	0	0	0	0	0	infinity	0	0	8	gi|20373175|ref|NP_620412.1|;gi|25121993|ref|NP_733839.1|;gi|530411495|ref|XP_005257071.1|;gi|530411497|ref|XP_005257072.1|;gi|530411503|ref|XP_005257075.1|;gi|578830366|ref|XP_006721744.1|;gi|767993464|ref|XP_011522586.1|;gi|767993467|ref|XP_011522587.1|	1246	gi|20373175|ref|NP_620412.1|	gi|20373175|ref|NP_620412.1|:RNA-binding protein Musashi homolog 2 isoform a [Homo sapiens] ;gi|25121993|ref|NP_733839.1|:RNA-binding protein Musashi homolog 2 isoform b [Homo sapiens] ;gi|530411495|ref|XP_005257071.1|:PREDICTED: RNA-binding protein Musashi homolog 2 isoform X1 [Homo sapiens] ;gi|530411497|ref|XP_005257072.1|:PREDICTED: RNA-binding protein Musashi homolog 2 isoform X2 [Homo sapie…	MSI2	17	1	2	2	1	0	2	4.57	0.00026878	X	X	X	X	X	X	X	X	X	X	X	X	X	X	X	X	X	X	X	X	X	X	X
510	0.0004	1	0	0	0	0	0	0	infinity	0	0	1	gi|4506455|ref|NP_002892.1|	1249	gi|4506455|ref|NP_002892.1|	reticulocalbin-1 precursor [Homo sapiens]	RCN1	11	1	3	3	1	0	3	3.93	0.00039952	X	X	X	X	X	X	X	X	X	X	X	X	X	X	X	X	X	X	X	X	X	X	X
511	0.000139	1	0	0	0	0	0	0	infinity	0	0	7	gi|283436220|ref|NP_060658.3|;gi|283436222|ref|NP_001164006.1|;gi|530360439|ref|XP_005244863.1|;gi|530360444|ref|XP_005244865.1|;gi|75677353|ref|NP_114127.3|;gi|767906267|ref|XP_011540543.1|;gi|767906275|ref|XP_011540546.1|	1252	gi|283436220|ref|NP_060658.3|	gi|283436220|ref|NP_060658.3|:ATPase family AAA domain-containing protein 3A isoform 1 [Homo sapiens] ;gi|283436222|ref|NP_001164006.1|:ATPase family AAA domain-containing protein 3A isoform 2 [Homo sapiens] ;gi|530360439|ref|XP_005244863.1|:PREDICTED: ATPase family AAA domain-containing protein 3B isoform X1 [Homo sapiens] ;gi|530360444|ref|XP_005244865.1|:PREDICTED: ATPase family AAA domain-con…	ATAD3A	1	1	2	2	1	0	2	3.63	0.00013906	X	X	X	X	X	X	X	X	X	X	X	X	X	X	X	X	X	X	X	X	X	X	X
512	0.000103	1	0	0	0	0	0	0	infinity	0	0	7	gi|21536326|ref|NP_008971.2|;gi|530415584|ref|XP_005258516.1|;gi|530415588|ref|XP_005258518.1|;gi|530415590|ref|XP_005258519.1|;gi|530415598|ref|XP_005258523.1|;gi|768006175|ref|XP_011524694.1|;gi|768006203|ref|XP_011524697.1|	1260	gi|21536326|ref|NP_008971.2|	gi|21536326|ref|NP_008971.2|:heterogeneous nuclear ribonucleoprotein U-like protein 1 isoform a [Homo sapiens] ;gi|530415584|ref|XP_005258516.1|:PREDICTED: heterogeneous nuclear ribonucleoprotein U-like protein 1 isoform X2 [Homo sapiens] ;gi|530415588|ref|XP_005258518.1|:PREDICTED: heterogeneous nuclear ribonucleoprotein U-like protein 1 isoform X4 [Homo sapiens] ;gi|530415590|ref|XP_005258519.1…	HNRNPUL1	19	2	2	2	2	0	2	2.69	0.00010299	X	X	X	X	X	X	X	X	X	X	X	X	X	X	X	X	X	X	X	X	X	X	X
513	9e-05	1	0	0	0	0	0	0	infinity	0	0	1	gi|110611220|ref|NP_004578.2|	1262	gi|110611220|ref|NP_004578.2|	ribosome-binding protein 1 [Homo sapiens]	RRBP1	20	1	2	2	1	0	2	1.84	9.024e-05	X	X	X	X	X	X	X	X	X	X	X	X	X	X	X	X	X	X	X	X	X	X	X
514	1.9e-05	1	0	0	0	0	0	0	infinity	0	0	21	gi|41322908|ref|NP_958781.1|;gi|41322910|ref|NP_958783.1|;gi|41322912|ref|NP_958780.1|;gi|41322914|ref|NP_958785.1|;gi|41322916|ref|NP_958782.1|;gi|41322919|ref|NP_958784.1|;gi|41322923|ref|NP_958786.1|;gi|47607492|ref|NP_000436.2|;gi|530389143|ref|XP_005251033.1|;gi|530389147|ref|XP_005251035.1|;gi|530389149|ref|XP_005251036.1|;gi|530389151|ref|XP_005251037.1|;gi|530389153|ref|XP_005251038.1|;gi…	1269	gi|41322908|ref|NP_958781.1|	gi|41322908|ref|NP_958781.1|:plectin isoform 1e [Homo sapiens] ;gi|41322910|ref|NP_958783.1|:plectin isoform 1d [Homo sapiens] ;gi|41322912|ref|NP_958780.1|:plectin isoform 1f [Homo sapiens] ;gi|41322914|ref|NP_958785.1|:plectin isoform 1g [Homo sapiens] ;gi|41322916|ref|NP_958782.1|:plectin isoform 1 [Homo sapiens] ;gi|41322919|ref|NP_958784.1|:plectin isoform 1b [Homo sapiens] ;gi|41322923|ref|…	PLEC	8	2	2	2	2	0	2	0.91	1.948e-05	X	X	X	X	X	X	X	X	X	X	X	X	X	X	X	X	X	X	X	X	X	X	X
36	0	0	4e-05	1	0.000166	1	0	0	0	infinity	infinity	1	gi|5174735|ref|NP_006079.1|	45	gi|5174735|ref|NP_006079.1|	tubulin beta-4B chain [Homo sapiens]	TUBB4B	9	11	61	0	0	61	0	30.56	X	1	1	0	0	1	0.5	3.37	4.038e-05	15	70	0	0	70	1.5	42.47	0.00016624	5	14	0	0	14	0	10.11
57	0	0	0.003096	1	0.000464	1	0.000646	1	0	4.79257	0.718266	1	gi|767999133|ref|XP_011524440.1|	79	gi|767999133|ref|XP_011524440.1|	PREDICTED: serpin B4 isoform X1 [Homo sapiens]			1	2	0	0	2	0	2.56	X	13	115	16	4	99	33.6	36.41	0.00309616	4	7	2	1	5	3.66667	12.31	0.00046367	4	7	3	1	4	4.5	10.26
86	0	0	0.001215	1	0.001078	1	0.000459	1	0	2.64706	2.34858	4	gi|293336691|ref|NP_001518.3|;gi|767942747|ref|XP_011534088.1|;gi|767942749|ref|XP_011534089.1|;gi|767942751|ref|XP_011534090.1|	145	gi|293336691|ref|NP_001518.3|	gi|293336691|ref|NP_001518.3|:histone deacetylase 2 [Homo sapiens] ;gi|767942747|ref|XP_011534088.1|:PREDICTED: histone deacetylase 2 isoform X1 [Homo sapiens] ;gi|767942749|ref|XP_011534089.1|:PREDICTED: histone deacetylase 2 isoform X2 [Homo sapiens] ;gi|767942751|ref|XP_011534090.1|:PREDICTED: histone deacetylase 2 isoform X3 [Homo sapiens] ;	HDAC2	6	3	9	0	0	9	0	7.58	X	6	17	11	4	6	16.5	17.83	0.0012151	6	13	8	4	5	10.6667	20.9	0.00107799	1	4	4	1	0	4	3.69
114	0	0	0.000268	1	0.000544	1	0.000358	1	0	0.748603	1.51955	2	gi|311078508|ref|NP_001185648.1|;gi|4506439|ref|NP_002884.1|	197	gi|311078508|ref|NP_001185648.1|	gi|311078508|ref|NP_001185648.1|:histone-binding protein RBBP7 isoform 1 [Homo sapiens] ;gi|4506439|ref|NP_002884.1|:histone-binding protein RBBP7 isoform 2 [Homo sapiens] ;	RBBP7	X	3	5	0	0	5	0	6.18	X	2	7	0	0	7	3.5	4.48	0.00026819	4	9	4	2	5	5.17647	16.84	0.00054434	1	6	0	0	6	3	2.77
134	0	0	0.00041	1	4.8e-05	1	0.0001	1	0	4.1	0.48	4	gi|256017163|ref|NP_001157745.1|;gi|530405566|ref|XP_005254305.1|;gi|530405568|ref|XP_005254306.1|;gi|578826749|ref|XP_006720506.1|	245	gi|256017163|ref|NP_001157745.1|	gi|256017163|ref|NP_001157745.1|:MAX gene-associated protein isoform 1 [Homo sapiens] ;gi|530405566|ref|XP_005254305.1|:PREDICTED: MAX gene-associated protein isoform X2 [Homo sapiens] ;gi|530405568|ref|XP_005254306.1|:PREDICTED: MAX gene-associated protein isoform X3 [Homo sapiens] ;gi|578826749|ref|XP_006720506.1|:PREDICTED: MAX gene-associated protein isoform X1 [Homo sapiens] ;	MGA	15	1	4	0	0	4	0	0.55	X	16	35	3	2	32	35	9.33	0.00041038	4	6	0	0	6	3	3.2	4.827e-05	5	11	0	0	11	5.5	2.41
195	0	0	0.000325	1	7.4e-05	1	0	0	0	infinity	infinity	2	gi|27436946|ref|NP_733821.1|;gi|27436948|ref|NP_733822.1|	366	gi|27436946|ref|NP_733821.1|	gi|27436946|ref|NP_733821.1|:lamin isoform A [Homo sapiens] ;gi|27436948|ref|NP_733822.1|:lamin isoform A-delta10 [Homo sapiens] ;	LMNA	1	2	3	0	0	3	0	6.17	X	4	6	2	1	4	6	8.28	0.00032474	2	2	0	0	2	1	6.02	7.427e-05	X	X	X	X	X	X	X
317	0	0	0.000426	1	0.000931	1	0.000465	1	0	0.916129	2.00215	1	gi|5453599|ref|NP_006127.1|	634	gi|5453599|ref|NP_006127.1|	F-actin-capping protein subunit alpha-2 [Homo sapiens]	CAPZA2	7	X	X	X	X	X	X	X	X	3	9	3	2	6	3.3913	15.73	0.00042614	3	7	5	2	2	5.4	16.43	0.00093118	2	5	2	1	3	2.375	9.09
318	0	0	0.002096	1	0.001315	1	0.001213	1	0	1.72795	1.08409	3	gi|165905591|ref|NP_001107019.1|;gi|767974553|ref|XP_011536757.1|;gi|7705373|ref|NP_057441.1|	635	gi|165905591|ref|NP_001107019.1|	gi|165905591|ref|NP_001107019.1|:LIM domain and actin-binding protein 1 isoform 3 [Homo sapiens] ;gi|767974553|ref|XP_011536757.1|:PREDICTED: LIM domain and actin-binding protein 1 isoform X1 [Homo sapiens] ;gi|7705373|ref|NP_057441.1|:LIM domain and actin-binding protein 1 isoform 2 [Homo sapiens] ;	LIMA1	12	X	X	X	X	X	X	X	X	9	35	35	9	0	35	24.33	0.00209636	6	16	16	6	0	16	17.33	0.00131515	4	13	13	4	0	13	10.33
319	0	0	0.001904	1	0.003593	1	0.001853	1	0	1.02752	1.93902	2	gi|17986258|ref|NP_066299.2|;gi|88999583|ref|NP_524147.2|	637	gi|17986258|ref|NP_066299.2|	gi|17986258|ref|NP_066299.2|:myosin light polypeptide 6 isoform 1 [Homo sapiens] ;gi|88999583|ref|NP_524147.2|:myosin light polypeptide 6 isoform 2 [Homo sapiens] ;	MYL6	12	X	X	X	X	X	X	X	X	3	8	8	3	0	8	15.89	0.00190398	3	11	11	3	0	11	20.53	0.00359271	1	5	5	1	0	5	8.61
320	0	0	0.00151	1	0.000138	1	0.001254	1	0	1.20415	0.110048	2	gi|50845388|ref|NP_001002858.1|;gi|767983919|ref|XP_011519778.1|	639	gi|50845388|ref|NP_001002858.1|	gi|50845388|ref|NP_001002858.1|:annexin A2 isoform 1 [Homo sapiens] ;gi|767983919|ref|XP_011519778.1|:PREDICTED: annexin A2 isoform X1 [Homo sapiens] ;	ANXA2	15	X	X	X	X	X	X	X	X	7	15	15	7	0	15	24.65	0.00150998	1	1	1	1	0	1	4.48	0.00013815	3	8	8	3	0	8	8.96
321	0	0	8.4e-05	1	0.00046	1	6.5e-05	1	0	1.29231	7.07692	1	gi|4503483|ref|NP_001952.1|	642	gi|4503483|ref|NP_001952.1|	elongation factor 2 [Homo sapiens]	EEF2	19	X	X	X	X	X	X	X	X	2	2	2	2	0	2	3.5	8.377e-05	5	8	8	5	0	8	11.66	0.00045984	1	1	1	1	0	1	1.52
323	0	0	0.000502	1	9.8e-05	1	0.000112	1	0	4.48214	0.875	1	gi|5803167|ref|NP_006793.1|	645	gi|5803167|ref|NP_006793.1|	splicing factor 3A subunit 3 [Homo sapiens]	SF3A3	1	X	X	X	X	X	X	X	X	3	7	7	3	0	7	10.18	0.00050212	1	1	1	1	0	1	3.39	9.844e-05	1	1	1	1	0	1	4.19
326	0	0	0.000213	1	0.000195	1	0.000111	1	0	1.91892	1.75676	1	gi|21361657|ref|NP_005304.3|	651	gi|21361657|ref|NP_005304.3|	protein disulfide-isomerase A3 precursor [Homo sapiens]	PDIA3	15	X	X	X	X	X	X	X	X	2	3	3	2	0	3	5.35	0.00021349	2	2	2	2	0	2	7.72	0.00019532	1	1	1	1	0	1	2.18
328	0	0	0.000149	1	0.000341	1	0.000309	1	0	0.482201	1.10356	2	gi|431822403|ref|NP_001258899.1|;gi|431822408|ref|NP_001258901.1|	656	gi|431822403|ref|NP_001258899.1|	gi|431822403|ref|NP_001258899.1|:heat shock protein HSP 90-beta isoform a [Homo sapiens] ;gi|431822408|ref|NP_001258901.1|:heat shock protein HSP 90-beta isoform c [Homo sapiens] ;	HSP90AB1	6	X	X	X	X	X	X	X	X	2	3	3	2	0	3	4.7	0.00014891	2	5	5	2	0	5	4.83	0.00034059	2	4	3	1	1	4	3.73
329	0	0	0.000853	1	0.000502	1	9.5e-05	1	0	8.97895	5.28421	3	gi|260436922|ref|NP_001159506.1|;gi|768008968|ref|XP_011525231.1|;gi|768008972|ref|XP_011525232.1|	659	gi|260436922|ref|NP_001159506.1|	gi|260436922|ref|NP_001159506.1|:suprabasin isoform 1 precursor [Homo sapiens] ;gi|768008968|ref|XP_011525231.1|:PREDICTED: suprabasin isoform X1 [Homo sapiens] ;gi|768008972|ref|XP_011525232.1|:PREDICTED: suprabasin isoform X2 [Homo sapiens] ;	SBSN	19	X	X	X	X	X	X	X	X	4	14	14	4	0	14	10.85	0.00085276	1	6	6	1	0	6	3.05	0.00050154	1	1	1	1	0	1	2.37
335	0	0	5e-05	1	0.000138	1	0.000156	1	0	0.320513	0.884615	1	gi|33356174|ref|NP_002678.2|	676	gi|33356174|ref|NP_002678.2|	pinin [Homo sapiens]	PNN	14	X	X	X	X	X	X	X	X	1	1	1	1	0	1	1.53	5.012e-05	1	2	2	1	0	2	1.53	0.00013757	2	2	2	2	0	2	3.91
336	0	0	0.000614	1	9.4e-05	1	0.000319	1	0	1.92476	0.294671	4	gi|157412328|ref|NP_001098707.1|;gi|451172106|ref|NP_001263400.1|;gi|767973704|ref|XP_011536426.1|;gi|767973706|ref|XP_011536427.1|	678	gi|157412328|ref|NP_001098707.1|	gi|157412328|ref|NP_001098707.1|:coronin-1C isoform a [Homo sapiens] ;gi|451172106|ref|NP_001263400.1|:coronin-1C isoform b [Homo sapiens] ;gi|767973704|ref|XP_011536426.1|:PREDICTED: coronin-1C isoform X1 [Homo sapiens] ;gi|767973706|ref|XP_011536427.1|:PREDICTED: coronin-1C isoform X2 [Homo sapiens] ;	CORO1C	12	X	X	X	X	X	X	X	X	1	9	9	1	0	9	3.04	0.00061373	1	1	1	1	0	1	3.04	9.358e-05	1	3	3	1	0	3	3.04
437	0	0	0.000733	1	0.001006	1	0	0	0	infinity	infinity	1	gi|4503117|ref|NP_000091.1|	1025	gi|4503117|ref|NP_000091.1|	cystatin-B [Homo sapiens]	CSTB	21	X	X	X	X	X	X	X	X	1	2	2	1	0	2	12.24	0.00073342	1	2	2	1	0	2	21.43	0.00100649	X	X	X	X	X	X	X
438	0	0	0.000239	1	0.001094	1	0	0	0	infinity	infinity	3	gi|167555104|ref|NP_002451.2|;gi|305632828|ref|NP_001182215.1|;gi|578811669|ref|XP_006715153.1|	1028	gi|167555104|ref|NP_002451.2|	gi|167555104|ref|NP_002451.2|:interferon regulatory factor 4 isoform 1 [Homo sapiens] ;gi|305632828|ref|NP_001182215.1|:interferon regulatory factor 4 isoform 2 [Homo sapiens] ;gi|578811669|ref|XP_006715153.1|:PREDICTED: interferon regulatory factor 4 isoform X1 [Homo sapiens] ;	IRF4	6	X	X	X	X	X	X	X	X	3	3	3	3	0	3	8.65	0.00023905	5	10	10	5	0	10	20.18	0.00109353	X	X	X	X	X	X	X
439	0	0	0.000517	1	0.000237	1	0	0	0	infinity	infinity	1	gi|4757900|ref|NP_004334.1|	1029	gi|4757900|ref|NP_004334.1|	calreticulin precursor [Homo sapiens]	CALR	19	X	X	X	X	X	X	X	X	3	6	6	3	0	6	11.51	0.00051709	2	2	2	2	0	2	10.31	0.00023654	X	X	X	X	X	X	X
440	0	0	0.000257	1	0.000705	1	0	0	0	infinity	infinity	1	gi|4826898|ref|NP_005013.1|	1030	gi|4826898|ref|NP_005013.1|	profilin-1 [Homo sapiens]	PFN1	17	X	X	X	X	X	X	X	X	1	1	1	1	0	1	10	0.0002567	1	2	2	1	0	2	11.43	0.00070454	X	X	X	X	X	X	X
441	0	0	7.9e-05	1	0.000432	1	0	0	0	infinity	infinity	7	gi|332164777|ref|NP_001193726.1|;gi|332164779|ref|NP_001193727.1|;gi|530405975|ref|XP_005254500.1|;gi|530405979|ref|XP_005254502.1|;gi|578827087|ref|XP_006720633.1|;gi|767984412|ref|XP_011519972.1|;gi|767984416|ref|XP_011519974.1|	1031	gi|332164777|ref|NP_001193726.1|	gi|332164777|ref|NP_001193726.1|:pyruvate kinase PKM isoform d [Homo sapiens] ;gi|332164779|ref|NP_001193727.1|:pyruvate kinase PKM isoform e [Homo sapiens] ;gi|530405975|ref|XP_005254500.1|:PREDICTED: pyruvate kinase PKM isoform X3 [Homo sapiens] ;gi|530405979|ref|XP_005254502.1|:PREDICTED: pyruvate kinase PKM isoform X1 [Homo sapiens] ;gi|578827087|ref|XP_006720633.1|:PREDICTED: pyruvate kinase…	PKM	15	X	X	X	X	X	X	X	X	1	1	1	1	0	1	4.81	7.864e-05	3	4	4	3	0	4	12.69	0.00043167	X	X	X	X	X	X	X
442	0	0	0.00034	1	0.000156	1	0	0	0	infinity	infinity	1	gi|5174447|ref|NP_006089.1|	1033	gi|5174447|ref|NP_006089.1|	guanine nucleotide-binding protein subunit beta-2-like 1 [Homo sapiens]	GNB2L1	5	X	X	X	X	X	X	X	X	2	3	3	2	0	3	8.83	0.0003401	1	1	1	1	0	1	7.57	0.00015558	X	X	X	X	X	X	X
443	0	0	0.00054	1	0.000106	1	0	0	0	infinity	infinity	1	gi|767960476|ref|XP_011517951.1|	1036	gi|767960476|ref|XP_011517951.1|	PREDICTED: vimentin isoform X1 [Homo sapiens]			X	X	X	X	X	X	X	X	5	7	7	5	0	7	14.59	0.00053983	1	1	1	1	0	1	3	0.00010583	X	X	X	X	X	X	X
444	0	0	0.000216	1	0.000446	1	0	0	0	infinity	infinity	2	gi|55956919|ref|NP_112556.2|;gi|55956921|ref|NP_004490.2|	1038	gi|55956919|ref|NP_112556.2|	gi|55956919|ref|NP_112556.2|:heterogeneous nuclear ribonucleoprotein A/B isoform a [Homo sapiens] ;gi|55956921|ref|NP_004490.2|:heterogeneous nuclear ribonucleoprotein A/B isoform b [Homo sapiens] ;	HNRNPAB	5	X	X	X	X	X	X	X	X	2	2	2	2	0	2	9.94	0.00021649	1	3	3	1	0	3	4.52	0.00044565	X	X	X	X	X	X	X
445	0	0	0.000278	1	0.000571	1	0	0	0	infinity	infinity	2	gi|527498242|ref|NP_001268383.1|;gi|527498244|ref|NP_001268382.1|	1045	gi|527498242|ref|NP_001268383.1|	gi|527498242|ref|NP_001268383.1|:methyl-CpG-binding domain protein 3 isoform 2 [Homo sapiens] ;gi|527498244|ref|NP_001268382.1|:methyl-CpG-binding domain protein 3 isoform 1 [Homo sapiens] ;	MBD3	19	X	X	X	X	X	X	X	X	1	2	2	1	0	2	5.41	0.00027751	2	3	3	2	0	3	11.2	0.00057125	X	X	X	X	X	X	X
446	0	0	0.00024	1	0.00033	1	0	0	0	infinity	infinity	2	gi|221307584|ref|NP_001138303.1|;gi|390608669|ref|NP_001254629.1|	1046	gi|221307584|ref|NP_001138303.1|	gi|221307584|ref|NP_001138303.1|:prohibitin-2 isoform 1 [Homo sapiens] ;gi|390608669|ref|NP_001254629.1|:prohibitin-2 isoform 3 [Homo sapiens] ;	PHB2	12	X	X	X	X	X	X	X	X	1	2	2	1	0	2	6.35	0.00024039	1	2	2	1	0	2	4.35	0.00032989	X	X	X	X	X	X	X
447	0	0	0.000559	1	0.000256	1	0	0	0	infinity	infinity	1	gi|39995109|ref|NP_000396.2|	1047	gi|39995109|ref|NP_000396.2|	ganglioside GM2 activator isoform 1 precursor [Homo sapiens]	GM2A	5	X	X	X	X	X	X	X	X	1	3	3	1	0	3	10.36	0.00055862	1	1	1	1	0	1	10.36	0.00025553	X	X	X	X	X	X	X
448	0	0	0.000193	1	8.8e-05	1	0	0	0	infinity	infinity	2	gi|55770830|ref|NP_003646.2|;gi|767996276|ref|XP_011523701.1|	1049	gi|55770830|ref|NP_003646.2|	gi|55770830|ref|NP_003646.2|:E3 SUMO-protein ligase CBX4 [Homo sapiens] ;gi|767996276|ref|XP_011523701.1|:PREDICTED: E3 SUMO-protein ligase CBX4 isoform X1 [Homo sapiens] ;	CBX4	17	X	X	X	X	X	X	X	X	2	3	3	2	0	3	5.89	0.00019252	1	1	1	1	0	1	4.11	8.807e-05	X	X	X	X	X	X	X
449	0	0	0.00036	1	5.5e-05	1	0	0	0	infinity	infinity	4	gi|212549553|ref|NP_060090.2|;gi|24234750|ref|NP_036350.2|;gi|578833231|ref|XP_006722805.1|;gi|768002274|ref|XP_011526286.1|	1053	gi|212549553|ref|NP_060090.2|	gi|212549553|ref|NP_060090.2|:interleukin enhancer-binding factor 3 isoform d [Homo sapiens] ;gi|24234750|ref|NP_036350.2|:interleukin enhancer-binding factor 3 isoform a [Homo sapiens] ;gi|578833231|ref|XP_006722805.1|:PREDICTED: interleukin enhancer-binding factor 3 isoform X2 [Homo sapiens] ;gi|768002274|ref|XP_011526286.1|:PREDICTED: interleukin enhancer-binding factor 3 isoform X1 [Homo sapi…	ILF3	19	X	X	X	X	X	X	X	X	4	9	9	4	0	9	7.13	0.00036018	1	1	1	1	0	1	2.56	5.492e-05	X	X	X	X	X	X	X
450	0	0	9.8e-05	1	0.000269	1	0	0	0	infinity	infinity	2	gi|460417294|ref|NP_001264069.1|;gi|5031573|ref|NP_005712.1|	1054	gi|460417294|ref|NP_001264069.1|	gi|460417294|ref|NP_001264069.1|:actin-related protein 3 isoform 2 [Homo sapiens] ;gi|5031573|ref|NP_005712.1|:actin-related protein 3 isoform 1 [Homo sapiens] ;	ACTR3	2	X	X	X	X	X	X	X	X	1	1	1	1	0	1	3.27	9.792e-05	1	2	2	1	0	2	5.99	0.00026876	X	X	X	X	X	X	X
451	0	0	0.000349	1	4e-05	1	0	0	0	infinity	infinity	5	gi|578800406|ref|XP_006711172.1|;gi|578800414|ref|XP_006711176.1|;gi|70166852|ref|NP_001102.2|;gi|767908086|ref|XP_011507362.1|;gi|767908090|ref|XP_011507364.1|	1057	gi|578800406|ref|XP_006711172.1|	gi|578800406|ref|XP_006711172.1|:PREDICTED: double-stranded RNA-specific adenosine deaminase isoform X4 [Homo sapiens] ;gi|578800414|ref|XP_006711176.1|:PREDICTED: double-stranded RNA-specific adenosine deaminase isoform X1 [Homo sapiens] ;gi|70166852|ref|NP_001102.2|:double-stranded RNA-specific adenosine deaminase isoform a [Homo sapiens] ;gi|767908086|ref|XP_011507362.1|:PREDICTED: double-stra…			X	X	X	X	X	X	X	X	5	12	12	5	0	12	6.63	0.00034891	1	1	1	1	0	1	1.94	3.99e-05	X	X	X	X	X	X	X
452	0	0	6.5e-05	1	0.000224	1	0	0	0	infinity	infinity	3	gi|150378533|ref|NP_003461.2|;gi|557129022|ref|NP_001273387.1|;gi|557129038|ref|NP_001273386.1|	1062	gi|150378533|ref|NP_003461.2|	gi|150378533|ref|NP_003461.2|:ubiquitin carboxyl-terminal hydrolase 7 isoform 1 [Homo sapiens] ;gi|557129022|ref|NP_001273387.1|:ubiquitin carboxyl-terminal hydrolase 7 isoform 3 [Homo sapiens] ;gi|557129038|ref|NP_001273386.1|:ubiquitin carboxyl-terminal hydrolase 7 isoform 2 [Homo sapiens] ;	USP7	16	X	X	X	X	X	X	X	X	2	2	2	2	0	2	2.18	6.522e-05	3	5	5	3	0	5	5.35	0.00022377	X	X	X	X	X	X	X
453	0	0	7.6e-05	1	0.000157	1	0	0	0	infinity	infinity	3	gi|38202257|ref|NP_938148.1|;gi|499589768|ref|NP_001265123.1|;gi|88900491|ref|NP_938149.2|	1065	gi|38202257|ref|NP_938148.1|	gi|38202257|ref|NP_938148.1|:neutral alpha-glucosidase AB isoform 2 precursor [Homo sapiens] ;gi|499589768|ref|NP_001265123.1|:neutral alpha-glucosidase AB isoform 6 [Homo sapiens] ;gi|88900491|ref|NP_938149.2|:neutral alpha-glucosidase AB isoform 3 precursor [Homo sapiens] ;	GANAB	11	X	X	X	X	X	X	X	X	1	2	2	1	0	2	1.38	7.614e-05	2	3	3	2	0	3	5.08	0.00015673	X	X	X	X	X	X	X
454	0	0	0.000338	1	0.000186	1	0	0	0	infinity	infinity	2	gi|148536864|ref|NP_001091896.1|;gi|578831273|ref|XP_005257661.2|	1069	gi|148536864|ref|NP_001091896.1|	gi|148536864|ref|NP_001091896.1|:SWI/SNF-related matrix-associated actin-dependent regulator of chromatin subfamily D member 2 [Homo sapiens] ;gi|578831273|ref|XP_005257661.2|:PREDICTED: SWI/SNF-related matrix-associated actin-dependent regulator of chromatin subfamily D member 2 isoform X1 [Homo sapiens] ;	SMARCD2	17	X	X	X	X	X	X	X	X	2	5	5	2	0	5	5.84	0.0003384	1	2	2	1	0	2	3.2	0.00018576	X	X	X	X	X	X	X
455	0	0	0.000118	1	5.4e-05	1	0	0	0	infinity	infinity	5	gi|21264343|ref|NP_002958.2|;gi|321267469|ref|NP_001188267.1|;gi|321267471|ref|NP_001188268.1|;gi|321267473|ref|NP_001188269.1|;gi|578833483|ref|XP_006722902.1|	1071	gi|21264343|ref|NP_002958.2|	gi|21264343|ref|NP_002958.2|:scaffold attachment factor B1 isoform 3 [Homo sapiens] ;gi|321267469|ref|NP_001188267.1|:scaffold attachment factor B1 isoform 1 [Homo sapiens] ;gi|321267471|ref|NP_001188268.1|:scaffold attachment factor B1 isoform 2 [Homo sapiens] ;gi|321267473|ref|NP_001188269.1|:scaffold attachment factor B1 isoform 4 [Homo sapiens] ;gi|578833483|ref|XP_006722902.1|:PREDICTED: sca…	SAFB	19	X	X	X	X	X	X	X	X	2	3	3	2	0	3	2.3	0.00011783	1	1	1	1	0	1	3.5	5.39e-05	X	X	X	X	X	X	X
456	0	0	7.7e-05	1	0.000105	1	0	0	0	infinity	infinity	3	gi|217272894|ref|NP_001136077.1|;gi|385298678|ref|NP_001245282.1|;gi|385298680|ref|NP_001245283.1|	1074	gi|217272894|ref|NP_001136077.1|	gi|217272894|ref|NP_001136077.1|:116 kDa U5 small nuclear ribonucleoprotein component isoform b [Homo sapiens] ;gi|385298678|ref|NP_001245282.1|:116 kDa U5 small nuclear ribonucleoprotein component isoform a [Homo sapiens] ;gi|385298680|ref|NP_001245283.1|:116 kDa U5 small nuclear ribonucleoprotein component isoform c [Homo sapiens] ;	EFTUD2	17	X	X	X	X	X	X	X	X	2	2	2	2	0	2	2.67	7.671e-05	2	2	2	2	0	2	3.09	0.00010527	X	X	X	X	X	X	X
457	0	0	0.000744	1	0.000146	1	0	0	0	infinity	infinity	2	gi|21735621|ref|NP_005909.2|;gi|538919685|ref|NP_001269332.1|	1075	gi|21735621|ref|NP_005909.2|	gi|21735621|ref|NP_005909.2|:malate dehydrogenase, mitochondrial isoform 1 precursor [Homo sapiens] ;gi|538919685|ref|NP_001269332.1|:malate dehydrogenase, mitochondrial isoform 2 precursor [Homo sapiens] ;	MDH2	7	X	X	X	X	X	X	X	X	1	7	7	1	0	7	5.62	0.00074427	1	1	1	1	0	1	5.62	0.00014591	X	X	X	X	X	X	X
458	0	0	4.9e-05	1	0.000108	1	0	0	0	infinity	infinity	10	gi|194097350|ref|NP_001123476.1|;gi|194097352|ref|NP_001123477.1|;gi|4501891|ref|NP_001093.1|;gi|767981762|ref|XP_011535567.1|;gi|767981764|ref|XP_011535568.1|;gi|767981766|ref|XP_011535569.1|;gi|767981768|ref|XP_011535570.1|;gi|767981770|ref|XP_011535571.1|;gi|767981772|ref|XP_011535572.1|;gi|767981774|ref|XP_011535573.1|	1083	gi|194097350|ref|NP_001123476.1|	gi|194097350|ref|NP_001123476.1|:alpha-actinin-1 isoform a [Homo sapiens] ;gi|194097352|ref|NP_001123477.1|:alpha-actinin-1 isoform c [Homo sapiens] ;gi|4501891|ref|NP_001093.1|:alpha-actinin-1 isoform b [Homo sapiens] ;gi|767981762|ref|XP_011535567.1|:PREDICTED: alpha-actinin-1 isoform X1 [Homo sapiens] ;gi|767981764|ref|XP_011535568.1|:PREDICTED: alpha-actinin-1 isoform X2 [Homo sapiens] ;gi|76…	ACTN1	14	X	X	X	X	X	X	X	X	2	2	1	1	1	1.25	2.84	4.915e-05	1	2	2	1	0	2	1.53	0.00010792	X	X	X	X	X	X	X
459	0	0	0.000266	1	0.000122	1	0	0	0	infinity	infinity	4	gi|17998551|ref|NP_536722.1|;gi|767999450|ref|XP_005266835.2|;gi|767999452|ref|XP_011524548.1|;gi|767999458|ref|XP_011524551.1|	1088	gi|17998551|ref|NP_536722.1|	gi|17998551|ref|NP_536722.1|:serpin B12 [Homo sapiens] ;gi|767999450|ref|XP_005266835.2|:PREDICTED: serpin B12 isoform X1 [Homo sapiens] ;gi|767999452|ref|XP_011524548.1|:PREDICTED: serpin B12 isoform X2 [Homo sapiens] ;gi|767999458|ref|XP_011524551.1|:PREDICTED: serpin B12 isoform X3 [Homo sapiens] ;	SERPINB12	18	X	X	X	X	X	X	X	X	2	3	3	2	0	3	4.2	0.0002662	1	1	1	1	0	1	4.2	0.00012177	X	X	X	X	X	X	X
460	0	0	7.2e-05	1	4.9e-05	1	0	0	0	infinity	infinity	4	gi|195976805|ref|NP_001124463.1|;gi|768056343|ref|XP_011547080.1|;gi|768056347|ref|XP_011547081.1|;gi|768056359|ref|XP_011547084.1|	1093	gi|195976805|ref|NP_001124463.1|	gi|195976805|ref|NP_001124463.1|:hypoxia up-regulated protein 1 precursor [Homo sapiens] ;gi|768056343|ref|XP_011547080.1|:PREDICTED: hypoxia up-regulated protein 1 isoform X1 [Homo sapiens] ;gi|768056347|ref|XP_011547081.1|:PREDICTED: hypoxia up-regulated protein 1 isoform X2 [Homo sapiens] ;gi|768056359|ref|XP_011547084.1|:PREDICTED: hypoxia up-regulated protein 1 isoform X3 [Homo sapiens] ;	HYOU1	11	X	X	X	X	X	X	X	X	1	2	2	1	0	2	1.3	7.195e-05	1	1	1	1	0	1	2.1	4.937e-05	X	X	X	X	X	X	X
461	0	0	0.000111	1	0.000305	1	0	0	0	infinity	infinity	2	gi|767938662|ref|XP_011532966.1|;gi|767938664|ref|XP_011532967.1|	1097	gi|767938662|ref|XP_011532966.1|	gi|767938662|ref|XP_011532966.1|:PREDICTED: calnexin isoform X2 [Homo sapiens] ;gi|767938664|ref|XP_011532967.1|:PREDICTED: calnexin isoform X1 [Homo sapiens] ;			X	X	X	X	X	X	X	X	1	2	2	1	0	2	2.48	0.00011126	1	4	4	1	0	4	2.48	0.00030537	X	X	X	X	X	X	X
462	0	0	4e-05	1	2.8e-05	1	0	0	0	infinity	infinity	10	gi|150417971|ref|NP_003165.2|;gi|150417973|ref|NP_068506.2|;gi|767960438|ref|XP_011517932.1|;gi|767960440|ref|XP_011517933.1|;gi|767960442|ref|XP_011517934.1|;gi|767960444|ref|XP_011517935.1|;gi|767960448|ref|XP_011517937.1|;gi|767960450|ref|XP_011517938.1|;gi|767960452|ref|XP_011517939.1|;gi|767960454|ref|XP_011517940.1|	1099	gi|150417971|ref|NP_003165.2|	gi|150417971|ref|NP_003165.2|:supervillin isoform 1 [Homo sapiens] ;gi|150417973|ref|NP_068506.2|:supervillin isoform 2 [Homo sapiens] ;gi|767960438|ref|XP_011517932.1|:PREDICTED: supervillin isoform X1 [Homo sapiens] ;gi|767960440|ref|XP_011517933.1|:PREDICTED: supervillin isoform X2 [Homo sapiens] ;gi|767960442|ref|XP_011517934.1|:PREDICTED: supervillin isoform X3 [Homo sapiens] ;gi|767960444|r…	SVIL	10	X	X	X	X	X	X	X	X	1	2	2	1	0	2	1.01	4.02e-05	1	1	1	1	0	1	1.12	2.758e-05	X	X	X	X	X	X	X
141	0	0	0.000169	1	0	0	0	0	0	infinity	0	4	gi|24430190|ref|NP_002266.2|;gi|530412180|ref|XP_005257402.1|;gi|767994709|ref|XP_011523086.1|;gi|767994712|ref|XP_011523087.1|	257	gi|24430190|ref|NP_002266.2|	gi|24430190|ref|NP_002266.2|:keratin, type I cytoskeletal 15 [Homo sapiens] ;gi|530412180|ref|XP_005257402.1|:PREDICTED: keratin, type I cytoskeletal 15 isoform X1 [Homo sapiens] ;gi|767994709|ref|XP_011523086.1|:PREDICTED: keratin, type I cytoskeletal 15 isoform X2 [Homo sapiens] ;gi|767994712|ref|XP_011523087.1|:PREDICTED: keratin, type I cytoskeletal 15 isoform X3 [Homo sapiens] ;	KRT15	17	2	5	0	0	5	0	5.04	X	6	40	2	1	38	2.14081	12.5	0.00016872	1	1	0	0	1	0	2.63	X	1	3	0	0	3	0	2.41
464	0	0	0.01082	1	0	0	0.002407	1	0	4.49522	0	2	gi|21614544|ref|NP_002955.2|;gi|767910129|ref|XP_011508163.1|	1116	gi|21614544|ref|NP_002955.2|	gi|21614544|ref|NP_002955.2|:protein S100-A8 [Homo sapiens] ;gi|767910129|ref|XP_011508163.1|:PREDICTED: protein S100-A8 isoform X1 [Homo sapiens] ;	S100A8	1	X	X	X	X	X	X	X	X	6	28	28	6	0	28	43.01	0.0108199	X	X	X	X	X	X	X	X	1	4	4	1	0	4	11.83
466	0	0	0.000538	1	0	0	0.000168	1	0	3.20238	0	1	gi|530427102|ref|XP_005272220.1|	1120	gi|530427102|ref|XP_005272220.1|	PREDICTED: WD repeat-containing protein 5 isoform X1 [Homo sapiens]	WDR5	9	X	X	X	X	X	X	X	X	3	5	5	3	0	5	15.27	0.00053799	X	X	X	X	X	X	X	X	1	1	1	1	0	1	4.79
467	0	0	0.002396	1	0	0	0.000533	1	0	4.49531	0	1	gi|5032057|ref|NP_005611.1|	1122	gi|5032057|ref|NP_005611.1|	protein S100-A11 [Homo sapiens]	S100A11	1	X	X	X	X	X	X	X	X	1	7	7	1	0	7	15.24	0.00239584	X	X	X	X	X	X	X	X	1	1	1	1	0	1	15.24
469	0	0	0.000698	1	0	0	0.000136	1	0	5.13235	0	1	gi|4503143|ref|NP_001900.1|	1124	gi|4503143|ref|NP_001900.1|	cathepsin D preproprotein [Homo sapiens]	CTSD	11	X	X	X	X	X	X	X	X	2	8	8	2	0	8	8.5	0.00069782	X	X	X	X	X	X	X	X	1	1	1	1	0	1	2.67
470	0	0	0.000148	1	0	0	6.1e-05	1	0	2.42623	0	4	gi|12025678|ref|NP_004915.2|;gi|530417302|ref|XP_005259338.1|;gi|530417304|ref|XP_005259339.1|;gi|578834952|ref|XP_006723469.1|	1127	gi|12025678|ref|NP_004915.2|	gi|12025678|ref|NP_004915.2|:alpha-actinin-4 [Homo sapiens] ;gi|530417302|ref|XP_005259338.1|:PREDICTED: alpha-actinin-4 isoform X2 [Homo sapiens] ;gi|530417304|ref|XP_005259339.1|:PREDICTED: alpha-actinin-4 isoform X3 [Homo sapiens] ;gi|578834952|ref|XP_006723469.1|:PREDICTED: alpha-actinin-4 isoform X1 [Homo sapiens] ;	ACTN4	19	X	X	X	X	X	X	X	X	3	4	3	2	1	3.75	4.94	0.00014793	X	X	X	X	X	X	X	X	1	1	1	1	0	1	1.76
515	0	0	0.001337	1	0	0	0	0	0	infinity	0	2	gi|530393530|ref|XP_005269809.1|;gi|578819373|ref|XP_006717879.1|	1284	gi|530393530|ref|XP_005269809.1|	gi|530393530|ref|XP_005269809.1|:PREDICTED: heterogeneous nuclear ribonucleoprotein H3 isoform X4 [Homo sapiens] ;gi|578819373|ref|XP_006717879.1|:PREDICTED: heterogeneous nuclear ribonucleoprotein H3 isoform X2 [Homo sapiens] ;	HNRNPH3	10	X	X	X	X	X	X	X	X	4	8	8	4	0	8	41.4	0.00133721	X	X	X	X	X	X	X	X	X	X	X	X	X	X	X
516	0	0	0.00213	1	0	0	0	0	0	infinity	0	1	gi|4557581|ref|NP_001435.1|	1285	gi|4557581|ref|NP_001435.1|	fatty acid-binding protein, epidermal [Homo sapiens]	FABP5	8	X	X	X	X	X	X	X	X	3	8	8	3	0	8	40.74	0.00212963	X	X	X	X	X	X	X	X	X	X	X	X	X	X	X
517	0	0	0.007135	1	0	0	0	0	0	infinity	0	1	gi|109948279|ref|NP_001035972.1|	1286	gi|109948279|ref|NP_001035972.1|	galectin-7 [Homo sapiens]	LGALS7B	19	X	X	X	X	X	X	X	X	4	27	27	4	0	27	38.97	0.00713467	X	X	X	X	X	X	X	X	X	X	X	X	X	X	X
518	0	0	0.00532	1	0	0	0	0	0	infinity	0	2	gi|25092737|ref|NP_734466.1|;gi|4504253|ref|NP_002096.1|	1287	gi|25092737|ref|NP_734466.1|	gi|25092737|ref|NP_734466.1|:histone H2A type 1-A [Homo sapiens] ;gi|4504253|ref|NP_002096.1|:histone H2AX [Homo sapiens] ;	HIST1H2AA	6	X	X	X	X	X	X	X	X	3	22	19	1	3	19.3931	35.11	0.00532016	X	X	X	X	X	X	X	X	X	X	X	X	X	X	X
519	0	0	0.000545	1	0	0	0	0	0	infinity	0	1	gi|38455402|ref|NP_005555.2|	1289	gi|38455402|ref|NP_005555.2|	neutrophil gelatinase-associated lipocalin precursor [Homo sapiens]	LCN2	9	X	X	X	X	X	X	X	X	3	3	3	3	0	3	26.77	0.00054451	X	X	X	X	X	X	X	X	X	X	X	X	X	X	X
520	0	0	0.000558	1	0	0	0	0	0	infinity	0	2	gi|10947139|ref|NP_000036.2|;gi|346986435|ref|NP_001231367.1|	1292	gi|10947139|ref|NP_000036.2|	gi|10947139|ref|NP_000036.2|:arginase-1 isoform 2 [Homo sapiens] ;gi|346986435|ref|NP_001231367.1|:arginase-1 isoform 1 [Homo sapiens] ;	ARG1	6	X	X	X	X	X	X	X	X	4	5	5	4	0	5	22.36	0.00055804	X	X	X	X	X	X	X	X	X	X	X	X	X	X	X
521	0	0	0.000904	1	0	0	0	0	0	infinity	0	1	gi|4507127|ref|NP_003084.1|	1295	gi|4507127|ref|NP_003084.1|	U1 small nuclear ribonucleoprotein C [Homo sapiens]	SNRPC	6	X	X	X	X	X	X	X	X	2	4	4	2	0	4	18.87	0.00090409	X	X	X	X	X	X	X	X	X	X	X	X	X	X	X
522	0	0	0.000315	1	0	0	0	0	0	infinity	0	3	gi|112363092|ref|NP_036366.3|;gi|768056179|ref|XP_011547168.1|;gi|768056183|ref|XP_011547169.1|	1296	gi|112363092|ref|NP_036366.3|	gi|112363092|ref|NP_036366.3|:RING1 and YY1-binding protein [Homo sapiens] ;gi|768056179|ref|XP_011547168.1|:PREDICTED: RING1 and YY1-binding protein isoform X1 [Homo sapiens] ;gi|768056183|ref|XP_011547169.1|:PREDICTED: RING1 and YY1-binding protein isoform X2 [Homo sapiens] ;	RYBP	3	X	X	X	X	X	X	X	X	2	2	2	2	0	2	18.86	0.00031524	X	X	X	X	X	X	X	X	X	X	X	X	X	X	X
523	0	0	0.000755	1	0	0	0	0	0	infinity	0	1	gi|5032113|ref|NP_005862.1|	1297	gi|5032113|ref|NP_005862.1|	survival of motor neuron-related-splicing factor 30 [Homo sapiens]	SMNDC1	10	X	X	X	X	X	X	X	X	3	5	5	3	0	5	18.07	0.00075499	X	X	X	X	X	X	X	X	X	X	X	X	X	X	X
525	0	0	0.000535	1	0	0	0	0	0	infinity	0	1	gi|6005942|ref|NP_009057.1|	1301	gi|6005942|ref|NP_009057.1|	transitional endoplasmic reticulum ATPase [Homo sapiens]	VCP	9	X	X	X	X	X	X	X	X	7	12	12	7	0	12	14.39	0.00053505	X	X	X	X	X	X	X	X	X	X	X	X	X	X	X
526	0	0	0.000424	1	0	0	0	0	0	infinity	0	1	gi|4505753|ref|NP_002620.1|	1302	gi|4505753|ref|NP_002620.1|	phosphoglycerate mutase 1 [Homo sapiens]	PGAM1	10	X	X	X	X	X	X	X	X	2	3	3	2	0	3	13.78	0.00042446	X	X	X	X	X	X	X	X	X	X	X	X	X	X	X
527	0	0	0.000476	1	0	0	0	0	0	infinity	0	6	gi|49574546|ref|NP_001001890.1|;gi|530419106|ref|XP_005261125.1|;gi|530419108|ref|XP_005261126.1|;gi|768021804|ref|XP_011528068.1|;gi|768021812|ref|XP_011528069.1|;gi|768021819|ref|XP_011528070.1|	1303	gi|49574546|ref|NP_001001890.1|	gi|49574546|ref|NP_001001890.1|:runt-related transcription factor 1 isoform AML1b [Homo sapiens] ;gi|530419106|ref|XP_005261125.1|:PREDICTED: runt-related transcription factor 1 isoform X2 [Homo sapiens] ;gi|530419108|ref|XP_005261126.1|:PREDICTED: runt-related transcription factor 1 isoform X4 [Homo sapiens] ;gi|768021804|ref|XP_011528068.1|:PREDICTED: runt-related transcription factor 1 isoform…	RUNX1	21	X	X	X	X	X	X	X	X	4	6	6	4	0	6	13.69	0.00047599	X	X	X	X	X	X	X	X	X	X	X	X	X	X	X
528	0	0	0.000356	1	0	0	0	0	0	infinity	0	6	gi|46370082|ref|NP_996920.1|;gi|46370084|ref|NP_996921.1|;gi|767985129|ref|XP_011520262.1|;gi|767985131|ref|XP_011520263.1|;gi|767985133|ref|XP_011520264.1|;gi|767985135|ref|XP_011520265.1|	1310	gi|46370082|ref|NP_996920.1|	gi|46370082|ref|NP_996920.1|:transcription factor 12 isoform a [Homo sapiens] ;gi|46370084|ref|NP_996921.1|:transcription factor 12 isoform b [Homo sapiens] ;gi|767985129|ref|XP_011520262.1|:PREDICTED: transcription factor 12 isoform X1 [Homo sapiens] ;gi|767985131|ref|XP_011520263.1|:PREDICTED: transcription factor 12 isoform X2 [Homo sapiens] ;gi|767985133|ref|XP_011520264.1|:PREDICTED: transcr…	TCF12	15	X	X	X	X	X	X	X	X	4	7	7	4	0	7	11.9	0.00035632	X	X	X	X	X	X	X	X	X	X	X	X	X	X	X
529	0	0	0.000482	1	0	0	0	0	0	infinity	0	1	gi|4885111|ref|NP_005176.1|	1313	gi|4885111|ref|NP_005176.1|	calmodulin-like protein 3 [Homo sapiens]	CALML3	10	X	X	X	X	X	X	X	X	1	2	2	1	0	2	11.41	0.00048238	X	X	X	X	X	X	X	X	X	X	X	X	X	X	X
530	0	0	0.000496	1	0	0	0	0	0	infinity	0	2	gi|530417951|ref|XP_005260393.1|;gi|768016563|ref|XP_011526997.1|	1314	gi|530417951|ref|XP_005260393.1|	gi|530417951|ref|XP_005260393.1|:PREDICTED: RNA-binding protein Raly isoform X2 [Homo sapiens] ;gi|768016563|ref|XP_011526997.1|:PREDICTED: RNA-binding protein Raly isoform X1 [Homo sapiens] ;	RALY	20	X	X	X	X	X	X	X	X	2	4	4	2	0	4	11.03	0.00049569	X	X	X	X	X	X	X	X	X	X	X	X	X	X	X
531	0	0	0.000542	1	0	0	0	0	0	infinity	0	2	gi|469608407|ref|NP_001264152.1|;gi|469608410|ref|NP_001264153.1|	1316	gi|469608407|ref|NP_001264152.1|	gi|469608407|ref|NP_001264152.1|:transgelin-2 isoform b [Homo sapiens] ;gi|469608410|ref|NP_001264153.1|:transgelin-2 isoform a [Homo sapiens] ;	TAGLN2	1	X	X	X	X	X	X	X	X	1	3	3	1	0	3	9.05	0.00054177	X	X	X	X	X	X	X	X	X	X	X	X	X	X	X
532	0	0	0.000215	1	0	0	0	0	0	infinity	0	1	gi|320118898|ref|NP_001188504.1|	1317	gi|320118898|ref|NP_001188504.1|	cathepsin L2 preproprotein [Homo sapiens]	CTSV	9	X	X	X	X	X	X	X	X	1	2	2	1	0	2	8.38	0.0002152	X	X	X	X	X	X	X	X	X	X	X	X	X	X	X
533	0	0	0.000345	1	0	0	0	0	0	infinity	0	1	gi|4505763|ref|NP_000282.1|	1321	gi|4505763|ref|NP_000282.1|	phosphoglycerate kinase 1 [Homo sapiens]	PGK1	X	X	X	X	X	X	X	X	X	2	4	4	2	0	4	7.67	0.00034473	X	X	X	X	X	X	X	X	X	X	X	X	X	X	X
534	0	0	0.000428	1	0	0	0	0	0	infinity	0	3	gi|530385044|ref|XP_005249934.1|;gi|751557636|ref|NP_001291452.1|;gi|767945922|ref|XP_011513869.1|	1322	gi|530385044|ref|XP_005249934.1|	gi|530385044|ref|XP_005249934.1|:PREDICTED: mitotic spindle assembly checkpoint protein MAD1 isoform X2 [Homo sapiens] ;gi|751557636|ref|NP_001291452.1|:mitotic spindle assembly checkpoint protein MAD1 isoform a [Homo sapiens] ;gi|767945922|ref|XP_011513869.1|:PREDICTED: mitotic spindle assembly checkpoint protein MAD1 isoform X1 [Homo sapiens] ;	MAD1L1	7	X	X	X	X	X	X	X	X	4	8	8	4	0	8	7.45	0.00042847	X	X	X	X	X	X	X	X	X	X	X	X	X	X	X
535	0	0	0.000448	1	0	0	0	0	0	infinity	0	1	gi|224549005|ref|NP_001139019.1|	1323	gi|224549005|ref|NP_001139019.1|	splicing factor 45 [Homo sapiens]	RBM17	10	X	X	X	X	X	X	X	X	3	5	5	3	0	5	7.23	0.0004481	X	X	X	X	X	X	X	X	X	X	X	X	X	X	X
537	0	0	0.000296	1	0	0	0	0	0	infinity	0	1	gi|767994133|ref|XP_011522858.1|	1330	gi|767994133|ref|XP_011522858.1|	PREDICTED: fructose-bisphosphate aldolase C isoform X1 [Homo sapiens]			X	X	X	X	X	X	X	X	1	3	3	1	0	3	6.32	0.00029619	X	X	X	X	X	X	X	X	X	X	X	X	X	X	X
538	0	0	0.000479	1	0	0	0	0	0	infinity	0	2	gi|530370023|ref|XP_005246453.1|;gi|767917290|ref|XP_011509142.1|	1331	gi|530370023|ref|XP_005246453.1|	gi|530370023|ref|XP_005246453.1|:PREDICTED: DNA-binding protein SATB2 isoform X2 [Homo sapiens] ;gi|767917290|ref|XP_011509142.1|:PREDICTED: DNA-binding protein SATB2 isoform X1 [Homo sapiens] ;	SATB2	2	X	X	X	X	X	X	X	X	2	9	9	2	0	9	6.22	0.00047917	X	X	X	X	X	X	X	X	X	X	X	X	X	X	X
539	0	0	0.00017	1	0	0	0	0	0	infinity	0	3	gi|125628632|ref|NP_001074961.1|;gi|125628636|ref|NP_872313.2|;gi|530399828|ref|XP_005268733.1|	1332	gi|125628632|ref|NP_001074961.1|	gi|125628632|ref|NP_001074961.1|:keratin, type II cytoskeletal 80 isoform K80.1 [Homo sapiens] ;gi|125628636|ref|NP_872313.2|:keratin, type II cytoskeletal 80 isoform K80 [Homo sapiens] ;gi|530399828|ref|XP_005268733.1|:PREDICTED: keratin, type II cytoskeletal 80 isoform X1 [Homo sapiens] ;	KRT80	12	X	X	X	X	X	X	X	X	2	2	2	2	0	2	6.16	0.00017032	X	X	X	X	X	X	X	X	X	X	X	X	X	X	X
540	0	0	0.000259	1	0	0	0	0	0	infinity	0	2	gi|530394477|ref|XP_005270270.1|;gi|58761530|ref|NP_001011663.1|	1333	gi|530394477|ref|XP_005270270.1|	gi|530394477|ref|XP_005270270.1|:PREDICTED: polycomb group RING finger protein 6 isoform X1 [Homo sapiens] ;gi|58761530|ref|NP_001011663.1|:polycomb group RING finger protein 6 isoform a [Homo sapiens] ;	PCGF6	10	X	X	X	X	X	X	X	X	1	2	2	1	0	2	6.12	0.00025854	X	X	X	X	X	X	X	X	X	X	X	X	X	X	X
541	0	0	0.000353	1	0	0	0	0	0	infinity	0	1	gi|578823404|ref|XP_006719338.1|	1337	gi|578823404|ref|XP_006719338.1|	PREDICTED: ETS domain-containing protein Elk-3 isoform X1 [Homo sapiens]			X	X	X	X	X	X	X	X	1	4	4	1	0	4	5.16	0.00035319	X	X	X	X	X	X	X	X	X	X	X	X	X	X	X
542	0	0	0.00053	1	0	0	0	0	0	infinity	0	1	gi|767950275|ref|XP_011542114.1|	1342	gi|767950275|ref|XP_011542114.1|	PREDICTED: cathepsin B isoform X1 [Homo sapiens]			X	X	X	X	X	X	X	X	1	5	5	1	0	5	5.01	0.00053005	X	X	X	X	X	X	X	X	X	X	X	X	X	X	X
543	0	0	0.000192	1	0	0	0	0	0	infinity	0	10	gi|384475528|ref|NP_001244958.1|;gi|390517030|ref|NP_001121135.2|;gi|427918083|ref|NP_001244959.1|;gi|4504165|ref|NP_000168.1|;gi|530391018|ref|XP_005251997.1|;gi|767957185|ref|XP_006717138.2|;gi|767957187|ref|XP_011516886.1|;gi|767957189|ref|XP_011516887.1|;gi|767957200|ref|XP_011516892.1|;gi|767957206|ref|XP_011516895.1|	1344	gi|384475528|ref|NP_001244958.1|	gi|384475528|ref|NP_001244958.1|:gelsolin isoform d [Homo sapiens] ;gi|390517030|ref|NP_001121135.2|:gelsolin isoform f [Homo sapiens] ;gi|427918083|ref|NP_001244959.1|:gelsolin isoform e [Homo sapiens] ;gi|4504165|ref|NP_000168.1|:gelsolin isoform a precursor [Homo sapiens] ;gi|530391018|ref|XP_005251997.1|:PREDICTED: gelsolin isoform X6 [Homo sapiens] ;gi|767957185|ref|XP_006717138.2|:PREDICTED…	GSN	9	X	X	X	X	X	X	X	X	2	4	4	2	0	4	4.95	0.00019218	X	X	X	X	X	X	X	X	X	X	X	X	X	X	X
544	0	0	0.000183	1	0	0	0	0	0	infinity	0	3	gi|193794853|ref|NP_079197.3|;gi|530422194|ref|XP_005262259.1|;gi|530422196|ref|XP_005262260.1|	1353	gi|193794853|ref|NP_079197.3|	gi|193794853|ref|NP_079197.3|:protein POF1B [Homo sapiens] ;gi|530422194|ref|XP_005262259.1|:PREDICTED: protein POF1B isoform X1 [Homo sapiens] ;gi|530422196|ref|XP_005262260.1|:PREDICTED: protein POF1B isoform X2 [Homo sapiens] ;	POF1B	X	X	X	X	X	X	X	X	X	2	3	3	2	0	3	4.58	0.00018304	X	X	X	X	X	X	X	X	X	X	X	X	X	X	X
545	0	0	0.000174	1	0	0	0	0	0	infinity	0	1	gi|6678271|ref|NP_031401.1|	1355	gi|6678271|ref|NP_031401.1|	TAR DNA-binding protein 43 [Homo sapiens]	TARDBP	1	X	X	X	X	X	X	X	X	1	2	2	1	0	2	4.35	0.00017361	X	X	X	X	X	X	X	X	X	X	X	X	X	X	X
546	0	0	0.000248	1	0	0	0	0	0	infinity	0	2	gi|53729344|ref|NP_001005337.1|;gi|53729346|ref|NP_000290.2|	1356	gi|53729344|ref|NP_001005337.1|	gi|53729344|ref|NP_001005337.1|:plakophilin-1 isoform 1a [Homo sapiens] ;gi|53729346|ref|NP_000290.2|:plakophilin-1 isoform 1b [Homo sapiens] ;	PKP1	1	X	X	X	X	X	X	X	X	2	5	5	2	0	5	4.27	0.0002475	X	X	X	X	X	X	X	X	X	X	X	X	X	X	X
547	0	0	0.000151	1	0	0	0	0	0	infinity	0	4	gi|13027630|ref|NP_073210.1|;gi|530426297|ref|XP_005261339.1|;gi|578837416|ref|XP_006724393.1|;gi|578837418|ref|XP_006724394.1|	1357	gi|13027630|ref|NP_073210.1|	gi|13027630|ref|NP_073210.1|:protein DGCR14 [Homo sapiens] ;gi|530426297|ref|XP_005261339.1|:PREDICTED: protein DGCR14 isoform X1 [Homo sapiens] ;gi|578837416|ref|XP_006724393.1|:PREDICTED: protein DGCR14 isoform X2 [Homo sapiens] ;gi|578837418|ref|XP_006724394.1|:PREDICTED: protein DGCR14 isoform X3 [Homo sapiens] ;	DGCR14	22	X	X	X	X	X	X	X	X	1	2	2	1	0	2	4.2	0.000151	X	X	X	X	X	X	X	X	X	X	X	X	X	X	X
548	0	0	0.000193	1	0	0	0	0	0	infinity	0	1	gi|578800828|ref|XP_006711341.1|	1360	gi|578800828|ref|XP_006711341.1|	PREDICTED: glutamine synthetase isoform X1 [Homo sapiens]			X	X	X	X	X	X	X	X	1	2	2	1	0	2	4.02	0.00019269	X	X	X	X	X	X	X	X	X	X	X	X	X	X	X
549	0	0	0.000144	1	0	0	0	0	0	infinity	0	3	gi|149944640|ref|NP_001092740.1|;gi|530391117|ref|XP_005252046.1|;gi|767957480|ref|XP_011517001.1|	1361	gi|149944640|ref|NP_001092740.1|	gi|149944640|ref|NP_001092740.1|:zinc finger and BTB domain-containing protein 34 [Homo sapiens] ;gi|530391117|ref|XP_005252046.1|:PREDICTED: zinc finger and BTB domain-containing protein 34 isoform X1 [Homo sapiens] ;gi|767957480|ref|XP_011517001.1|:PREDICTED: zinc finger and BTB domain-containing protein 34 isoform X2 [Homo sapiens] ;	ZBTB34	9	X	X	X	X	X	X	X	X	1	2	2	1	0	2	4	0.00014375	X	X	X	X	X	X	X	X	X	X	X	X	X	X	X
550	0	0	9e-05	1	0	0	0	0	0	infinity	0	3	gi|530374206|ref|XP_005247313.1|;gi|767926187|ref|XP_011510912.1|;gi|767926190|ref|XP_011510913.1|	1366	gi|530374206|ref|XP_005247313.1|	gi|530374206|ref|XP_005247313.1|:PREDICTED: zinc finger and BTB domain-containing protein 38 isoform X3 [Homo sapiens] ;gi|767926187|ref|XP_011510912.1|:PREDICTED: zinc finger and BTB domain-containing protein 38 isoform X2 [Homo sapiens] ;gi|767926190|ref|XP_011510913.1|:PREDICTED: zinc finger and BTB domain-containing protein 38 isoform X1 [Homo sapiens] ;	ZBTB38	3	X	X	X	X	X	X	X	X	2	3	3	2	0	3	3.34	9.014e-05	X	X	X	X	X	X	X	X	X	X	X	X	X	X	X
551	0	0	9.8e-05	1	0	0	0	0	0	infinity	0	2	gi|768016782|ref|XP_011527049.1|;gi|768016784|ref|XP_011527050.1|	1368	gi|768016782|ref|XP_011527049.1|	gi|768016782|ref|XP_011527049.1|:PREDICTED: activity-dependent neuroprotector homeobox protein isoform X1 [Homo sapiens] ;gi|768016784|ref|XP_011527050.1|:PREDICTED: activity-dependent neuroprotector homeobox protein isoform X2 [Homo sapiens] ;			X	X	X	X	X	X	X	X	2	3	3	2	0	3	3.27	9.783e-05	X	X	X	X	X	X	X	X	X	X	X	X	X	X	X
552	0	0	0.00013	1	0	0	0	0	0	infinity	0	2	gi|50345984|ref|NP_001001937.1|;gi|767998810|ref|XP_011524320.1|	1369	gi|50345984|ref|NP_001001937.1|	gi|50345984|ref|NP_001001937.1|:ATP synthase subunit alpha, mitochondrial isoform a precursor [Homo sapiens] ;gi|767998810|ref|XP_011524320.1|:PREDICTED: ATP synthase subunit alpha, mitochondrial isoform X1 [Homo sapiens] ;	ATP5A1	18	X	X	X	X	X	X	X	X	1	2	2	1	0	2	3.25	0.00012997	X	X	X	X	X	X	X	X	X	X	X	X	X	X	X
554	0	0	0.000164	1	0	0	0	0	0	infinity	0	1	gi|50726968|ref|NP_005917.2|	1372	gi|50726968|ref|NP_005917.2|	microfibrillar-associated protein 1 [Homo sapiens]	MFAP1	15	X	X	X	X	X	X	X	X	1	2	2	1	0	2	2.96	0.00016372	X	X	X	X	X	X	X	X	X	X	X	X	X	X	X
555	0	0	7.6e-05	1	0	0	0	0	0	infinity	0	3	gi|347582593|ref|NP_001231567.1|;gi|74136549|ref|NP_115575.1|;gi|767964042|ref|XP_011538564.1|	1373	gi|347582593|ref|NP_001231567.1|	gi|347582593|ref|NP_001231567.1|:AT-rich interactive domain-containing protein 5B isoform 2 [Homo sapiens] ;gi|74136549|ref|NP_115575.1|:AT-rich interactive domain-containing protein 5B isoform 1 [Homo sapiens] ;gi|767964042|ref|XP_011538564.1|:PREDICTED: AT-rich interactive domain-containing protein 5B isoform X1 [Homo sapiens] ;	ARID5B	10	X	X	X	X	X	X	X	X	2	2	2	2	0	2	2.96	7.606e-05	X	X	X	X	X	X	X	X	X	X	X	X	X	X	X
556	0	0	0.000119	1	0	0	0	0	0	infinity	0	1	gi|9257257|ref|NP_059830.1|	1374	gi|9257257|ref|NP_059830.1|	WD repeat-containing protein 1 isoform 1 [Homo sapiens]	WDR1	4	X	X	X	X	X	X	X	X	1	2	2	1	0	2	2.64	0.00011861	X	X	X	X	X	X	X	X	X	X	X	X	X	X	X
557	0	0	7.1e-05	1	0	0	0	0	0	infinity	0	1	gi|153792074|ref|NP_065770.1|	1377	gi|153792074|ref|NP_065770.1|	proline-rich protein 12 [Homo sapiens]	PRR12	19	X	X	X	X	X	X	X	X	2	4	4	2	0	4	2.46	7.06e-05	X	X	X	X	X	X	X	X	X	X	X	X	X	X	X
558	0	0	9.2e-05	1	0	0	0	0	0	infinity	0	4	gi|768025661|ref|XP_011528654.1|;gi|768025669|ref|XP_011528656.1|;gi|768057202|ref|XP_011547122.1|;gi|768057205|ref|XP_011547123.1|	1379	gi|768025661|ref|XP_011528654.1|	gi|768025661|ref|XP_011528654.1|:PREDICTED: transcription factor 20 isoform X1 [Homo sapiens] ;gi|768025669|ref|XP_011528656.1|:PREDICTED: transcription factor 20 isoform X2 [Homo sapiens] ;gi|768057202|ref|XP_011547122.1|:PREDICTED: transcription factor 20 isoform X3 [Homo sapiens] ;gi|768057205|ref|XP_011547123.1|:PREDICTED: transcription factor 20 isoform X4 [Homo sapiens] ;			X	X	X	X	X	X	X	X	2	5	5	2	0	5	2.45	9.168e-05	X	X	X	X	X	X	X	X	X	X	X	X	X	X	X
559	0	0	4.9e-05	1	0	0	0	0	0	infinity	0	1	gi|74271845|ref|NP_653271.2|	1380	gi|74271845|ref|NP_653271.2|	alpha-2-macroglobulin-like protein 1 isoform 1 precursor [Homo sapiens]	A2ML1	12	X	X	X	X	X	X	X	X	2	2	2	2	0	2	2.41	4.943e-05	X	X	X	X	X	X	X	X	X	X	X	X	X	X	X
560	0	0	0.000111	1	0	0	0	0	0	infinity	0	1	gi|33469964|ref|NP_757386.2|	1384	gi|33469964|ref|NP_757386.2|	SURP and G-patch domain-containing protein 1 [Homo sapiens]	SUGP1	19	X	X	X	X	X	X	X	X	1	2	2	1	0	2	2.02	0.00011143	X	X	X	X	X	X	X	X	X	X	X	X	X	X	X
561	0	0	4.4e-05	1	0	0	0	0	0	infinity	0	13	gi|22538461|ref|NP_006302.2|;gi|530410796|ref|XP_005256928.1|;gi|530410798|ref|XP_005256929.1|;gi|530410800|ref|XP_005256930.1|;gi|530410802|ref|XP_005256931.1|;gi|530410804|ref|XP_005256932.1|;gi|578830114|ref|XP_006721665.1|;gi|578830118|ref|XP_006721666.1|;gi|578830122|ref|XP_006721667.1|;gi|767992722|ref|XP_011522385.1|;gi|767992726|ref|XP_011522386.1|;gi|767992735|ref|XP_011522387.1|;gi|7679…	1389	gi|22538461|ref|NP_006302.2|	gi|22538461|ref|NP_006302.2|:nuclear receptor corepressor 1 isoform 1 [Homo sapiens] ;gi|530410796|ref|XP_005256928.1|:PREDICTED: nuclear receptor corepressor 1 isoform X5 [Homo sapiens] ;gi|530410798|ref|XP_005256929.1|:PREDICTED: nuclear receptor corepressor 1 isoform X6 [Homo sapiens] ;gi|530410800|ref|XP_005256930.1|:PREDICTED: nuclear receptor corepressor 1 isoform X8 [Homo sapiens] ;gi|5304…	NCOR1	17	X	X	X	X	X	X	X	X	2	3	3	2	0	3	1.93	4.419e-05	X	X	X	X	X	X	X	X	X	X	X	X	X	X	X
562	0	0	4.1e-05	1	0	0	0	0	0	infinity	0	3	gi|256773222|ref|NP_060639.3|;gi|578822922|ref|XP_006719162.1|;gi|767972085|ref|XP_011519024.1|	1403	gi|256773222|ref|NP_060639.3|	gi|256773222|ref|NP_060639.3|:uncharacterized protein KIAA1551 [Homo sapiens] ;gi|578822922|ref|XP_006719162.1|:PREDICTED: uncharacterized protein KIAA1551 isoform X2 [Homo sapiens] ;gi|767972085|ref|XP_011519024.1|:PREDICTED: uncharacterized protein KIAA1551 isoform X1 [Homo sapiens] ;	KIAA1551	12	X	X	X	X	X	X	X	X	2	2	2	2	0	2	1.77	4.114e-05	X	X	X	X	X	X	X	X	X	X	X	X	X	X	X
563	0	0	7.8e-05	1	0	0	0	0	0	infinity	0	4	gi|37059814|ref|NP_061875.2|;gi|530367713|ref|XP_005264431.1|;gi|530367717|ref|XP_005264433.1|;gi|530367719|ref|XP_005264434.1|	1405	gi|37059814|ref|NP_061875.2|	gi|37059814|ref|NP_061875.2|:ewing's tumor-associated antigen 1 [Homo sapiens] ;gi|530367713|ref|XP_005264431.1|:PREDICTED: ewing's tumor-associated antigen 1 isoform X1 [Homo sapiens] ;gi|530367717|ref|XP_005264433.1|:PREDICTED: ewing's tumor-associated antigen 1 isoform X3 [Homo sapiens] ;gi|530367719|ref|XP_005264434.1|:PREDICTED: ewing's tumor-associated antigen 1 isoform X4 [Homo sapiens] ;	ETAA1	2	X	X	X	X	X	X	X	X	1	2	2	1	0	2	1.73	7.762e-05	X	X	X	X	X	X	X	X	X	X	X	X	X	X	X
564	0	0	7.5e-05	1	0	0	0	0	0	infinity	0	6	gi|530424370|ref|XP_005256229.1|;gi|530424378|ref|XP_005256233.1|;gi|767990589|ref|XP_011521649.1|;gi|767990595|ref|XP_011521650.1|;gi|767990597|ref|XP_011521651.1|;gi|767990602|ref|XP_005256232.2|	1413	gi|530424370|ref|XP_005256229.1|	gi|530424370|ref|XP_005256229.1|:PREDICTED: chromodomain-helicase-DNA-binding protein 9 isoform X1 [Homo sapiens] ;gi|530424378|ref|XP_005256233.1|:PREDICTED: chromodomain-helicase-DNA-binding protein 9 isoform X6 [Homo sapiens] ;gi|767990589|ref|XP_011521649.1|:PREDICTED: chromodomain-helicase-DNA-binding protein 9 isoform X2 [Homo sapiens] ;gi|767990595|ref|XP_011521650.1|:PREDICTED: chromodoma…	CHD9	16	X	X	X	X	X	X	X	X	2	6	3	1	3	6	1.25	7.484e-05	X	X	X	X	X	X	X	X	X	X	X	X	X	X	X
565	0	0	7.2e-05	1	0	0	0	0	0	infinity	0	12	gi|148612879|ref|NP_079223.3|;gi|530375304|ref|XP_005247846.1|;gi|530375306|ref|XP_005247847.1|;gi|530375309|ref|XP_005247848.1|;gi|530375313|ref|XP_005247850.1|;gi|578807741|ref|XP_006713818.1|;gi|578807743|ref|XP_006713819.1|;gi|578807745|ref|XP_006713820.1|;gi|767927654|ref|XP_011511488.1|;gi|767927658|ref|XP_011511489.1|;gi|767927660|ref|XP_011511490.1|;gi|767927663|ref|XP_011511491.1|	1420	gi|148612879|ref|NP_079223.3|	gi|148612879|ref|NP_079223.3|:polyhomeotic-like protein 3 [Homo sapiens] ;gi|530375304|ref|XP_005247846.1|:PREDICTED: polyhomeotic-like protein 3 isoform X1 [Homo sapiens] ;gi|530375306|ref|XP_005247847.1|:PREDICTED: polyhomeotic-like protein 3 isoform X3 [Homo sapiens] ;gi|530375309|ref|XP_005247848.1|:PREDICTED: polyhomeotic-like protein 3 isoform X8 [Homo sapiens] ;gi|530375313|ref|XP_00524785…	PHC3	3	X	X	X	X	X	X	X	X	1	2	2	1	0	2	1.21	7.224e-05	X	X	X	X	X	X	X	X	X	X	X	X	X	X	X
566	0	0	3.6e-05	1	0	0	0	0	0	infinity	0	1	gi|4505939|ref|NP_000928.1|	1423	gi|4505939|ref|NP_000928.1|	DNA-directed RNA polymerase II subunit RPB1 [Homo sapiens]	POLR2A	17	X	X	X	X	X	X	X	X	1	2	2	1	0	2	1.07	3.648e-05	X	X	X	X	X	X	X	X	X	X	X	X	X	X	X
567	0	0	4.2e-05	1	0	0	0	0	0	infinity	0	4	gi|183396783|ref|NP_001116855.1|;gi|530421481|ref|XP_005272676.1|;gi|530421483|ref|XP_005272677.1|;gi|768033247|ref|XP_011542233.1|	1425	gi|183396783|ref|NP_001116855.1|	gi|183396783|ref|NP_001116855.1|:BCL-6 corepressor isoform a [Homo sapiens] ;gi|530421481|ref|XP_005272676.1|:PREDICTED: BCL-6 corepressor isoform X3 [Homo sapiens] ;gi|530421483|ref|XP_005272677.1|:PREDICTED: BCL-6 corepressor isoform X1 [Homo sapiens] ;gi|768033247|ref|XP_011542233.1|:PREDICTED: BCL-6 corepressor isoform X2 [Homo sapiens] ;	BCOR	X	X	X	X	X	X	X	X	X	1	2	2	1	0	2	0.93	4.176e-05	X	X	X	X	X	X	X	X	X	X	X	X	X	X	X
568	0	0	2.9e-05	1	0	0	0	0	0	infinity	0	3	gi|331284176|ref|NP_001070729.2|;gi|331284178|ref|NP_006303.4|;gi|331284180|ref|NP_001193583.1|	1428	gi|331284176|ref|NP_001070729.2|	gi|331284176|ref|NP_001070729.2|:nuclear receptor corepressor 2 isoform 2 [Homo sapiens] ;gi|331284178|ref|NP_006303.4|:nuclear receptor corepressor 2 isoform 1 [Homo sapiens] ;gi|331284180|ref|NP_001193583.1|:nuclear receptor corepressor 2 isoform 3 [Homo sapiens] ;	NCOR2	12	X	X	X	X	X	X	X	X	1	2	2	1	0	2	0.57	2.924e-05	X	X	X	X	X	X	X	X	X	X	X	X	X	X	X
569	0	0	0.00017	1	0	0	0	0	0	infinity	0	1	gi|767953676|ref|XP_011515627.1|	1432	gi|767953676|ref|XP_011515627.1|	PREDICTED: epiplakin isoform X1 [Homo sapiens]			X	X	X	X	X	X	X	X	1	24	24	1	0	24	0.43	0.00016952	X	X	X	X	X	X	X	X	X	X	X	X	X	X	X
570	0	0	0.000159	1	0	0	0	0	0	infinity	0	2	gi|60097902|ref|NP_002007.1|;gi|767908770|ref|XP_011507631.1|	1433	gi|60097902|ref|NP_002007.1|	gi|60097902|ref|NP_002007.1|:filaggrin [Homo sapiens] ;gi|767908770|ref|XP_011507631.1|:PREDICTED: filaggrin isoform X1 [Homo sapiens] ;	FLG	1	X	X	X	X	X	X	X	X	1	18	18	1	0	18	0.39	0.00015929	X	X	X	X	X	X	X	X	X	X	X	X	X	X	X
104	0	0	0	0	0.00011	1	0	0	0	0	infinity	1	gi|50592996|ref|NP_006077.2|	181	gi|50592996|ref|NP_006077.2|	tubulin beta-3 chain isoform 1 [Homo sapiens]	TUBB3	16	8	25	0	0	25	0	16.89	X	1	4	0	0	4	0	3.33	X	9	40	0	0	40	1	21.11	0.0001096	6	21	0	0	21	0	11.33
202	0	0	0	0	0.00052	1	0	0	0	0	infinity	12	gi|158420731|ref|NP_001005271.2|;gi|52630322|ref|NP_005843.2|;gi|52630326|ref|NP_001005273.1|;gi|530409847|ref|XP_005256484.1|;gi|530409849|ref|XP_005256485.1|;gi|530409851|ref|XP_005256486.1|;gi|578829645|ref|XP_006721486.1|;gi|578829647|ref|XP_006721487.1|;gi|578829655|ref|XP_006721490.1|;gi|578829657|ref|XP_006721491.1|;gi|578829662|ref|XP_006721493.1|;gi|767991543|ref|XP_011521931.1|	389	gi|158420731|ref|NP_001005271.2|	gi|158420731|ref|NP_001005271.2|:chromodomain-helicase-DNA-binding protein 3 isoform 3 [Homo sapiens] ;gi|52630322|ref|NP_005843.2|:chromodomain-helicase-DNA-binding protein 3 isoform 2 [Homo sapiens] ;gi|52630326|ref|NP_001005273.1|:chromodomain-helicase-DNA-binding protein 3 isoform 1 [Homo sapiens] ;gi|530409847|ref|XP_005256484.1|:PREDICTED: chromodomain-helicase-DNA-binding protein 3 isoform…	CHD3	17	4	14	0	0	14	0	2.91	X	4	7	0	0	7	0	3.11	X	16	48	15	5	33	21.697	10	0.0005197	X	X	X	X	X	X	X
369	0	0	0	0	0.000112	1	0	0	0	0	infinity	2	gi|767958865|ref|XP_011517554.1|;gi|767958875|ref|XP_011517559.1|	751	gi|767958865|ref|XP_011517554.1|	gi|767958865|ref|XP_011517554.1|:PREDICTED: protein transport protein Sec16A isoform X1 [Homo sapiens] ;gi|767958875|ref|XP_011517559.1|:PREDICTED: protein transport protein Sec16A isoform X10 [Homo sapiens] ;			9	19	0	0	19	0	10.14	X	X	X	X	X	X	X	X	X	10	14	1	1	13	5.33333	10.44	0.0001116	X	X	X	X	X	X	X
463	0	0	0	0	1.6e-05	1	0	0	0	0	infinity	7	gi|54112403|ref|NP_060250.2|;gi|767951835|ref|XP_011515856.1|;gi|767951837|ref|XP_011515857.1|;gi|767951839|ref|XP_011515858.1|;gi|767951841|ref|XP_011515859.1|;gi|767951843|ref|XP_011515860.1|;gi|767951845|ref|XP_011515861.1|	1112	gi|54112403|ref|NP_060250.2|	gi|54112403|ref|NP_060250.2|:chromodomain-helicase-DNA-binding protein 7 [Homo sapiens] ;gi|767951835|ref|XP_011515856.1|:PREDICTED: chromodomain-helicase-DNA-binding protein 7 isoform X1 [Homo sapiens] ;gi|767951837|ref|XP_011515857.1|:PREDICTED: chromodomain-helicase-DNA-binding protein 7 isoform X2 [Homo sapiens] ;gi|767951839|ref|XP_011515858.1|:PREDICTED: chromodomain-helicase-DNA-binding pr…	CHD7	8	X	X	X	X	X	X	X	X	1	3	0	0	3	0	0.43	X	1	1	1	1	0	1	1.03	1.646e-05	X	X	X	X	X	X	X
475	0	0	0	0	0.000489	1	0.000444	1	0	0	1.10135	1	gi|5174703|ref|NP_006107.1|	1134	gi|5174703|ref|NP_006107.1|	TGF-beta-activated kinase 1 and MAP3K7-binding protein 1 isoform alpha [Homo sapiens]	TAB1	22	X	X	X	X	X	X	X	X	X	X	X	X	X	X	X	X	2	5	5	2	0	5	10.71	0.00048927	3	4	4	3	0	4	9.52
477	0	0	0	0	0.00233	1	0.000441	1	0	0	5.28345	1	gi|767934186|ref|XP_011512246.1|	1136	gi|767934186|ref|XP_011512246.1|	PREDICTED: activated RNA polymerase II transcriptional coactivator p15 isoform X1 [Homo sapiens]			X	X	X	X	X	X	X	X	X	X	X	X	X	X	X	X	2	6	6	2	0	6	18.9	0.00232999	1	1	1	1	0	1	10.24
485	0	0	0	0	0.000326	1	6.2e-05	1	0	0	5.25806	3	gi|25777602|ref|NP_002799.3|;gi|523425734|ref|NP_001265637.1|;gi|523425736|ref|NP_001265638.1|	1160	gi|25777602|ref|NP_002799.3|	gi|25777602|ref|NP_002799.3|:26S proteasome non-ATPase regulatory subunit 2 isoform 1 [Homo sapiens] ;gi|523425734|ref|NP_001265637.1|:26S proteasome non-ATPase regulatory subunit 2 isoform 2 [Homo sapiens] ;gi|523425736|ref|NP_001265638.1|:26S proteasome non-ATPase regulatory subunit 2 isoform 3 [Homo sapiens] ;	PSMD2	3	X	X	X	X	X	X	X	X	X	X	X	X	X	X	X	X	3	6	6	3	0	6	4.3	0.00032589	1	1	1	1	0	1	1.65
491	0	0	0	0	5.8e-05	1	0	0	0	0	infinity	3	gi|153792590|ref|NP_001017963.2|;gi|154146191|ref|NP_005339.3|;gi|767980445|ref|XP_011535020.1|	1179	gi|153792590|ref|NP_001017963.2|	gi|153792590|ref|NP_001017963.2|:heat shock protein HSP 90-alpha isoform 1 [Homo sapiens] ;gi|154146191|ref|NP_005339.3|:heat shock protein HSP 90-alpha isoform 2 [Homo sapiens] ;gi|767980445|ref|XP_011535020.1|:PREDICTED: heat shock protein HSP 90-alpha isoform X1 [Homo sapiens] ;	HSP90AA1	14	X	X	X	X	X	X	X	X	X	X	X	X	X	X	X	X	1	1	1	1	0	1	1.76	5.775e-05	1	1	0	0	1	0	1.41
492	0	0	0	0	8.4e-05	1	4.8e-05	1	0	0	1.75	4	gi|108773810|ref|NP_064502.9|;gi|767937777|ref|XP_011535957.1|;gi|767937779|ref|XP_011535958.1|;gi|767937781|ref|XP_011535959.1|	1182	gi|108773810|ref|NP_064502.9|	gi|108773810|ref|NP_064502.9|:leucine--tRNA ligase, cytoplasmic [Homo sapiens] ;gi|767937777|ref|XP_011535957.1|:PREDICTED: leucine--tRNA ligase, cytoplasmic isoform X1 [Homo sapiens] ;gi|767937779|ref|XP_011535958.1|:PREDICTED: leucine--tRNA ligase, cytoplasmic isoform X2 [Homo sapiens] ;gi|767937781|ref|XP_011535959.1|:PREDICTED: leucine--tRNA ligase, cytoplasmic isoform X3 [Homo sapiens] ;	LARS	5	X	X	X	X	X	X	X	X	X	X	X	X	X	X	X	X	1	2	2	1	0	2	1.28	8.387e-05	1	1	1	1	0	1	1.7
572	0	0	0	0	0.0013	1	0	0	0	0	infinity	1	gi|264681556|ref|NP_001108585.2|	1439	gi|264681556|ref|NP_001108585.2|	WD repeat-containing protein 26 isoform b [Homo sapiens]	WDR26	1	X	X	X	X	X	X	X	X	X	X	X	X	X	X	X	X	7	17	17	7	0	17	21.86	0.00129986	X	X	X	X	X	X	X
573	0	0	0	0	0.000607	1	0	0	0	0	infinity	3	gi|530418462|ref|XP_005260640.1|;gi|768018525|ref|XP_011527389.1|;gi|768018536|ref|XP_011527391.1|	1442	gi|530418462|ref|XP_005260640.1|	gi|530418462|ref|XP_005260640.1|:PREDICTED: mRNA export factor isoform X3 [Homo sapiens] ;gi|768018525|ref|XP_011527389.1|:PREDICTED: mRNA export factor isoform X2 [Homo sapiens] ;gi|768018536|ref|XP_011527391.1|:PREDICTED: mRNA export factor isoform X1 [Homo sapiens] ;	RAE1	20	X	X	X	X	X	X	X	X	X	X	X	X	X	X	X	X	4	5	5	4	0	5	21.18	0.00060737	X	X	X	X	X	X	X
574	0	0	0	0	0.001367	1	0	0	0	0	infinity	2	gi|24307939|ref|NP_036205.1|;gi|767934307|ref|XP_011512293.1|	1443	gi|24307939|ref|NP_036205.1|	gi|24307939|ref|NP_036205.1|:T-complex protein 1 subunit epsilon [Homo sapiens] ;gi|767934307|ref|XP_011512293.1|:PREDICTED: T-complex protein 1 subunit epsilon isoform X1 [Homo sapiens] ;	CCT5	5	X	X	X	X	X	X	X	X	X	X	X	X	X	X	X	X	6	15	15	6	0	15	20.52	0.00136741	X	X	X	X	X	X	X
575	0	0	0	0	0.001115	1	0	0	0	0	infinity	1	gi|4502643|ref|NP_001753.1|	1444	gi|4502643|ref|NP_001753.1|	T-complex protein 1 subunit zeta isoform a [Homo sapiens]	CCT6A	7	X	X	X	X	X	X	X	X	X	X	X	X	X	X	X	X	6	12	12	6	0	12	18.83	0.00111453	X	X	X	X	X	X	X
576	0	0	0	0	0.000688	1	0	0	0	0	infinity	1	gi|23503295|ref|NP_001311.3|	1445	gi|23503295|ref|NP_001311.3|	casein kinase II subunit beta isoform 1 [Homo sapiens]	CSNK2B	6	X	X	X	X	X	X	X	X	X	X	X	X	X	X	X	X	2	3	3	2	0	3	18.6	0.00068816	X	X	X	X	X	X	X
577	0	0	0	0	0.000613	1	0	0	0	0	infinity	2	gi|46276893|ref|NP_996896.1|;gi|6005890|ref|NP_009039.1|	1447	gi|46276893|ref|NP_996896.1|	gi|46276893|ref|NP_996896.1|:transcription elongation factor B polypeptide 2 isoform b [Homo sapiens] ;gi|6005890|ref|NP_009039.1|:transcription elongation factor B polypeptide 2 isoform a [Homo sapiens] ;	TCEB2	16	X	X	X	X	X	X	X	X	X	X	X	X	X	X	X	X	1	2	2	1	0	2	15.53	0.00061265	X	X	X	X	X	X	X
578	0	0	0	0	0.000485	1	0	0	0	0	infinity	2	gi|239787754|ref|NP_056241.3|;gi|239787764|ref|NP_001155053.1|	1448	gi|239787754|ref|NP_056241.3|	gi|239787754|ref|NP_056241.3|:POC1 centriolar protein homolog A isoform 1 [Homo sapiens] ;gi|239787764|ref|NP_001155053.1|:POC1 centriolar protein homolog A isoform 3 [Homo sapiens] ;	POC1A	3	X	X	X	X	X	X	X	X	X	X	X	X	X	X	X	X	3	4	4	3	0	4	15.48	0.0004847	X	X	X	X	X	X	X
579	0	0	0	0	0.00331	1	0	0	0	0	infinity	3	gi|767929632|ref|XP_005248192.2|;gi|767929634|ref|XP_011512079.1|;gi|767929636|ref|XP_011512080.1|	1451	gi|767929632|ref|XP_005248192.2|	gi|767929632|ref|XP_005248192.2|:PREDICTED: cytoplasmic polyadenylation element-binding protein 2 isoform X1 [Homo sapiens] ;gi|767929634|ref|XP_011512079.1|:PREDICTED: cytoplasmic polyadenylation element-binding protein 2 isoform X2 [Homo sapiens] ;gi|767929636|ref|XP_011512080.1|:PREDICTED: cytoplasmic polyadenylation element-binding protein 2 isoform X3 [Homo sapiens] ;			X	X	X	X	X	X	X	X	X	X	X	X	X	X	X	X	19	86	4	3	82	69.6	15.24	0.00331006	X	X	X	X	X	X	X
580	0	0	0	0	0.000862	1	0	0	0	0	infinity	2	gi|293651595|ref|NP_872587.2|;gi|293651602|ref|NP_001170854.1|	1456	gi|293651595|ref|NP_872587.2|	gi|293651595|ref|NP_872587.2|:cytoplasmic polyadenylation element-binding protein 2 isoform A [Homo sapiens] ;gi|293651602|ref|NP_001170854.1|:cytoplasmic polyadenylation element-binding protein 2 isoform E [Homo sapiens] ;	CPEB2	4	X	X	X	X	X	X	X	X	X	X	X	X	X	X	X	X	17	83	1	1	82	17.4	13.35	0.00086158	X	X	X	X	X	X	X
581	0	0	0	0	0.001009	1	0	0	0	0	infinity	1	gi|768013459|ref|XP_011527477.1|	1462	gi|768013459|ref|XP_011527477.1|	PREDICTED: casein kinase II subunit alpha isoform X1 [Homo sapiens]			X	X	X	X	X	X	X	X	X	X	X	X	X	X	X	X	3	8	8	3	0	8	12.02	0.00100906	X	X	X	X	X	X	X
582	0	0	0	0	0.00069	1	0	0	0	0	infinity	6	gi|354983493|ref|NP_001238978.1|;gi|354983495|ref|NP_001238979.1|;gi|354983497|ref|NP_001238980.1|;gi|354983499|ref|NP_001238981.1|;gi|354983501|ref|NP_001238982.1|;gi|767942950|ref|XP_011534170.1|	1464	gi|354983493|ref|NP_001238978.1|	gi|354983493|ref|NP_001238978.1|:protein-L-isoaspartate(D-aspartate) O-methyltransferase isoform 2 [Homo sapiens] ;gi|354983495|ref|NP_001238979.1|:protein-L-isoaspartate(D-aspartate) O-methyltransferase isoform 3 [Homo sapiens] ;gi|354983497|ref|NP_001238980.1|:protein-L-isoaspartate(D-aspartate) O-methyltransferase isoform 4 [Homo sapiens] ;gi|354983499|ref|NP_001238981.1|:protein-L-isoaspartat…	PCMT1	6	X	X	X	X	X	X	X	X	X	X	X	X	X	X	X	X	1	4	4	1	0	4	11.89	0.00068976	X	X	X	X	X	X	X
583	0	0	0	0	0.001514	1	0	0	0	0	infinity	1	gi|8923557|ref|NP_060366.1|	1465	gi|8923557|ref|NP_060366.1|	glucose-induced degradation protein 8 homolog [Homo sapiens]	GID8	20	X	X	X	X	X	X	X	X	X	X	X	X	X	X	X	X	3	7	7	3	0	7	11.84	0.00151415	X	X	X	X	X	X	X
584	0	0	0	0	0.000815	1	0	0	0	0	infinity	1	gi|188528710|ref|NP_001120873.1|	1466	gi|188528710|ref|NP_001120873.1|	protein yippee-like 5 [Homo sapiens]	YPEL5	2	X	X	X	X	X	X	X	X	X	X	X	X	X	X	X	X	1	2	2	1	0	2	11.57	0.00081517	X	X	X	X	X	X	X
585	0	0	0	0	0.000354	1	0	0	0	0	infinity	2	gi|13435356|ref|NP_006109.2|;gi|66363694|ref|NP_001018238.1|	1467	gi|13435356|ref|NP_006109.2|	gi|13435356|ref|NP_006109.2|:HCLS1-associated protein X-1 isoform a [Homo sapiens] ;gi|66363694|ref|NP_001018238.1|:HCLS1-associated protein X-1 isoform b [Homo sapiens] ;	HAX1	1	X	X	X	X	X	X	X	X	X	X	X	X	X	X	X	X	1	2	2	1	0	2	11.47	0.00035353	X	X	X	X	X	X	X
587	0	0	0	0	0.000606	1	0	0	0	0	infinity	1	gi|148529014|ref|NP_001914.3|	1471	gi|148529014|ref|NP_001914.3|	DNA damage-binding protein 1 [Homo sapiens]	DDB1	11	X	X	X	X	X	X	X	X	X	X	X	X	X	X	X	X	7	14	14	7	0	14	11.32	0.00060566	X	X	X	X	X	X	X
588	0	0	0	0	0.001104	1	0	0	0	0	infinity	1	gi|154448886|ref|NP_009175.2|	1475	gi|154448886|ref|NP_009175.2|	proline-rich protein 4 isoform 2 precursor [Homo sapiens]	PRR4	12	X	X	X	X	X	X	X	X	X	X	X	X	X	X	X	X	1	3	3	1	0	3	11.19	0.00110414	X	X	X	X	X	X	X
589	0	0	0	0	0.001187	1	0	0	0	0	infinity	4	gi|294832006|ref|NP_001171062.1|;gi|4506019|ref|NP_002708.1|;gi|530387887|ref|XP_005273616.1|;gi|767950982|ref|XP_011542867.1|	1477	gi|294832006|ref|NP_001171062.1|	gi|294832006|ref|NP_001171062.1|:serine/threonine-protein phosphatase 2A 55 kDa regulatory subunit B alpha isoform isoform 2 [Homo sapiens] ;gi|4506019|ref|NP_002708.1|:serine/threonine-protein phosphatase 2A 55 kDa regulatory subunit B alpha isoform isoform 1 [Homo sapiens] ;gi|530387887|ref|XP_005273616.1|:PREDICTED: serine/threonine-protein phosphatase 2A 55 kDa regulatory subunit B alpha isof…	PPP2R2A	8	X	X	X	X	X	X	X	X	X	X	X	X	X	X	X	X	3	11	11	3	0	11	11.16	0.00118709	X	X	X	X	X	X	X
590	0	0	0	0	0.000609	1	0	0	0	0	infinity	3	gi|195927006|ref|NP_001124319.1|;gi|22202629|ref|NP_665811.1|;gi|4757732|ref|NP_004199.1|	1478	gi|195927006|ref|NP_001124319.1|	gi|195927006|ref|NP_001124319.1|:apoptosis-inducing factor 1, mitochondrial isoform 5 precursor [Homo sapiens] ;gi|22202629|ref|NP_665811.1|:apoptosis-inducing factor 1, mitochondrial isoform 2 precursor [Homo sapiens] ;gi|4757732|ref|NP_004199.1|:apoptosis-inducing factor 1, mitochondrial isoform 1 precursor [Homo sapiens] ;	AIFM1	X	X	X	X	X	X	X	X	X	X	X	X	X	X	X	X	X	2	4	4	2	0	4	11.11	0.00060886	X	X	X	X	X	X	X
591	0	0	0	0	0.000543	1	0	0	0	0	infinity	1	gi|63162572|ref|NP_005989.3|	1480	gi|63162572|ref|NP_005989.3|	T-complex protein 1 subunit gamma isoform a [Homo sapiens]	CCT3	1	X	X	X	X	X	X	X	X	X	X	X	X	X	X	X	X	4	6	6	4	0	6	10.83	0.00054295	X	X	X	X	X	X	X
592	0	0	0	0	0.000436	1	0	0	0	0	infinity	2	gi|31563374|ref|NP_852131.1|;gi|392494084|ref|NP_001254739.1|	1481	gi|31563374|ref|NP_852131.1|	gi|31563374|ref|NP_852131.1|:eukaryotic translation initiation factor 6 isoform c [Homo sapiens] ;gi|392494084|ref|NP_001254739.1|:eukaryotic translation initiation factor 6 isoform a [Homo sapiens] ;	EIF6	20	X	X	X	X	X	X	X	X	X	X	X	X	X	X	X	X	1	2	2	1	0	2	10.62	0.00043644	X	X	X	X	X	X	X
593	0	0	0	0	0.000279	1	0	0	0	0	infinity	3	gi|530363144|ref|XP_005271170.1|;gi|530363148|ref|XP_005271172.1|;gi|767905562|ref|XP_011540252.1|	1482	gi|530363144|ref|XP_005271170.1|	gi|530363144|ref|XP_005271170.1|:PREDICTED: splicing factor, proline- and glutamine-rich isoform X1 [Homo sapiens] ;gi|530363148|ref|XP_005271172.1|:PREDICTED: splicing factor, proline- and glutamine-rich isoform X3 [Homo sapiens] ;gi|767905562|ref|XP_011540252.1|:PREDICTED: splicing factor, proline- and glutamine-rich isoform X2 [Homo sapiens] ;	SFPQ	1	X	X	X	X	X	X	X	X	X	X	X	X	X	X	X	X	3	4	4	3	0	4	10.61	0.00027903	X	X	X	X	X	X	X
594	0	0	0	0	0.00045	1	0	0	0	0	infinity	3	gi|48762932|ref|NP_006576.2|;gi|544711041|ref|NP_001269836.1|;gi|544711070|ref|NP_001269837.1|	1485	gi|48762932|ref|NP_006576.2|	gi|48762932|ref|NP_006576.2|:T-complex protein 1 subunit theta isoform 1 [Homo sapiens] ;gi|544711041|ref|NP_001269836.1|:T-complex protein 1 subunit theta isoform 2 [Homo sapiens] ;gi|544711070|ref|NP_001269837.1|:T-complex protein 1 subunit theta isoform 3 [Homo sapiens] ;	CCT8	21	X	X	X	X	X	X	X	X	X	X	X	X	X	X	X	X	4	5	5	4	0	5	10.22	0.00044998	X	X	X	X	X	X	X
595	0	0	0	0	0.000365	1	0	0	0	0	infinity	2	gi|22095349|ref|NP_055838.2|;gi|767903272|ref|XP_011539359.1|	1487	gi|22095349|ref|NP_055838.2|	gi|22095349|ref|NP_055838.2|:WD and tetratricopeptide repeats protein 1 isoform b [Homo sapiens] ;gi|767903272|ref|XP_011539359.1|:PREDICTED: WD and tetratricopeptide repeats protein 1 isoform X1 [Homo sapiens] ;	WDTC1	1	X	X	X	X	X	X	X	X	X	X	X	X	X	X	X	X	3	5	5	3	0	5	10.06	0.00036478	X	X	X	X	X	X	X
596	0	0	0	0	0.00027	1	0	0	0	0	infinity	2	gi|635372931|ref|NP_001278951.1|;gi|9665248|ref|NP_000584.2|	1488	gi|635372931|ref|NP_001278951.1|	gi|635372931|ref|NP_001278951.1|:antigen peptide transporter 1 isoform 2 [Homo sapiens] ;gi|9665248|ref|NP_000584.2|:antigen peptide transporter 1 isoform 1 [Homo sapiens] ;			X	X	X	X	X	X	X	X	X	X	X	X	X	X	X	X	2	3	3	2	0	3	10.05	0.00027048	X	X	X	X	X	X	X
597	0	0	0	0	0.00067	1	0	0	0	0	infinity	1	gi|21361399|ref|NP_055040.2|	1490	gi|21361399|ref|NP_055040.2|	serine/threonine-protein phosphatase 2A 65 kDa regulatory subunit A alpha isoform [Homo sapiens]	PPP2R1A	19	X	X	X	X	X	X	X	X	X	X	X	X	X	X	X	X	3	8	8	3	0	8	10.02	0.00066985	X	X	X	X	X	X	X
598	0	0	0	0	0.000486	1	0	0	0	0	infinity	2	gi|153251297|ref|NP_060822.2|;gi|767932261|ref|XP_011530391.1|	1491	gi|153251297|ref|NP_060822.2|	gi|153251297|ref|NP_060822.2|:translation machinery-associated protein 16 [Homo sapiens] ;gi|767932261|ref|XP_011530391.1|:PREDICTED: translation machinery-associated protein 16 isoform X1 [Homo sapiens] ;	TMA16	4	X	X	X	X	X	X	X	X	X	X	X	X	X	X	X	X	1	2	2	1	0	2	9.85	0.00048589	X	X	X	X	X	X	X
599	0	0	0	0	0.000501	1	0	0	0	0	infinity	4	gi|32698866|ref|NP_872319.1|;gi|530414528|ref|XP_005259810.1|;gi|768000907|ref|XP_011526003.1|;gi|768000910|ref|XP_011526004.1|	1500	gi|32698866|ref|NP_872319.1|	gi|32698866|ref|NP_872319.1|:kinetochore protein Spc24 [Homo sapiens] ;gi|530414528|ref|XP_005259810.1|:PREDICTED: kinetochore protein Spc24 isoform X2 [Homo sapiens] ;gi|768000907|ref|XP_011526003.1|:PREDICTED: kinetochore protein Spc24 isoform X1 [Homo sapiens] ;gi|768000910|ref|XP_011526004.1|:PREDICTED: kinetochore protein Spc24 isoform X3 [Homo sapiens] ;	SPC24	19	X	X	X	X	X	X	X	X	X	X	X	X	X	X	X	X	1	2	2	1	0	2	8.63	0.00050069	X	X	X	X	X	X	X
600	0	0	0	0	0.000551	1	0	0	0	0	infinity	6	gi|187608726|ref|NP_001120664.1|;gi|187608732|ref|NP_001120665.1|;gi|187608738|ref|NP_001120666.1|;gi|187608744|ref|NP_001120667.1|;gi|187608750|ref|NP_001120668.1|;gi|4827071|ref|NP_003409.1|	1506	gi|187608726|ref|NP_001120664.1|	gi|187608726|ref|NP_001120664.1|:cellular nucleic acid-binding protein isoform 1 [Homo sapiens] ;gi|187608732|ref|NP_001120665.1|:cellular nucleic acid-binding protein isoform 2 [Homo sapiens] ;gi|187608738|ref|NP_001120666.1|:cellular nucleic acid-binding protein isoform 4 [Homo sapiens] ;gi|187608744|ref|NP_001120667.1|:cellular nucleic acid-binding protein isoform 5 [Homo sapiens] ;gi|18760875…	CNBP	3	X	X	X	X	X	X	X	X	X	X	X	X	X	X	X	X	1	2	2	1	0	2	8.38	0.00055104	X	X	X	X	X	X	X
601	0	0	0	0	0.00023	1	0	0	0	0	infinity	6	gi|291084742|ref|NP_001166925.1|;gi|291084744|ref|NP_001166926.1|;gi|291084757|ref|NP_001166927.1|;gi|4505685|ref|NP_000275.1|;gi|768032495|ref|XP_011543833.1|;gi|768032498|ref|XP_011543834.1|	1510	gi|291084742|ref|NP_001166925.1|	gi|291084742|ref|NP_001166925.1|:pyruvate dehydrogenase E1 component subunit alpha, somatic form, mitochondrial isoform 2 precursor [Homo sapiens] ;gi|291084744|ref|NP_001166926.1|:pyruvate dehydrogenase E1 component subunit alpha, somatic form, mitochondrial isoform 3 precursor [Homo sapiens] ;gi|291084757|ref|NP_001166927.1|:pyruvate dehydrogenase E1 component subunit alpha, somatic form, mitoc…	PDHA1	X	X	X	X	X	X	X	X	X	X	X	X	X	X	X	X	X	1	2	2	1	0	2	7.94	0.00023046	X	X	X	X	X	X	X
603	0	0	0	0	0.000308	1	0	0	0	0	infinity	1	gi|11125770|ref|NP_006294.2|	1513	gi|11125770|ref|NP_006294.2|	aminoacyl tRNA synthase complex-interacting multifunctional protein 2 [Homo sapiens]	AIMP2	7	X	X	X	X	X	X	X	X	X	X	X	X	X	X	X	X	1	2	2	1	0	2	7.81	0.00030824	X	X	X	X	X	X	X
604	0	0	0	0	0.000213	1	0	0	0	0	infinity	2	gi|32698730|ref|NP_065823.1|;gi|767995401|ref|XP_011523361.1|	1514	gi|32698730|ref|NP_065823.1|	gi|32698730|ref|NP_065823.1|:nuclear fragile X mental retardation-interacting protein 2 [Homo sapiens] ;gi|767995401|ref|XP_011523361.1|:PREDICTED: nuclear fragile X mental retardation-interacting protein 2 isoform X1 [Homo sapiens] ;	NUFIP2	17	X	X	X	X	X	X	X	X	X	X	X	X	X	X	X	X	2	3	3	2	0	3	7.77	0.00021288	X	X	X	X	X	X	X
605	0	0	0	0	0.00031	1	0	0	0	0	infinity	2	gi|26665869|ref|NP_758440.1|;gi|315138995|ref|NP_001186706.1|	1516	gi|26665869|ref|NP_758440.1|	gi|26665869|ref|NP_758440.1|:POC1 centriolar protein homolog B isoform a [Homo sapiens] ;gi|315138995|ref|NP_001186706.1|:POC1 centriolar protein homolog B isoform b [Homo sapiens] ;	POC1B	12	X	X	X	X	X	X	X	X	X	X	X	X	X	X	X	X	2	3	3	2	0	3	7.32	0.00030953	X	X	X	X	X	X	X
606	0	0	0	0	0.000718	1	0	0	0	0	infinity	1	gi|5031741|ref|NP_005871.1|	1517	gi|5031741|ref|NP_005871.1|	dnaJ homolog subfamily A member 2 [Homo sapiens]	DNAJA2	16	X	X	X	X	X	X	X	X	X	X	X	X	X	X	X	X	3	6	6	3	0	6	7.28	0.00071822	X	X	X	X	X	X	X
607	0	0	0	0	0.000245	1	0	0	0	0	infinity	5	gi|29571106|ref|NP_001711.2|;gi|530363218|ref|XP_005271206.1|;gi|767905740|ref|XP_011540324.1|;gi|767905744|ref|XP_011540326.1|;gi|767905750|ref|XP_011540327.1|	1518	gi|29571106|ref|NP_001711.2|	gi|29571106|ref|NP_001711.2|:bone morphogenetic protein 8B preproprotein [Homo sapiens] ;gi|530363218|ref|XP_005271206.1|:PREDICTED: bone morphogenetic protein 8B isoform X4 [Homo sapiens] ;gi|767905740|ref|XP_011540324.1|:PREDICTED: bone morphogenetic protein 8B isoform X1 [Homo sapiens] ;gi|767905744|ref|XP_011540326.1|:PREDICTED: bone morphogenetic protein 8B isoform X3 [Homo sapiens] ;gi|7679…	BMP8B	1	X	X	X	X	X	X	X	X	X	X	X	X	X	X	X	X	1	2	2	1	0	2	7.21	0.00024536	X	X	X	X	X	X	X
608	0	0	0	0	0.000323	1	0	0	0	0	infinity	1	gi|20127408|ref|NP_000173.2|	1520	gi|20127408|ref|NP_000173.2|	trifunctional enzyme subunit alpha, mitochondrial precursor [Homo sapiens]	HADHA	2	X	X	X	X	X	X	X	X	X	X	X	X	X	X	X	X	3	5	5	3	0	5	7.08	0.00032319	X	X	X	X	X	X	X
609	0	0	0	0	0.000283	1	0	0	0	0	infinity	3	gi|530360925|ref|XP_005245843.1|;gi|58761544|ref|NP_001009999.1|;gi|58761546|ref|NP_055828.2|	1521	gi|530360925|ref|XP_005245843.1|	gi|530360925|ref|XP_005245843.1|:PREDICTED: lysine-specific histone demethylase 1A isoform X1 [Homo sapiens] ;gi|58761544|ref|NP_001009999.1|:lysine-specific histone demethylase 1A isoform a [Homo sapiens] ;gi|58761546|ref|NP_055828.2|:lysine-specific histone demethylase 1A isoform b [Homo sapiens] ;	KDM1A	1	X	X	X	X	X	X	X	X	X	X	X	X	X	X	X	X	4	5	5	4	0	5	7	0.00028279	X	X	X	X	X	X	X
610	0	0	0	0	0.000652	1	0	0	0	0	infinity	1	gi|5901926|ref|NP_008937.1|	1529	gi|5901926|ref|NP_008937.1|	cleavage and polyadenylation specificity factor subunit 5 [Homo sapiens]	NUDT21	16	X	X	X	X	X	X	X	X	X	X	X	X	X	X	X	X	1	3	3	1	0	3	6.61	0.00065178	X	X	X	X	X	X	X
611	0	0	0	0	0.000259	1	0	0	0	0	infinity	11	gi|295842307|ref|NP_973726.2|;gi|295842330|ref|NP_001171501.1|;gi|295842332|ref|NP_001171502.1|;gi|42544123|ref|NP_973727.1|;gi|42544125|ref|NP_973724.1|;gi|42544130|ref|NP_004621.2|;gi|767968724|ref|XP_011543546.1|;gi|767968726|ref|XP_011543547.1|;gi|767968728|ref|XP_011543548.1|;gi|767968730|ref|XP_011543549.1|;gi|767968732|ref|XP_011543550.1|	1530	gi|295842307|ref|NP_973726.2|	gi|295842307|ref|NP_973726.2|:splicing factor 1 isoform 4 [Homo sapiens] ;gi|295842330|ref|NP_001171501.1|:splicing factor 1 isoform 6 [Homo sapiens] ;gi|295842332|ref|NP_001171502.1|:splicing factor 1 isoform 5 [Homo sapiens] ;gi|42544123|ref|NP_973727.1|:splicing factor 1 isoform 3 [Homo sapiens] ;gi|42544125|ref|NP_973724.1|:splicing factor 1 isoform 2 [Homo sapiens] ;gi|42544130|ref|NP_004621…	SF1	11	X	X	X	X	X	X	X	X	X	X	X	X	X	X	X	X	2	3	3	2	0	3	6.48	0.00025911	X	X	X	X	X	X	X
613	0	0	0	0	0.000745	1	0	0	0	0	infinity	1	gi|4504511|ref|NP_001530.1|	1537	gi|4504511|ref|NP_001530.1|	dnaJ homolog subfamily A member 1 [Homo sapiens]	DNAJA1	9	X	X	X	X	X	X	X	X	X	X	X	X	X	X	X	X	2	6	6	2	0	6	6.05	0.00074536	X	X	X	X	X	X	X
614	0	0	0	0	0.000212	1	0	0	0	0	infinity	1	gi|530400556|ref|XP_005269075.1|	1540	gi|530400556|ref|XP_005269075.1|	PREDICTED: SCY1-like protein 2 isoform X1 [Homo sapiens]	SCYL2	12	X	X	X	X	X	X	X	X	X	X	X	X	X	X	X	X	3	4	4	3	0	4	5.92	0.00021235	X	X	X	X	X	X	X
615	0	0	0	0	0.000349	1	0	0	0	0	infinity	5	gi|530426726|ref|XP_005266132.1|;gi|62420888|ref|NP_037511.2|;gi|767957226|ref|XP_011516901.1|;gi|767957229|ref|XP_011516902.1|;gi|767957232|ref|XP_011516903.1|	1543	gi|530426726|ref|XP_005266132.1|	gi|530426726|ref|XP_005266132.1|:PREDICTED: dipeptidyl peptidase 2 isoform X1 [Homo sapiens] ;gi|62420888|ref|NP_037511.2|:dipeptidyl peptidase 2 preproprotein [Homo sapiens] ;gi|767957226|ref|XP_011516901.1|:PREDICTED: dipeptidyl peptidase 2 isoform X2 [Homo sapiens] ;gi|767957229|ref|XP_011516902.1|:PREDICTED: dipeptidyl peptidase 2 isoform X4 [Homo sapiens] ;gi|767957232|ref|XP_011516903.1|:PR…	DPP7	9	X	X	X	X	X	X	X	X	X	X	X	X	X	X	X	X	2	4	4	2	0	4	5.84	0.00034915	X	X	X	X	X	X	X
616	0	0	0	0	0.000356	1	0	0	0	0	infinity	1	gi|14602429|ref|NP_008988.2|	1550	gi|14602429|ref|NP_008988.2|	ZW10 interactor isoform a [Homo sapiens]	ZWINT	10	X	X	X	X	X	X	X	X	X	X	X	X	X	X	X	X	1	2	2	1	0	2	5.05	0.00035609	X	X	X	X	X	X	X
617	0	0	0	0	0.000186	1	0	0	0	0	infinity	2	gi|40538736|ref|NP_065901.1|;gi|530424156|ref|XP_005256127.1|	1551	gi|40538736|ref|NP_065901.1|	gi|40538736|ref|NP_065901.1|:ran-binding protein 10 [Homo sapiens] ;gi|530424156|ref|XP_005256127.1|:PREDICTED: ran-binding protein 10 isoform X1 [Homo sapiens] ;	RANBP10	16	X	X	X	X	X	X	X	X	X	X	X	X	X	X	X	X	2	4	2	1	2	2.33333	5	0.00018561	X	X	X	X	X	X	X
618	0	0	0	0	0.000272	1	0	0	0	0	infinity	2	gi|767945631|ref|XP_011513750.1|;gi|8923911|ref|NP_061167.1|	1552	gi|767945631|ref|XP_011513750.1|	gi|767945631|ref|XP_011513750.1|:PREDICTED: lanC-like protein 2 isoform X1 [Homo sapiens] ;gi|8923911|ref|NP_061167.1|:lanC-like protein 2 [Homo sapiens] ;			X	X	X	X	X	X	X	X	X	X	X	X	X	X	X	X	1	2	2	1	0	2	4.96	0.00027172	X	X	X	X	X	X	X
619	0	0	0	0	0.000302	1	0	0	0	0	infinity	4	gi|530421433|ref|XP_005272652.1|;gi|7110661|ref|NP_036412.1|;gi|768033085|ref|XP_011542196.1|;gi|768033089|ref|XP_011542197.1|	1553	gi|530421433|ref|XP_005272652.1|	gi|530421433|ref|XP_005272652.1|:PREDICTED: putative tRNA (cytidine(32)/guanosine(34)-2'-O)-methyltransferase isoform X1 [Homo sapiens] ;gi|7110661|ref|NP_036412.1|:putative tRNA (cytidine(32)/guanosine(34)-2'-O)-methyltransferase isoform a [Homo sapiens] ;gi|768033085|ref|XP_011542196.1|:PREDICTED: putative tRNA (cytidine(32)/guanosine(34)-2'-O)-methyltransferase isoform X2 [Homo sapiens] ;gi|76…	FTSJ1	X	X	X	X	X	X	X	X	X	X	X	X	X	X	X	X	X	1	2	2	1	0	2	4.89	0.00030164	X	X	X	X	X	X	X
620	0	0	0	0	0.000344	1	0	0	0	0	infinity	3	gi|238859597|ref|NP_055829.2|;gi|238859599|ref|NP_001155005.1|;gi|767912298|ref|XP_011542435.1|	1554	gi|238859597|ref|NP_055829.2|	gi|238859597|ref|NP_055829.2|:RNA-binding protein 34 isoform 1 [Homo sapiens] ;gi|238859599|ref|NP_001155005.1|:RNA-binding protein 34 isoform 2 [Homo sapiens] ;gi|767912298|ref|XP_011542435.1|:PREDICTED: RNA-binding protein 34 isoform X1 [Homo sapiens] ;	RBM34	1	X	X	X	X	X	X	X	X	X	X	X	X	X	X	X	X	1	3	3	1	0	3	4.88	0.00034408	X	X	X	X	X	X	X
622	0	0	0	0	0.000256	1	0	0	0	0	infinity	1	gi|31880783|ref|NP_057030.3|	1561	gi|31880783|ref|NP_057030.3|	protein pelota homolog [Homo sapiens]	PELO	5	X	X	X	X	X	X	X	X	X	X	X	X	X	X	X	X	2	2	2	2	0	2	4.68	0.0002562	X	X	X	X	X	X	X
623	0	0	0	0	0.00056	1	0	0	0	0	infinity	5	gi|4557497|ref|NP_001319.1|;gi|530427319|ref|XP_005272318.1|;gi|61743967|ref|NP_001012632.1|;gi|767928959|ref|XP_011511698.1|;gi|767928961|ref|XP_011511699.1|	1564	gi|4557497|ref|NP_001319.1|	gi|4557497|ref|NP_001319.1|:C-terminal-binding protein 1 isoform 1 [Homo sapiens] ;gi|530427319|ref|XP_005272318.1|:PREDICTED: C-terminal-binding protein 1 isoform X1 [Homo sapiens] ;gi|61743967|ref|NP_001012632.1|:C-terminal-binding protein 1 isoform 2 [Homo sapiens] ;gi|767928959|ref|XP_011511698.1|:PREDICTED: C-terminal-binding protein 1 isoform X2 [Homo sapiens] ;gi|767928961|ref|XP_011511699…	CTBP1	4	X	X	X	X	X	X	X	X	X	X	X	X	X	X	X	X	1	5	5	1	0	5	4.55	0.00056043	X	X	X	X	X	X	X
624	0	0	0	0	0.000179	1	0	0	0	0	infinity	4	gi|162329583|ref|NP_008938.2|;gi|530399640|ref|XP_005268645.1|;gi|530399644|ref|XP_005268647.1|;gi|665821177|ref|NP_001287876.1|	1566	gi|162329583|ref|NP_008938.2|	gi|162329583|ref|NP_008938.2|:cleavage and polyadenylation specificity factor subunit 6 isoform 1 [Homo sapiens] ;gi|530399640|ref|XP_005268645.1|:PREDICTED: cleavage and polyadenylation specificity factor subunit 6 isoform X1 [Homo sapiens] ;gi|530399644|ref|XP_005268647.1|:PREDICTED: cleavage and polyadenylation specificity factor subunit 6 isoform X2 [Homo sapiens] ;gi|665821177|ref|NP_0012878…	CPSF6	12	X	X	X	X	X	X	X	X	X	X	X	X	X	X	X	X	1	2	2	1	0	2	4.54	0.00017901	X	X	X	X	X	X	X
625	0	0	0	0	0.000331	1	0	0	0	0	infinity	1	gi|156071459|ref|NP_001143.2|	1568	gi|156071459|ref|NP_001143.2|	ADP/ATP translocase 2 [Homo sapiens]	SLC25A5	X	X	X	X	X	X	X	X	X	X	X	X	X	X	X	X	X	1	2	2	1	0	2	4.36	0.00033099	X	X	X	X	X	X	X
626	0	0	0	0	0.0002	1	0	0	0	0	infinity	1	gi|20911035|ref|NP_624311.1|	1569	gi|20911035|ref|NP_624311.1|	peptidyl-prolyl cis-trans isomerase-like 4 [Homo sapiens]	PPIL4	6	X	X	X	X	X	X	X	X	X	X	X	X	X	X	X	X	1	2	2	1	0	2	4.27	0.00020048	X	X	X	X	X	X	X
627	0	0	0	0	0.000236	1	0	0	0	0	infinity	2	gi|32307148|ref|NP_858058.1|;gi|32307150|ref|NP_858059.1|	1573	gi|32307148|ref|NP_858058.1|	gi|32307148|ref|NP_858058.1|:UDP-N-acetylglucosamine--peptide N-acetylglucosaminyltransferase 110 kDa subunit isoform 1 [Homo sapiens] ;gi|32307150|ref|NP_858059.1|:UDP-N-acetylglucosamine--peptide N-acetylglucosaminyltransferase 110 kDa subunit isoform 2 [Homo sapiens] ;	OGT	X	X	X	X	X	X	X	X	X	X	X	X	X	X	X	X	X	2	5	5	2	0	5	4.21	0.00023575	X	X	X	X	X	X	X
628	0	0	0	0	0.000342	1	0	0	0	0	infinity	1	gi|14327896|ref|NP_114172.1|	1577	gi|14327896|ref|NP_114172.1|	G2/mitotic-specific cyclin-B1 [Homo sapiens]	CCNB1	5	X	X	X	X	X	X	X	X	X	X	X	X	X	X	X	X	1	3	3	1	0	3	3.93	0.0003417	X	X	X	X	X	X	X
629	0	0	0	0	0.000201	1	0	0	0	0	infinity	1	gi|118498359|ref|NP_056474.2|	1579	gi|118498359|ref|NP_056474.2|	ribosomal L1 domain-containing protein 1 [Homo sapiens]	RSL1D1	16	X	X	X	X	X	X	X	X	X	X	X	X	X	X	X	X	1	2	2	1	0	2	3.88	0.0002013	X	X	X	X	X	X	X
630	0	0	0	0	0.000209	1	0	0	0	0	infinity	4	gi|15812186|ref|NP_036307.2|;gi|15812188|ref|NP_208385.1|;gi|767965608|ref|XP_011518282.1|;gi|767965610|ref|XP_011518283.1|	1581	gi|15812186|ref|NP_036307.2|	gi|15812186|ref|NP_036307.2|:F-box only protein 3 isoform 1 [Homo sapiens] ;gi|15812188|ref|NP_208385.1|:F-box only protein 3 isoform 2 [Homo sapiens] ;gi|767965608|ref|XP_011518282.1|:PREDICTED: F-box only protein 3 isoform X1 [Homo sapiens] ;gi|767965610|ref|XP_011518283.1|:PREDICTED: F-box only protein 3 isoform X2 [Homo sapiens] ;	FBXO3	11	X	X	X	X	X	X	X	X	X	X	X	X	X	X	X	X	1	2	2	1	0	2	3.61	0.00020942	X	X	X	X	X	X	X
631	0	0	0	0	0.000221	1	0	0	0	0	infinity	1	gi|237820620|ref|NP_113673.3|	1582	gi|237820620|ref|NP_113673.3|	glutamate-rich WD repeat-containing protein 1 [Homo sapiens]	GRWD1	19	X	X	X	X	X	X	X	X	X	X	X	X	X	X	X	X	1	2	2	1	0	2	3.59	0.00022116	X	X	X	X	X	X	X
632	0	0	0	0	0.000479	1	0	0	0	0	infinity	2	gi|4506017|ref|NP_002706.1|;gi|57222565|ref|NP_001009552.1|	1585	gi|4506017|ref|NP_002706.1|	gi|4506017|ref|NP_002706.1|:serine/threonine-protein phosphatase 2A catalytic subunit alpha isoform [Homo sapiens] ;gi|57222565|ref|NP_001009552.1|:serine/threonine-protein phosphatase 2A catalytic subunit beta isoform [Homo sapiens] ;	PPP2CA	5	X	X	X	X	X	X	X	X	X	X	X	X	X	X	X	X	1	3	3	1	0	3	3.56	0.00047882	X	X	X	X	X	X	X
633	0	0	0	0	0.000123	1	0	0	0	0	infinity	3	gi|113205087|ref|NP_079174.2|;gi|768004142|ref|XP_006722968.2|;gi|768004146|ref|XP_011526620.1|	1587	gi|113205087|ref|NP_079174.2|	gi|113205087|ref|NP_079174.2|:DENN domain-containing protein 1C isoform 1 [Homo sapiens] ;gi|768004142|ref|XP_006722968.2|:PREDICTED: DENN domain-containing protein 1C isoform X2 [Homo sapiens] ;gi|768004146|ref|XP_011526620.1|:PREDICTED: DENN domain-containing protein 1C isoform X1 [Homo sapiens] ;	DENND1C	19	X	X	X	X	X	X	X	X	X	X	X	X	X	X	X	X	1	2	2	1	0	2	3.5	0.00012314	X	X	X	X	X	X	X
634	0	0	0	0	0.000249	1	0	0	0	0	infinity	2	gi|33188463|ref|NP_872578.1|;gi|767919277|ref|XP_011509947.1|	1591	gi|33188463|ref|NP_872578.1|	gi|33188463|ref|NP_872578.1|:28S ribosomal protein S9, mitochondrial [Homo sapiens] ;gi|767919277|ref|XP_011509947.1|:PREDICTED: 28S ribosomal protein S9, mitochondrial isoform X2 [Homo sapiens] ;	MRPS9	2	X	X	X	X	X	X	X	X	X	X	X	X	X	X	X	X	1	2	2	1	0	2	3.28	0.00024908	X	X	X	X	X	X	X
635	0	0	0	0	0.000202	1	0	0	0	0	infinity	6	gi|13654270|ref|NP_112483.1|;gi|282403491|ref|NP_001164120.1|;gi|282403493|ref|NP_001164121.1|;gi|530421823|ref|XP_005262358.1|;gi|530421836|ref|XP_005262364.1|;gi|768038202|ref|XP_011529347.1|	1593	gi|13654270|ref|NP_112483.1|	gi|13654270|ref|NP_112483.1|:ribosomal biogenesis protein LAS1L isoform 1 [Homo sapiens] ;gi|282403491|ref|NP_001164120.1|:ribosomal biogenesis protein LAS1L isoform 2 [Homo sapiens] ;gi|282403493|ref|NP_001164121.1|:ribosomal biogenesis protein LAS1L isoform 3 [Homo sapiens] ;gi|530421823|ref|XP_005262358.1|:PREDICTED: ribosomal biogenesis protein LAS1L isoform X1 [Homo sapiens] ;gi|530421836|re…	LAS1L	X	X	X	X	X	X	X	X	X	X	X	X	X	X	X	X	X	1	3	3	1	0	3	3.27	0.00020157	X	X	X	X	X	X	X
636	0	0	0	0	0.000101	1	0	0	0	0	infinity	3	gi|530401025|ref|XP_005269298.1|;gi|7661952|ref|NP_055521.1|;gi|767976023|ref|XP_011537328.1|	1594	gi|530401025|ref|XP_005269298.1|	gi|530401025|ref|XP_005269298.1|:PREDICTED: squamous cell carcinoma antigen recognized by T-cells 3 isoform X1 [Homo sapiens] ;gi|7661952|ref|NP_055521.1|:squamous cell carcinoma antigen recognized by T-cells 3 [Homo sapiens] ;gi|767976023|ref|XP_011537328.1|:PREDICTED: squamous cell carcinoma antigen recognized by T-cells 3 isoform X2 [Homo sapiens] ;	SART3	12	X	X	X	X	X	X	X	X	X	X	X	X	X	X	X	X	1	2	2	1	0	2	3.26	0.00010055	X	X	X	X	X	X	X
637	0	0	0	0	0.000252	1	0	0	0	0	infinity	1	gi|12232469|ref|NP_073617.1|	1596	gi|12232469|ref|NP_073617.1|	protein RMD5 homolog A [Homo sapiens]	RMND5A	2	X	X	X	X	X	X	X	X	X	X	X	X	X	X	X	X	1	2	2	1	0	2	3.07	0.00025227	X	X	X	X	X	X	X
638	0	0	0	0	7.7e-05	1	0	0	0	0	infinity	1	gi|578826810|ref|XP_006720530.1|	1598	gi|578826810|ref|XP_006720530.1|	PREDICTED: paired amphipathic helix protein Sin3a isoform X1 [Homo sapiens]			X	X	X	X	X	X	X	X	X	X	X	X	X	X	X	X	2	2	2	2	0	2	2.91	7.748e-05	X	X	X	X	X	X	X
639	0	0	0	0	9.8e-05	1	0	0	0	0	infinity	2	gi|51100974|ref|NP_056009.1|;gi|740085976|ref|NP_001290208.1|	1602	gi|51100974|ref|NP_056009.1|	gi|51100974|ref|NP_056009.1|:unconventional myosin-Id isoform 1 [Homo sapiens] ;gi|740085976|ref|NP_001290208.1|:unconventional myosin-Id isoform 2 [Homo sapiens] ;	MYO1D	17	X	X	X	X	X	X	X	X	X	X	X	X	X	X	X	X	1	2	2	1	0	2	2.78	9.805e-05	X	X	X	X	X	X	X
640	0	0	0	0	0.000174	1	0	0	0	0	infinity	1	gi|157502191|ref|NP_877439.3|	1604	gi|157502191|ref|NP_877439.3|	metastasis-associated in colon cancer protein 1 [Homo sapiens]	MACC1	7	X	X	X	X	X	X	X	X	X	X	X	X	X	X	X	X	1	3	3	1	0	3	2.7	0.00017366	X	X	X	X	X	X	X
641	0	0	0	0	0.000333	1	0	0	0	0	infinity	1	gi|530411988|ref|XP_005257310.1|	1605	gi|530411988|ref|XP_005257310.1|	PREDICTED: granulins isoform X1 [Homo sapiens]	GRN	17	X	X	X	X	X	X	X	X	X	X	X	X	X	X	X	X	1	4	4	1	0	4	2.7	0.00033267	X	X	X	X	X	X	X
642	0	0	0	0	7.2e-05	1	0	0	0	0	infinity	4	gi|260656037|ref|NP_001159583.1|;gi|260656039|ref|NP_001159584.1|;gi|260656041|ref|NP_001159585.1|;gi|260656043|ref|NP_001159586.1|	1606	gi|260656037|ref|NP_001159583.1|	gi|260656037|ref|NP_001159583.1|:neuropathy target esterase isoform a [Homo sapiens] ;gi|260656039|ref|NP_001159584.1|:neuropathy target esterase isoform c [Homo sapiens] ;gi|260656041|ref|NP_001159585.1|:neuropathy target esterase isoform b [Homo sapiens] ;gi|260656043|ref|NP_001159586.1|:neuropathy target esterase isoform d [Homo sapiens] ;	PNPLA6	19	X	X	X	X	X	X	X	X	X	X	X	X	X	X	X	X	1	2	2	1	0	2	2.69	7.174e-05	X	X	X	X	X	X	X
643	0	0	0	0	0.000149	1	0	0	0	0	infinity	5	gi|156416003|ref|NP_004159.2|;gi|530378875|ref|XP_005248388.1|;gi|661567360|ref|NP_001281261.1|;gi|767934511|ref|XP_011512374.1|;gi|767934514|ref|XP_011512375.1|	1611	gi|156416003|ref|NP_004159.2|	gi|156416003|ref|NP_004159.2|:succinate dehydrogenase [ubiquinone] flavoprotein subunit, mitochondrial isoform 1 [Homo sapiens] ;gi|530378875|ref|XP_005248388.1|:PREDICTED: succinate dehydrogenase [ubiquinone] flavoprotein subunit, mitochondrial isoform X3 [Homo sapiens] ;gi|661567360|ref|NP_001281261.1|:succinate dehydrogenase [ubiquinone] flavoprotein subunit, mitochondrial isoform 2 [Homo sapi…	SDHA	5	X	X	X	X	X	X	X	X	X	X	X	X	X	X	X	X	1	2	2	1	0	2	2.11	0.00014855	X	X	X	X	X	X	X
644	0	0	0	0	8.4e-05	1	0	0	0	0	infinity	1	gi|768026752|ref|XP_011528892.1|	1613	gi|768026752|ref|XP_011528892.1|	PREDICTED: zinc finger BED domain-containing protein 4 isoform X1 [Homo sapiens]			X	X	X	X	X	X	X	X	X	X	X	X	X	X	X	X	1	2	2	1	0	2	2.05	8.423e-05	X	X	X	X	X	X	X
645	0	0	0	0	0.000119	1	0	0	0	0	infinity	5	gi|300360505|ref|NP_001177924.1|;gi|53759103|ref|NP_006381.2|;gi|767971631|ref|XP_011518848.1|;gi|767971633|ref|XP_011518849.1|;gi|767971635|ref|XP_011518850.1|	1614	gi|300360505|ref|NP_001177924.1|	gi|300360505|ref|NP_001177924.1|:importin-8 isoform 2 [Homo sapiens] ;gi|53759103|ref|NP_006381.2|:importin-8 isoform 1 [Homo sapiens] ;gi|767971631|ref|XP_011518848.1|:PREDICTED: importin-8 isoform X1 [Homo sapiens] ;gi|767971633|ref|XP_011518849.1|:PREDICTED: importin-8 isoform X2 [Homo sapiens] ;gi|767971635|ref|XP_011518850.1|:PREDICTED: importin-8 isoform X3 [Homo sapiens] ;	IPO8	12	X	X	X	X	X	X	X	X	X	X	X	X	X	X	X	X	1	2	2	1	0	2	2.04	0.00011855	X	X	X	X	X	X	X
646	0	0	0	0	3.8e-05	1	0	0	0	0	infinity	3	gi|612339310|ref|NP_056197.3|;gi|767980206|ref|XP_011534921.1|;gi|767980208|ref|XP_011534922.1|	1617	gi|612339310|ref|NP_056197.3|	gi|612339310|ref|NP_056197.3|:E3 ubiquitin-protein ligase HECTD1 [Homo sapiens] ;gi|767980206|ref|XP_011534921.1|:PREDICTED: E3 ubiquitin-protein ligase HECTD1 isoform X2 [Homo sapiens] ;gi|767980208|ref|XP_011534922.1|:PREDICTED: E3 ubiquitin-protein ligase HECTD1 isoform X4 [Homo sapiens] ;			X	X	X	X	X	X	X	X	X	X	X	X	X	X	X	X	2	2	2	2	0	2	1.92	3.779e-05	X	X	X	X	X	X	X
647	0	0	0	0	0.000115	1	0	0	0	0	infinity	4	gi|145309309|ref|NP_001034679.2|;gi|145309311|ref|NP_001034680.2|;gi|530421594|ref|XP_005272732.1|;gi|530421596|ref|XP_005272733.1|	1621	gi|145309309|ref|NP_001034679.2|	gi|145309309|ref|NP_001034679.2|:probable ubiquitin carboxyl-terminal hydrolase FAF-X isoform 3 [Homo sapiens] ;gi|145309311|ref|NP_001034680.2|:probable ubiquitin carboxyl-terminal hydrolase FAF-X isoform 4 [Homo sapiens] ;gi|530421594|ref|XP_005272732.1|:PREDICTED: probable ubiquitin carboxyl-terminal hydrolase FAF-X isoform X1 [Homo sapiens] ;gi|530421596|ref|XP_005272733.1|:PREDICTED: probabl…	USP9X	X	X	X	X	X	X	X	X	X	X	X	X	X	X	X	X	X	2	6	6	2	0	6	1.71	0.00011514	X	X	X	X	X	X	X
648	0	0	0	0	5.4e-05	1	0	0	0	0	infinity	3	gi|56549668|ref|NP_689854.2|;gi|578823398|ref|XP_006719335.1|;gi|767973462|ref|XP_011536327.1|	1624	gi|56549668|ref|NP_689854.2|	gi|56549668|ref|NP_689854.2|:AT-rich interactive domain-containing protein 2 [Homo sapiens] ;gi|578823398|ref|XP_006719335.1|:PREDICTED: AT-rich interactive domain-containing protein 2 isoform X1 [Homo sapiens] ;gi|767973462|ref|XP_011536327.1|:PREDICTED: AT-rich interactive domain-containing protein 2 isoform X2 [Homo sapiens] ;	ARID2	12	X	X	X	X	X	X	X	X	X	X	X	X	X	X	X	X	1	2	2	1	0	2	1.69	5.375e-05	X	X	X	X	X	X	X
649	0	0	0	0	0.000129	1	0	0	0	0	infinity	4	gi|311771639|ref|NP_001185707.1|;gi|311771641|ref|NP_001185708.1|;gi|767960694|ref|XP_011518047.1|;gi|767960698|ref|XP_011518049.1|	1631	gi|311771639|ref|NP_001185707.1|	gi|311771639|ref|NP_001185707.1|:cullin-2 isoform a [Homo sapiens] ;gi|311771641|ref|NP_001185708.1|:cullin-2 isoform b [Homo sapiens] ;gi|767960694|ref|XP_011518047.1|:PREDICTED: cullin-2 isoform X2 [Homo sapiens] ;gi|767960698|ref|XP_011518049.1|:PREDICTED: cullin-2 isoform X1 [Homo sapiens] ;	CUL2	10	X	X	X	X	X	X	X	X	X	X	X	X	X	X	X	X	1	2	2	1	0	2	1.57	0.0001291	X	X	X	X	X	X	X
650	0	0	0	0	0.000103	1	0	0	0	0	infinity	3	gi|21396489|ref|NP_004784.2|;gi|451327634|ref|NP_001263408.1|;gi|451327636|ref|NP_001263409.1|	1634	gi|21396489|ref|NP_004784.2|	gi|21396489|ref|NP_004784.2|:lon protease homolog, mitochondrial isoform 1 precursor [Homo sapiens] ;gi|451327634|ref|NP_001263408.1|:lon protease homolog, mitochondrial isoform 2 [Homo sapiens] ;gi|451327636|ref|NP_001263409.1|:lon protease homolog, mitochondrial isoform 3 [Homo sapiens] ;	LONP1	19	X	X	X	X	X	X	X	X	X	X	X	X	X	X	X	X	1	2	2	1	0	2	1.36	0.00010285	X	X	X	X	X	X	X
651	0	0	0	0	7.3e-05	1	0	0	0	0	infinity	1	gi|23943912|ref|NP_055417.1|	1635	gi|23943912|ref|NP_055417.1|	phosphoinositide 3-kinase regulatory subunit 4 [Homo sapiens]	PIK3R4	3	X	X	X	X	X	X	X	X	X	X	X	X	X	X	X	X	1	2	2	1	0	2	1.25	7.263e-05	X	X	X	X	X	X	X
652	0	0	0	0	5.9e-05	1	0	0	0	0	infinity	6	gi|4758012|ref|NP_004850.1|;gi|530411491|ref|XP_005257069.1|;gi|568815719|ref|NP_001275582.1|;gi|767993446|ref|XP_011522581.1|;gi|767993448|ref|XP_011522582.1|;gi|767993450|ref|XP_011522583.1|	1640	gi|4758012|ref|NP_004850.1|	gi|4758012|ref|NP_004850.1|:clathrin heavy chain 1 isoform 1 [Homo sapiens] ;gi|530411491|ref|XP_005257069.1|:PREDICTED: clathrin heavy chain 1 isoform X1 [Homo sapiens] ;gi|568815719|ref|NP_001275582.1|:clathrin heavy chain 1 isoform 2 [Homo sapiens] ;gi|767993446|ref|XP_011522581.1|:PREDICTED: clathrin heavy chain 1 isoform X2 [Homo sapiens] ;gi|767993448|ref|XP_011522582.1|:PREDICTED: clathrin…	CLTC	17	X	X	X	X	X	X	X	X	X	X	X	X	X	X	X	X	1	2	2	1	0	2	1.07	5.889e-05	X	X	X	X	X	X	X
653	0	0	0	0	3.1e-05	1	0	0	0	0	infinity	1	gi|146219843|ref|NP_006653.2|	1642	gi|146219843|ref|NP_006653.2|	helicase SRCAP [Homo sapiens]	SRCAP	16	X	X	X	X	X	X	X	X	X	X	X	X	X	X	X	X	1	2	2	1	0	2	0.43	3.054e-05	X	X	X	X	X	X	X
654	0	0	0	0	1.9e-05	1	0	0	0	0	infinity	6	gi|578831190|ref|XP_005257603.2|;gi|597709777|ref|NP_001243000.2|;gi|767995463|ref|XP_011523386.1|;gi|767995465|ref|XP_011523387.1|;gi|767995468|ref|XP_011523388.1|;gi|767995470|ref|XP_011523389.1|	1648	gi|578831190|ref|XP_005257603.2|	gi|578831190|ref|XP_005257603.2|:PREDICTED: E3 ubiquitin-protein ligase RNF213 isoform X1 [Homo sapiens] ;gi|597709777|ref|NP_001243000.2|:E3 ubiquitin-protein ligase RNF213 isoform 3 [Homo sapiens] ;gi|767995463|ref|XP_011523386.1|:PREDICTED: E3 ubiquitin-protein ligase RNF213 isoform X2 [Homo sapiens] ;gi|767995465|ref|XP_011523387.1|:PREDICTED: E3 ubiquitin-protein ligase RNF213 isoform X3 [Ho…			X	X	X	X	X	X	X	X	X	X	X	X	X	X	X	X	1	2	2	1	0	2	0.29	1.877e-05	X	X	X	X	X	X	X
655	0	0	0	0	0	0	0.001964	1	0	0	0	1	gi|4504529|ref|NP_002150.1|	1649	gi|4504529|ref|NP_002150.1|	histatin-1 precursor [Homo sapiens]	HTN1	4	X	X	X	X	X	X	X	X	X	X	X	X	X	X	X	X	X	X	X	X	X	X	X	X	1	2	2	1	0	2	28.07
657	0	0	0	0	0	0	0.00235	1	0	0	0	8	gi|16905517|ref|NP_473357.1|;gi|300360545|ref|NP_001177935.1|;gi|300360547|ref|NP_001177934.1|;gi|300360549|ref|NP_001177936.1|;gi|300360554|ref|NP_001177938.1|;gi|5730079|ref|NP_006616.1|;gi|665821307|ref|NP_001287865.1|;gi|665821309|ref|NP_001287866.1|	1661	gi|16905517|ref|NP_473357.1|	gi|16905517|ref|NP_473357.1|:serine/arginine-rich splicing factor 10 isoform 2 [Homo sapiens] ;gi|300360545|ref|NP_001177935.1|:serine/arginine-rich splicing factor 10 isoform 4 [Homo sapiens] ;gi|300360547|ref|NP_001177934.1|:serine/arginine-rich splicing factor 10 isoform 3 [Homo sapiens] ;gi|300360549|ref|NP_001177936.1|:serine/arginine-rich splicing factor 10 isoform 5 [Homo sapiens] ;gi|3003…	SRSF10	1	X	X	X	X	X	X	X	X	X	X	X	X	X	X	X	X	X	X	X	X	X	X	X	X	2	11	11	2	0	11	10.31
658	0	0	0	0	0	0	0.000674	1	0	0	0	3	gi|158966674|ref|NP_001103683.1|;gi|604723323|ref|NP_001278243.1|;gi|604723334|ref|NP_001278244.1|	1662	gi|158966674|ref|NP_001103683.1|	gi|158966674|ref|NP_001103683.1|:salivary acidic proline-rich phosphoprotein 1/2 precursor [Homo sapiens] ;gi|604723323|ref|NP_001278243.1|:proline-rich protein HaeIII subfamily 1 isoform a precursor [Homo sapiens] ;gi|604723334|ref|NP_001278244.1|:proline-rich protein HaeIII subfamily 1 isoform b [Homo sapiens] ;	PRH2	12	X	X	X	X	X	X	X	X	X	X	X	X	X	X	X	X	X	X	X	X	X	X	X	X	1	2	2	1	0	2	10.24
659	0	0	0	0	0	0	0.000367	1	0	0	0	3	gi|557636736|ref|NP_001273554.1|;gi|557636738|ref|NP_001273555.1|;gi|557636741|ref|NP_001273556.1|	1665	gi|557636736|ref|NP_001273554.1|	gi|557636736|ref|NP_001273554.1|:RNA-binding protein with serine-rich domain 1 isoform a [Homo sapiens] ;gi|557636738|ref|NP_001273555.1|:RNA-binding protein with serine-rich domain 1 isoform b [Homo sapiens] ;gi|557636741|ref|NP_001273556.1|:RNA-binding protein with serine-rich domain 1 isoform c [Homo sapiens] ;	RNPS1	16	X	X	X	X	X	X	X	X	X	X	X	X	X	X	X	X	X	X	X	X	X	X	X	X	2	2	2	2	0	2	8.85
660	0	0	0	0	0	0	0.000592	1	0	0	0	1	gi|530360487|ref|XP_005263481.1|	1667	gi|530360487|ref|XP_005263481.1|	PREDICTED: protein DJ-1 isoform X1 [Homo sapiens]	PARK7	1	X	X	X	X	X	X	X	X	X	X	X	X	X	X	X	X	X	X	X	X	X	X	X	X	1	2	2	1	0	2	7.94
661	0	0	0	0	0	0	0.001097	1	0	0	0	2	gi|530391650|ref|XP_005252307.1|;gi|767958398|ref|XP_011517369.1|	1668	gi|530391650|ref|XP_005252307.1|	gi|530391650|ref|XP_005252307.1|:PREDICTED: actin-related protein 2/3 complex subunit 5-like protein isoform X1 [Homo sapiens] ;gi|767958398|ref|XP_011517369.1|:PREDICTED: actin-related protein 2/3 complex subunit 5-like protein isoform X2 [Homo sapiens] ;	ARPC5L	9	X	X	X	X	X	X	X	X	X	X	X	X	X	X	X	X	X	X	X	X	X	X	X	X	1	3	3	1	0	3	7.84
662	0	0	0	0	0	0	0.000343	1	0	0	0	2	gi|38201714|ref|NP_001410.2|;gi|768001232|ref|XP_011526079.1|	1669	gi|38201714|ref|NP_001410.2|	gi|38201714|ref|NP_001410.2|:ELAV-like protein 1 [Homo sapiens] ;gi|768001232|ref|XP_011526079.1|:PREDICTED: ELAV-like protein 1 isoform X1 [Homo sapiens] ;	ELAVL1	19	X	X	X	X	X	X	X	X	X	X	X	X	X	X	X	X	X	X	X	X	X	X	X	X	2	2	2	2	0	2	7.36
664	0	0	0	0	0	0	0.000464	1	0	0	0	10	gi|14141166|ref|NP_114366.1|;gi|14141168|ref|NP_005007.2|;gi|148833484|ref|NP_001092090.1|;gi|193083108|ref|NP_001122383.1|;gi|193083110|ref|NP_001122384.1|;gi|193083112|ref|NP_001122385.1|;gi|193083114|ref|NP_001122386.1|;gi|194306631|ref|NP_065389.2|;gi|194306633|ref|NP_001123613.1|;gi|222352151|ref|NP_006187.2|	1680	gi|14141166|ref|NP_114366.1|	gi|14141166|ref|NP_114366.1|:poly(rC)-binding protein 2 isoform b [Homo sapiens] ;gi|14141168|ref|NP_005007.2|:poly(rC)-binding protein 2 isoform a [Homo sapiens] ;gi|148833484|ref|NP_001092090.1|:poly(rC)-binding protein 2 isoform c [Homo sapiens] ;gi|193083108|ref|NP_001122383.1|:poly(rC)-binding protein 2 isoform d [Homo sapiens] ;gi|193083110|ref|NP_001122384.1|:poly(rC)-binding protein 2 iso…	PCBP2	12	X	X	X	X	X	X	X	X	X	X	X	X	X	X	X	X	X	X	X	X	X	X	X	X	1	3	3	1	0	3	5.52
665	0	0	0	0	0	0	0.00068	1	0	0	0	2	gi|21361282|ref|NP_005617.2|;gi|767905565|ref|XP_011540253.1|	1685	gi|21361282|ref|NP_005617.2|	gi|21361282|ref|NP_005617.2|:serine/arginine-rich splicing factor 4 [Homo sapiens] ;gi|767905565|ref|XP_011540253.1|:PREDICTED: serine/arginine-rich splicing factor 4 isoform X1 [Homo sapiens] ;	SRSF4	1	X	X	X	X	X	X	X	X	X	X	X	X	X	X	X	X	X	X	X	X	X	X	X	X	2	6	6	2	0	6	5.26
666	0	0	0	0	0	0	0.000272	1	0	0	0	2	gi|7661920|ref|NP_055555.1|;gi|767996638|ref|XP_011523824.1|	1686	gi|7661920|ref|NP_055555.1|	gi|7661920|ref|NP_055555.1|:eukaryotic initiation factor 4A-III [Homo sapiens] ;gi|767996638|ref|XP_011523824.1|:PREDICTED: eukaryotic initiation factor 4A-III isoform X1 [Homo sapiens] ;	EIF4A3	17	X	X	X	X	X	X	X	X	X	X	X	X	X	X	X	X	X	X	X	X	X	X	X	X	1	2	2	1	0	2	5.11
667	0	0	0	0	0	0	0.000281	1	0	0	0	7	gi|530375339|ref|XP_005247863.1|;gi|530375345|ref|XP_005247866.1|;gi|572873203|ref|NP_001275894.1|;gi|572876400|ref|NP_001275895.1|;gi|572877586|ref|NP_001275893.1|;gi|767927703|ref|XP_011511507.1|;gi|767927706|ref|XP_011511508.1|	1692	gi|530375339|ref|XP_005247863.1|	gi|530375339|ref|XP_005247863.1|:PREDICTED: centrosomal protein of 70 kDa isoform X1 [Homo sapiens] ;gi|530375345|ref|XP_005247866.1|:PREDICTED: centrosomal protein of 70 kDa isoform X4 [Homo sapiens] ;gi|572873203|ref|NP_001275894.1|:centrosomal protein of 70 kDa isoform 3 [Homo sapiens] ;gi|572876400|ref|NP_001275895.1|:centrosomal protein of 70 kDa isoform 4 [Homo sapiens] ;gi|572877586|ref|NP…	CEP70	3	X	X	X	X	X	X	X	X	X	X	X	X	X	X	X	X	X	X	X	X	X	X	X	X	2	3	3	2	0	3	4.19
668	0	0	0	0	0	0	0.000277	1	0	0	0	1	gi|41350320|ref|NP_957516.1|	1695	gi|41350320|ref|NP_957516.1|	melanoma-associated antigen D2 [Homo sapiens]	MAGED2	X	X	X	X	X	X	X	X	X	X	X	X	X	X	X	X	X	X	X	X	X	X	X	X	X	1	3	3	1	0	3	3.96
669	0	0	0	0	0	0	0.000488	1	0	0	0	1	gi|20127499|ref|NP_006266.2|	1697	gi|20127499|ref|NP_006266.2|	serine/arginine-rich splicing factor 6 [Homo sapiens]	SRSF6	20	X	X	X	X	X	X	X	X	X	X	X	X	X	X	X	X	X	X	X	X	X	X	X	X	1	3	3	1	0	3	3.49
670	0	0	0	0	0	0	0.000336	1	0	0	0	2	gi|315434255|ref|NP_001186793.1|;gi|4758876|ref|NP_004634.1|	1698	gi|315434255|ref|NP_001186793.1|	gi|315434255|ref|NP_001186793.1|:BCL2L2-PABPN1 protein [Homo sapiens] ;gi|4758876|ref|NP_004634.1|:polyadenylate-binding protein 2 [Homo sapiens] ;	BCL2L2-PABPN1	14	X	X	X	X	X	X	X	X	X	X	X	X	X	X	X	X	X	X	X	X	X	X	X	X	1	2	2	1	0	2	3.3
671	0	0	0	0	0	0	6e-05	1	0	0	0	6	gi|208022632|ref|NP_001129069.1|;gi|363807222|ref|NP_001241872.1|;gi|530367816|ref|XP_005264478.1|;gi|767914854|ref|XP_011531268.1|;gi|767914856|ref|XP_011531269.1|;gi|767914858|ref|XP_011531270.1|	1703	gi|208022632|ref|NP_001129069.1|	gi|208022632|ref|NP_001129069.1|:girdin isoform 1 [Homo sapiens] ;gi|363807222|ref|NP_001241872.1|:girdin isoform 3 [Homo sapiens] ;gi|530367816|ref|XP_005264478.1|:PREDICTED: girdin isoform X5 [Homo sapiens] ;gi|767914854|ref|XP_011531268.1|:PREDICTED: girdin isoform X4 [Homo sapiens] ;gi|767914856|ref|XP_011531269.1|:PREDICTED: girdin isoform X1 [Homo sapiens] ;gi|767914858|ref|XP_011531270.1|:…	CCDC88A	2	X	X	X	X	X	X	X	X	X	X	X	X	X	X	X	X	X	X	X	X	X	X	X	X	2	2	2	2	0	2	3.16
672	0	0	0	0	0	0	0.00013	1	0	0	0	3	gi|4505917|ref|NP_002676.1|;gi|50301240|ref|NP_001001998.1|;gi|767904671|ref|XP_005263532.2|	1705	gi|4505917|ref|NP_002676.1|	gi|4505917|ref|NP_002676.1|:exosome component 10 isoform 2 [Homo sapiens] ;gi|50301240|ref|NP_001001998.1|:exosome component 10 isoform 1 [Homo sapiens] ;gi|767904671|ref|XP_005263532.2|:PREDICTED: exosome component 10 isoform X1 [Homo sapiens] ;	EXOSC10	1	X	X	X	X	X	X	X	X	X	X	X	X	X	X	X	X	X	X	X	X	X	X	X	X	2	2	2	2	0	2	3.14
673	0	0	0	0	0	0	0.00026	1	0	0	0	2	gi|31711992|ref|NP_001922.2|;gi|767969704|ref|XP_011540949.1|	1709	gi|31711992|ref|NP_001922.2|	gi|31711992|ref|NP_001922.2|:dihydrolipoyllysine-residue acetyltransferase component of pyruvate dehydrogenase complex, mitochondrial precursor [Homo sapiens] ;gi|767969704|ref|XP_011540949.1|:PREDICTED: dihydrolipoyllysine-residue acetyltransferase component of pyruvate dehydrogenase complex, mitochondrial isoform X1 [Homo sapiens] ;	DLAT	11	X	X	X	X	X	X	X	X	X	X	X	X	X	X	X	X	X	X	X	X	X	X	X	X	1	3	3	1	0	3	2.63
674	0	0	0	0	0	0	0.000369	1	0	0	0	1	gi|4557367|ref|NP_000377.1|	1710	gi|4557367|ref|NP_000377.1|	bleomycin hydrolase [Homo sapiens]	BLMH	17	X	X	X	X	X	X	X	X	X	X	X	X	X	X	X	X	X	X	X	X	X	X	X	X	1	3	3	1	0	3	2.42
675	0	0	0	0	0	0	0.000166	1	0	0	0	16	gi|207113199|ref|NP_001129027.1|;gi|4503579|ref|NP_001422.1|;gi|767942100|ref|XP_011533824.1|;gi|767942103|ref|XP_011533825.1|;gi|767942105|ref|XP_011533826.1|;gi|767942107|ref|XP_011533827.1|;gi|767942109|ref|XP_011533828.1|;gi|767942111|ref|XP_011533829.1|;gi|767942113|ref|XP_011533830.1|;gi|767942115|ref|XP_011533831.1|;gi|767942117|ref|XP_011533832.1|;gi|767942119|ref|XP_011533833.1|;gi|76794…	1711	gi|207113199|ref|NP_001129027.1|	gi|207113199|ref|NP_001129027.1|:band 4.1-like protein 2 isoform b [Homo sapiens] ;gi|4503579|ref|NP_001422.1|:band 4.1-like protein 2 isoform a [Homo sapiens] ;gi|767942100|ref|XP_011533824.1|:PREDICTED: band 4.1-like protein 2 isoform X3 [Homo sapiens] ;gi|767942103|ref|XP_011533825.1|:PREDICTED: band 4.1-like protein 2 isoform X4 [Homo sapiens] ;gi|767942105|ref|XP_011533826.1|:PREDICTED: band…	EPB41L2	6	X	X	X	X	X	X	X	X	X	X	X	X	X	X	X	X	X	X	X	X	X	X	X	X	1	2	2	1	0	2	2.38
676	0	0	0	0	0	0	0.000132	1	0	0	0	1	gi|194097365|ref|NP_060117.3|	1723	gi|194097365|ref|NP_060117.3|	pre-rRNA processing protein FTSJ3 [Homo sapiens]	FTSJ3	17	X	X	X	X	X	X	X	X	X	X	X	X	X	X	X	X	X	X	X	X	X	X	X	X	1	2	2	1	0	2	1.89
677	0	0	0	0	0	0	0.000433	1	0	0	0	12	gi|42542379|ref|NP_005830.2|;gi|530360783|ref|XP_005245774.1|;gi|530360785|ref|XP_005245775.1|;gi|530360789|ref|XP_005245777.1|;gi|530360791|ref|XP_005245778.1|;gi|530360793|ref|XP_005245779.1|;gi|742799254|ref|NP_001290377.1|;gi|742799283|ref|NP_001290378.1|;gi|767901851|ref|XP_011538780.1|;gi|767901857|ref|XP_011538783.1|;gi|767901859|ref|XP_011538784.1|;gi|767901861|ref|XP_011538785.1|	1726	gi|42542379|ref|NP_005830.2|	gi|42542379|ref|NP_005830.2|:serine/arginine repetitive matrix protein 1 isoform 2 [Homo sapiens] ;gi|530360783|ref|XP_005245774.1|:PREDICTED: serine/arginine repetitive matrix protein 1 isoform X1 [Homo sapiens] ;gi|530360785|ref|XP_005245775.1|:PREDICTED: serine/arginine repetitive matrix protein 1 isoform X2 [Homo sapiens] ;gi|530360789|ref|XP_005245777.1|:PREDICTED: serine/arginine repetitive…	SRRM1	1	X	X	X	X	X	X	X	X	X	X	X	X	X	X	X	X	X	X	X	X	X	X	X	X	1	7	7	1	0	7	1.88
678	0	0	0	0	0	0	5.6e-05	1	0	0	0	3	gi|530377868|ref|XP_005263139.1|;gi|578809189|ref|XP_006714305.1|;gi|767932146|ref|XP_011530346.1|	1732	gi|530377868|ref|XP_005263139.1|	gi|530377868|ref|XP_005263139.1|:PREDICTED: methylcytosine dioxygenase TET2 isoform X1 [Homo sapiens] ;gi|578809189|ref|XP_006714305.1|:PREDICTED: methylcytosine dioxygenase TET2 isoform X2 [Homo sapiens] ;gi|767932146|ref|XP_011530346.1|:PREDICTED: methylcytosine dioxygenase TET2 isoform X4 [Homo sapiens] ;	TET2	4	X	X	X	X	X	X	X	X	X	X	X	X	X	X	X	X	X	X	X	X	X	X	X	X	2	2	2	2	0	2	1.75
679	0	0	0	0	0	0	0.000119	1	0	0	0	2	gi|40807485|ref|NP_036601.2|;gi|578835938|ref|XP_006723832.1|	1741	gi|40807485|ref|NP_036601.2|	gi|40807485|ref|NP_036601.2|:pre-mRNA-processing factor 6 [Homo sapiens] ;gi|578835938|ref|XP_006723832.1|:PREDICTED: pre-mRNA-processing factor 6 isoform X1 [Homo sapiens] ;	PRPF6	20	X	X	X	X	X	X	X	X	X	X	X	X	X	X	X	X	X	X	X	X	X	X	X	X	1	2	2	1	0	2	1.49
11	0.013822	1	0.000914	1	0.01421	1	0.038419	1	0.35977	0.0237903	0.369869	1	gi|530417093|ref|XP_005259237.1|	11	gi|530417093|ref|XP_005259237.1|	PREDICTED: small nuclear ribonucleoprotein Sm D2 isoform X1 [Homo sapiens]	SNRPD2	19	7	37	37	7	0	37	49.15	0.0138218	1	3	3	1	0	3	15.25	0.00091367	9	34	34	9	0	34	60.17	0.0142103	3	81	81	3	0	81	31.36
13	0.048232	1	0.002652	1	0.035924	1	0.054212	1	0.889692	0.0489191	0.662658	1	gi|20070220|ref|NP_006100.2|	13	gi|20070220|ref|NP_006100.2|	protein arginine N-methyltransferase 5 isoform a [Homo sapiens]	PRMT5	14	33	697	697	33	0	697	51.18	0.0482325	11	47	47	11	0	47	22.76	0.0026516	53	464	464	53	0	464	64.52	0.035924	21	617	617	21	0	617	34.22
19	0.034595	1	0.00182	1	0.021434	1	0.040619	1	0.851695	0.0448066	0.527684	1	gi|4502891|ref|NP_001284.1|	22	gi|4502891|ref|NP_001284.1|	methylosome subunit pICln [Homo sapiens]	CLNS1A	11	12	186	186	12	0	186	45.57	0.0345948	5	12	12	5	0	12	26.58	0.00181962	13	103	103	13	0	103	61.18	0.0214336	9	172	172	9	0	172	38.4
38	0.001349	1	0.003667	1	0.00151	1	0.004569	1	0.295251	0.802583	0.330488	1	gi|4885165|ref|NP_005204.1|	47	gi|4885165|ref|NP_005204.1|	cystatin-A [Homo sapiens]	CSTA	3	2	3	3	2	0	3	30.61	0.0013494	3	10	10	3	0	10	44.9	0.0036671	1	3	3	1	0	3	18.37	0.00150974	1	8	8	1	0	8	18.37
41	0	0	0.000226	1	0	0	0.000372	1	0	0.607527	0	3	gi|393715091|ref|NP_001257328.1|;gi|393715095|ref|NP_001257329.1|;gi|57013276|ref|NP_006073.2|	51	gi|393715091|ref|NP_001257328.1|	gi|393715091|ref|NP_001257328.1|:tubulin alpha-1A chain isoform 1 [Homo sapiens] ;gi|393715095|ref|NP_001257329.1|:tubulin alpha-1A chain isoform 2 [Homo sapiens] ;gi|57013276|ref|NP_006073.2|:tubulin alpha-1B chain [Homo sapiens] ;	TUBA1A	12	11	78	0	0	78	0	38.58	X	4	8	0	0	8	2.83333	14.41	0.00022577	9	45	0	0	45	0	31.04	X	3	10	0	0	10	3	13.08
42	0	0	0.000266	1	0	0	0.000372	1	0	0.715054	0	3	gi|393715091|ref|NP_001257328.1|;gi|393715095|ref|NP_001257329.1|;gi|57013276|ref|NP_006073.2|	52	gi|57013276|ref|NP_006073.2|	gi|393715091|ref|NP_001257328.1|:tubulin alpha-1A chain isoform 1 [Homo sapiens] ;gi|393715095|ref|NP_001257329.1|:tubulin alpha-1A chain isoform 2 [Homo sapiens] ;gi|57013276|ref|NP_006073.2|:tubulin alpha-1B chain [Homo sapiens] ;	TUBA1B	12	11	84	0	0	84	0	38.58	X	4	9	0	0	9	3.33333	14.41	0.00026561	9	51	0	0	51	0	31.04	X	4	11	0	0	11	3	15.96
44	0.00399	1	7.6e-05	1	0.003219	1	0.004124	1	0.967507	0.0184287	0.780553	1	gi|15208660|ref|NP_003132.2|	56	gi|15208660|ref|NP_003132.2|	E3 ubiquitin-protein ligase TRIM21 [Homo sapiens]	TRIM21	11	11	43	43	11	0	43	28.63	0.00399044	1	1	1	1	0	1	3.58	7.566e-05	13	31	31	13	0	31	34.74	0.00321865	10	35	35	10	0	35	19.79
45	0.002298	1	0.001972	1	0.002045	1	0.005558	1	0.413458	0.354804	0.367938	3	gi|381342476|ref|NP_001244222.1|;gi|767938358|ref|XP_011532848.1|;gi|767938360|ref|XP_011532849.1|	57	gi|381342476|ref|NP_001244222.1|	gi|381342476|ref|NP_001244222.1|:heterogeneous nuclear ribonucleoprotein H [Homo sapiens] ;gi|767938358|ref|XP_011532848.1|:PREDICTED: heterogeneous nuclear ribonucleoprotein H isoform X1 [Homo sapiens] ;gi|767938360|ref|XP_011532849.1|:PREDICTED: heterogeneous nuclear ribonucleoprotein H isoform X2 [Homo sapiens] ;	HNRNPH1	5	9	43	13	5	30	23.4072	30.29	0.002298	7	46	6	3	40	24.6397	22.27	0.00197214	8	23	14	4	9	18.6182	30.29	0.00204502	8	51	19	5	32	44.5892	26.95
54	0.003391	1	0.001037	1	0.003319	1	0.009687	1	0.350057	0.107051	0.342624	1	gi|4758302|ref|NP_004441.1|	73	gi|4758302|ref|NP_004441.1|	enhancer of rudimentary homolog [Homo sapiens]	ERH	14	2	8	8	2	0	8	16.35	0.0033908	1	3	3	1	0	3	16.35	0.00103666	2	7	7	2	0	7	30.77	0.00331948	3	18	18	3	0	18	24.04
55	0.001025	1	0.00188	1	0.002581	1	0.007484	1	0.136959	0.251203	0.344869	3	gi|222144326|ref|NP_001138417.1|;gi|740087161|ref|NP_001289977.1|;gi|740087210|ref|NP_001289978.1|	74	gi|222144326|ref|NP_001138417.1|	gi|222144326|ref|NP_001138417.1|:myosin regulatory light chain 12B [Homo sapiens] ;gi|740087161|ref|NP_001289977.1|:myosin regulatory light chain 12A isoform 1 [Homo sapiens] ;gi|740087210|ref|NP_001289978.1|:myosin regulatory light chain 12A isoform 2 [Homo sapiens] ;	MYL12B	18	2	4	4	2	0	4	16.28	0.00102513	4	9	9	4	0	9	27.91	0.00188045	5	9	9	5	0	9	38.37	0.0025806	4	23	23	4	0	23	23.26
69	0.004049	1	6.8e-05	1	0.003129	1	0.004982	1	0.812726	0.0136491	0.628061	1	gi|13699824|ref|NP_004514.2|	100	gi|13699824|ref|NP_004514.2|	kinesin-like protein KIF11 [Homo sapiens]	KIF11	10	19	97	97	19	0	97	25.76	0.00404906	1	2	2	1	0	2	1.33	6.806e-05	21	67	67	21	0	67	25.19	0.00312908	19	94	94	19	0	94	22.06
71	0.012036	1	0.000127	1	0.00787	1	0.026198	1	0.459424	0.0048477	0.300405	1	gi|4502491|ref|NP_001203.1|	104	gi|4502491|ref|NP_001203.1|	complement component 1 Q subcomponent-binding protein, mitochondrial precursor [Homo sapiens]	C1QBP	17	7	77	77	7	0	77	31.56	0.0120362	1	1	1	1	0	1	7.09	0.00012744	8	45	45	8	0	45	31.91	0.0078699	5	132	132	5	0	132	20.92
72	0.00054	1	0.001522	1	0.001685	1	0.003311	1	0.163093	0.45968	0.50891	1	gi|768024950|ref|XP_011528499.1|	105	gi|768024950|ref|XP_011528499.1|	PREDICTED: myosin-9 isoform X1 [Homo sapiens]			12	24	21	11	3	24	10.87	0.00053976	31	83	82	30	1	83	22.04	0.00152185	26	67	65	25	2	66.9697	19.64	0.00168511	31	116	109	29	7	115.936	18.88
85	0.001319	1	0.000207	1	0.002043	1	0.009661	1	0.136528	0.0214264	0.211469	4	gi|117938251|ref|NP_001070908.1|;gi|530384253|ref|XP_005267294.1|;gi|666335584|ref|NP_001287967.1|;gi|7661958|ref|NP_055554.1|	138	gi|117938251|ref|NP_001070908.1|	gi|117938251|ref|NP_001070908.1|:bcl-2-associated transcription factor 1 isoform 2 [Homo sapiens] ;gi|530384253|ref|XP_005267294.1|:PREDICTED: bcl-2-associated transcription factor 1 isoform X1 [Homo sapiens] ;gi|666335584|ref|NP_001287967.1|:bcl-2-associated transcription factor 1 isoform 4 [Homo sapiens] ;gi|7661958|ref|NP_055554.1|:bcl-2-associated transcription factor 1 isoform 1 [Homo sapien…	BCLAF1	6	11	26	26	11	0	26	20.02	0.00131886	2	5	5	2	0	5	4.14	0.00020678	12	36	36	12	0	36	24.4	0.0020431	18	150	150	18	0	150	20.71
87	0.002193	1	0.000894	1	0.002454	1	0.003341	1	0.65639	0.267585	0.734511	3	gi|118582269|ref|NP_001071634.1|;gi|578831236|ref|XP_006722075.1|;gi|5902076|ref|NP_008855.1|	149	gi|118582269|ref|NP_001071634.1|	gi|118582269|ref|NP_001071634.1|:serine/arginine-rich splicing factor 1 isoform 2 [Homo sapiens] ;gi|578831236|ref|XP_006722075.1|:PREDICTED: serine/arginine-rich splicing factor 1 isoform X1 [Homo sapiens] ;gi|5902076|ref|NP_008855.1|:serine/arginine-rich splicing factor 1 isoform 1 [Homo sapiens] ;	SRSF1	17	4	10	10	4	0	10	21.39	0.00219306	2	5	5	2	0	5	12.44	0.00089397	2	10	10	2	0	10	11.44	0.00245363	2	12	12	2	0	12	12.44
88	0.001033	1	0.000842	1	0.002697	1	0.003498	1	0.295312	0.240709	0.771012	3	gi|148746199|ref|NP_001092047.1|;gi|153252132|ref|NP_001093163.1|;gi|4506633|ref|NP_000984.1|	150	gi|148746199|ref|NP_001092047.1|	gi|148746199|ref|NP_001092047.1|:60S ribosomal protein L31 isoform 2 [Homo sapiens] ;gi|153252132|ref|NP_001093163.1|:60S ribosomal protein L31 isoform 3 [Homo sapiens] ;gi|4506633|ref|NP_000984.1|:60S ribosomal protein L31 isoform 1 [Homo sapiens] ;	RPL31	2	1	3	3	1	0	3	10.94	0.00103314	1	3	3	1	0	3	10.94	0.00084229	4	7	7	4	0	7	26.56	0.00269708	1	8	8	1	0	8	10.94
91	0.000878	1	0.00159	1	0.001964	1	0.003219	1	0.272756	0.493942	0.610127	4	gi|306482694|ref|NP_001182375.1|;gi|530367944|ref|XP_005264541.1|;gi|530367946|ref|XP_005264542.1|;gi|72534660|ref|NP_001026854.1|	160	gi|306482694|ref|NP_001182375.1|	gi|306482694|ref|NP_001182375.1|:serine/arginine-rich splicing factor 7 isoform 2 [Homo sapiens] ;gi|530367944|ref|XP_005264541.1|:PREDICTED: serine/arginine-rich splicing factor 7 isoform X1 [Homo sapiens] ;gi|530367946|ref|XP_005264542.1|:PREDICTED: serine/arginine-rich splicing factor 7 isoform X2 [Homo sapiens] ;gi|72534660|ref|NP_001026854.1|:serine/arginine-rich splicing factor 7 isoform 1 …	SRSF7	2	2	7	2	1	5	4.5	10.18	0.00087771	2	10	2	1	8	10	10.18	0.00159016	2	9	1	1	8	9	9.29	0.00196399	3	13	8	2	5	13	18.58
94	0.000479	1	0.001563	1	0.000536	1	0.003042	1	0.157462	0.513807	0.1762	1	gi|4507129|ref|NP_003085.1|	164	gi|4507129|ref|NP_003085.1|	small nuclear ribonucleoprotein E isoform 1 [Homo sapiens]	SNRPE	1	1	1	1	1	0	1	11.96	0.00047914	1	4	4	1	0	4	13.04	0.0015625	1	1	1	1	0	1	11.96	0.00053607	3	5	5	3	0	5	25
98	0.00029	1	0.000473	1	0.002271	1	0.00405	1	0.0716049	0.11679	0.560741	1	gi|85797673|ref|NP_001034271.1|	172	gi|85797673|ref|NP_001034271.1|	bolA-like protein 2 [Homo sapiens]	BOLA2B	16	1	1	1	1	0	1	10.53	0.00029	1	2	2	1	0	2	10.53	0.00047286	2	7	7	2	0	7	23.03	0.00227123	1	11	11	1	0	11	10.53
99	0.00076	1	0.001162	1	0.000744	1	0.001327	1	0.57272	0.875659	0.560663	2	gi|530391059|ref|XP_005252017.1|;gi|530391061|ref|XP_005252018.1|	174	gi|530391059|ref|XP_005252017.1|	gi|530391059|ref|XP_005252017.1|:PREDICTED: heterogeneous nuclear ribonucleoprotein K isoform X2 [Homo sapiens] ;gi|530391061|ref|XP_005252018.1|:PREDICTED: heterogeneous nuclear ribonucleoprotein K isoform X1 [Homo sapiens] ;	HNRNPK	9	2	8	8	2	0	8	9.05	0.00076001	3	15	15	3	0	15	12.72	0.00116178	2	7	7	2	0	7	12.72	0.00074402	3	11	11	3	0	11	11.42
102	0.000473	1	0.000965	1	0.000681	1	0.000987	1	0.47923	0.97771	0.68997	1	gi|54112117|ref|NP_036565.2|	179	gi|54112117|ref|NP_036565.2|	splicing factor 3B subunit 1 isoform 1 [Homo sapiens]	SF3B1	2	7	14	14	7	0	14	11.81	0.00047326	9	35	35	9	0	35	9.51	0.00096458	10	18	18	10	0	18	17.02	0.00068077	5	23	23	5	0	23	6.83
106	0.003174	1	0.0023	1	0.002367	1	0.00403	1	0.787593	0.57072	0.587345	1	gi|7706326|ref|NP_057131.1|	183	gi|7706326|ref|NP_057131.1|	splicing factor 3B subunit 6 [Homo sapiens]	SF3B14	2	2	9	9	2	0	9	20.8	0.00317379	2	8	8	2	0	8	20.8	0.00230001	2	6	6	2	0	6	20.8	0.00236727	2	9	9	2	0	9	20.8
107	0.001084	1	0.000924	1	0.001157	1	0.001626	1	0.666667	0.568266	0.711562	2	gi|55749531|ref|NP_006833.2|;gi|767967442|ref|XP_011543042.1|	186	gi|55749531|ref|NP_006833.2|	gi|55749531|ref|NP_006833.2|:splicing factor 3B subunit 2 [Homo sapiens] ;gi|767967442|ref|XP_011543042.1|:PREDICTED: splicing factor 3B subunit 2 isoform X2 [Homo sapiens] ;	SF3B2	11	9	22	22	9	0	22	17.21	0.00108354	7	23	23	7	0	23	9.05	0.00092354	10	21	21	10	0	21	16.98	0.00115718	7	26	26	7	0	26	8.94
112	0.001531	1	0.001497	1	0.002397	1	0.004858	1	0.31515	0.308152	0.493413	2	gi|4759098|ref|NP_004584.1|;gi|767927370|ref|XP_011511374.1|	195	gi|4759098|ref|NP_004584.1|	gi|4759098|ref|NP_004584.1|:transformer-2 protein homolog beta isoform 1 [Homo sapiens] ;gi|767927370|ref|XP_011511374.1|:PREDICTED: transformer-2 protein homolog beta isoform X1 [Homo sapiens] ;	TRA2B	3	2	10	10	2	0	10	10.42	0.00153057	2	12	12	2	0	12	10.42	0.0014974	3	14	14	3	0	14	13.19	0.00239741	3	25	25	3	0	25	17.71
121	0.000533	1	0.000248	1	0.000256	1	0.00087	1	0.612644	0.285057	0.294253	1	gi|767909361|ref|XP_011507873.1|	212	gi|767909361|ref|XP_011507873.1|	PREDICTED: keratinocyte proline-rich protein isoform X1 [Homo sapiens]			3	7	7	3	0	7	12.26	0.00053292	2	4	4	2	0	4	7.77	0.00024827	2	3	3	2	0	3	8.64	0.00025553	1	9	9	1	0	9	3.63
122	0.000194	1	0.004939	1	0.000779	1	0.02872	1	0.00675487	0.171971	0.027124	1	gi|63055057|ref|NP_001017992.1|	213	gi|63055057|ref|NP_001017992.1|	beta-actin-like protein 2 [Homo sapiens]	ACTBL2	5	4	24	1	1	23	1.65714	12.77	0.00019428	8	167	24	1	143	51.6774	14.89	0.00493926	7	35	4	3	31	5.9375	13.83	0.00077879	7	392	16	1	376	192.941	14.89
125	0.00151	1	0.000246	1	0.001351	1	0.0046	1	0.328261	0.0534783	0.293696	2	gi|4506691|ref|NP_001011.1|;gi|530417000|ref|XP_005259194.1|	216	gi|4506691|ref|NP_001011.1|	gi|4506691|ref|NP_001011.1|:40S ribosomal protein S16 [Homo sapiens] ;gi|530417000|ref|XP_005259194.1|:PREDICTED: 40S ribosomal protein S16 isoform X1 [Homo sapiens] ;	RPS16	19	1	5	5	1	0	5	7.53	0.0015096	1	1	1	1	0	1	7.53	0.00024615	1	4	4	1	0	4	7.53	0.00135118	2	12	12	2	0	12	15.75
127	0.000225	1	7.6e-05	1	0.000252	1	0.000714	1	0.315126	0.106443	0.352941	1	gi|530368014|ref|XP_005264575.1|	222	gi|530368014|ref|XP_005264575.1|	PREDICTED: spectrin beta chain, non-erythrocytic 1 isoform X2 [Homo sapiens]	SPTBN1	2	4	12	12	4	0	12	3.57	0.000225	3	5	5	3	0	5	2.25	7.643e-05	7	12	12	7	0	12	7.1	0.00025173	11	30	30	11	0	30	7.83
129	7.7e-05	1	0	0	5.2e-05	1	0.000108	1	0.712963	0	0.481481	2	gi|256017159|ref|NP_001074010.2|;gi|530405576|ref|XP_005254310.1|	226	gi|256017159|ref|NP_001074010.2|	gi|256017159|ref|NP_001074010.2|:MAX gene-associated protein isoform 2 [Homo sapiens] ;gi|530405576|ref|XP_005254310.1|:PREDICTED: MAX gene-associated protein isoform X7 [Homo sapiens] ;	MGA	15	2	5	1	1	4	5	1.37	7.717e-05	14	32	0	0	32	0	8.96	X	4	6	0	0	6	3	3.43	5.18e-05	5	11	0	0	11	5.5	2.59
130	0.000107	1	7.3e-05	1	0.000359	1	0.000498	1	0.214859	0.146586	0.720884	13	gi|154759259|ref|NP_003118.2|;gi|194595509|ref|NP_001123910.1|;gi|306966132|ref|NP_001182461.1|;gi|578817797|ref|XP_006717308.1|;gi|578817799|ref|XP_006717309.1|;gi|578817801|ref|XP_006717310.1|;gi|578817803|ref|XP_006717311.1|;gi|578817805|ref|XP_006717312.1|;gi|578817807|ref|XP_006717313.1|;gi|578817809|ref|XP_006717314.1|;gi|578817811|ref|XP_006717315.1|;gi|578817813|ref|XP_006717316.1|;gi|578…	230	gi|154759259|ref|NP_003118.2|	gi|154759259|ref|NP_003118.2|:spectrin alpha chain, non-erythrocytic 1 isoform 2 [Homo sapiens] ;gi|194595509|ref|NP_001123910.1|:spectrin alpha chain, non-erythrocytic 1 isoform 1 [Homo sapiens] ;gi|306966132|ref|NP_001182461.1|:spectrin alpha chain, non-erythrocytic 1 isoform 3 [Homo sapiens] ;gi|578817797|ref|XP_006717308.1|:PREDICTED: spectrin alpha chain, non-erythrocytic 1 isoform X1 [Homo …	SPTAN1	9	4	6	6	4	0	6	2.95	0.00010699	4	5	5	4	0	5	2.99	7.269e-05	11	18	18	11	0	18	8.05	0.00035911	10	22	22	10	0	22	6.88
137	0.001603	1	0.00196	1	0.000897	1	0.003053	1	0.525057	0.641991	0.293809	2	gi|16751921|ref|NP_444513.1|;gi|665505971|ref|NP_001287783.1|	253	gi|16751921|ref|NP_444513.1|	gi|16751921|ref|NP_444513.1|:dermcidin isoform 1 preproprotein [Homo sapiens] ;gi|665505971|ref|NP_001287783.1|:dermcidin isoform 2 preproprotein [Homo sapiens] ;	DCD	12	1	4	4	1	0	4	12.73	0.00160293	2	6	6	2	0	6	12.73	0.00196023	1	2	2	1	0	2	12.73	0.00089669	1	6	6	1	0	6	12.73
146	0.000206	1	0.000251	1	0.00023	1	0.000261	1	0.789272	0.961686	0.881226	3	gi|530415518|ref|XP_005258484.1|;gi|5730023|ref|NP_006657.1|;gi|768005915|ref|XP_011524632.1|	266	gi|530415518|ref|XP_005258484.1|	gi|530415518|ref|XP_005258484.1|:PREDICTED: ruvB-like 2 isoform X1 [Homo sapiens] ;gi|5730023|ref|NP_006657.1|:ruvB-like 2 [Homo sapiens] ;gi|768005915|ref|XP_011524632.1|:PREDICTED: ruvB-like 2 isoform X2 [Homo sapiens] ;	RUVBL2	19	2	2	2	2	0	2	8.16	0.0002055	2	3	3	2	0	3	6.76	0.00025131	1	2	2	1	0	2	4.43	0.00022992	1	2	2	1	0	2	3.73
148	0.000392	1	0.00016	1	0.000438	1	0.000498	1	0.787149	0.321285	0.879518	1	gi|38149981|ref|NP_937863.1|	272	gi|38149981|ref|NP_937863.1|	U2 small nuclear ribonucleoprotein B'' [Homo sapiens]	SNRPB2	20	1	2	2	1	0	2	8	0.00039183	1	1	1	1	0	1	8	0.00015972	2	2	2	2	0	2	10.22	0.00043838	1	2	2	1	0	2	8
149	0.000111	1	0.000226	1	0.000124	1	0.000493	1	0.225152	0.458418	0.251521	1	gi|68509926|ref|NP_001349.2|	273	gi|68509926|ref|NP_001349.2|	putative pre-mRNA-splicing factor ATP-dependent RNA helicase DHX15 [Homo sapiens]	DHX15	4	1	2	2	1	0	2	1.89	0.00011089	3	5	5	3	0	5	4.91	0.00022602	1	2	2	1	0	2	1.89	0.00012407	4	7	7	4	0	7	5.03
159	8e-05	1	0.000131	1	0.000314	1	0.000357	1	0.22409	0.366947	0.879552	5	gi|27544941|ref|NP_036467.2|;gi|768002482|ref|XP_011526326.1|;gi|768002485|ref|XP_011526327.1|;gi|768002490|ref|XP_011526328.1|;gi|768002492|ref|XP_011526329.1|	289	gi|27544941|ref|NP_036467.2|	gi|27544941|ref|NP_036467.2|:unconventional myosin-If [Homo sapiens] ;gi|768002482|ref|XP_011526326.1|:PREDICTED: unconventional myosin-If isoform X1 [Homo sapiens] ;gi|768002485|ref|XP_011526327.1|:PREDICTED: unconventional myosin-If isoform X2 [Homo sapiens] ;gi|768002490|ref|XP_011526328.1|:PREDICTED: unconventional myosin-If isoform X3 [Homo sapiens] ;gi|768002492|ref|XP_011526329.1|:PREDICTE…	MYO1F	19	1	4	0	0	4	2	1.55	8.029e-05	2	4	2	1	2	4	2.64	0.00013092	3	7	4	2	3	7	4.92	0.00031441	2	10	4	1	6	7	2.64
160	3.3e-05	1	2.7e-05	1	0.000186	1	0.000211	1	0.156398	0.127962	0.881517	6	gi|259906018|ref|NP_001158286.1|;gi|259906020|ref|NP_001158287.1|;gi|530403268|ref|XP_005267472.1|;gi|530403270|ref|XP_005267473.1|;gi|7662238|ref|NP_055792.1|;gi|767980045|ref|XP_011534871.1|	294	gi|259906018|ref|NP_001158286.1|	gi|259906018|ref|NP_001158286.1|:apoptotic chromatin condensation inducer in the nucleus isoform 2 [Homo sapiens] ;gi|259906020|ref|NP_001158287.1|:apoptotic chromatin condensation inducer in the nucleus isoform 3 [Homo sapiens] ;gi|530403268|ref|XP_005267472.1|:PREDICTED: apoptotic chromatin condensation inducer in the nucleus isoform X2 [Homo sapiens] ;gi|530403270|ref|XP_005267473.1|:PREDICTED…	ACIN1	14	1	1	1	1	0	1	1.36	3.319e-05	1	1	1	1	0	1	1.36	2.706e-05	3	5	5	3	0	5	5.12	0.00018569	2	5	5	2	0	5	2.11
164	8e-05	1	0	0	0	0	0.000354	1	0.225989	0	0	1	gi|55956916|ref|NP_004989.2|	307	gi|55956916|ref|NP_004989.2|	unconventional myosin-Ie [Homo sapiens]	MYO1E	15	1	4	0	0	4	2	1.53	7.957e-05	1	2	0	0	2	0	1.53	X	1	3	0	0	3	0	1.53	X	3	10	4	2	6	7	3.7
166	0	0	0	0	2.6e-05	1	3e-05	1	0	0	0.866667	9	gi|367460087|ref|NP_005955.3|;gi|367460090|ref|NP_001243024.1|;gi|530410341|ref|XP_005256708.1|;gi|767992184|ref|XP_011522177.1|;gi|767992186|ref|XP_011522178.1|;gi|767992188|ref|XP_011522179.1|;gi|767992190|ref|XP_011522180.1|;gi|767992192|ref|XP_011522181.1|;gi|767992194|ref|XP_011522182.1|	311	gi|367460087|ref|NP_005955.3|	gi|367460087|ref|NP_005955.3|:myosin-10 isoform 2 [Homo sapiens] ;gi|367460090|ref|NP_001243024.1|:myosin-10 isoform 3 [Homo sapiens] ;gi|530410341|ref|XP_005256708.1|:PREDICTED: myosin-10 isoform X1 [Homo sapiens] ;gi|767992184|ref|XP_011522177.1|:PREDICTED: myosin-10 isoform X2 [Homo sapiens] ;gi|767992186|ref|XP_011522178.1|:PREDICTED: myosin-10 isoform X3 [Homo sapiens] ;gi|767992188|ref|XP_0…	MYH10	17	1	3	0	0	3	0	0.86	X	1	1	0	0	1	0	0.86	X	2	3	1	1	2	1.0303	1.87	2.571e-05	3	8	1	1	7	1.06364	2.28
167	2.1e-05	1	6.7e-05	1	2.3e-05	1	0.000131	1	0.160305	0.51145	0.175573	1	gi|40217847|ref|NP_054733.2|	320	gi|40217847|ref|NP_054733.2|	U5 small nuclear ribonucleoprotein 200 kDa helicase [Homo sapiens]	SNRNP200	2	1	1	1	1	0	1	0.75	2.064e-05	3	4	4	3	0	4	2.25	6.73e-05	1	1	1	1	0	1	0.75	2.309e-05	2	5	5	2	0	5	1.54
214	0.000355	1	0.000145	1	0	0	0.000677	1	0.524372	0.21418	0	3	gi|114155144|ref|NP_001036816.1|;gi|24119203|ref|NP_705935.1|;gi|499137520|ref|NP_001265119.1|	430	gi|114155144|ref|NP_001036816.1|	gi|114155144|ref|NP_001036816.1|:tropomyosin alpha-3 chain isoform Tpm3.2cy [Homo sapiens] ;gi|24119203|ref|NP_705935.1|:tropomyosin alpha-3 chain isoform Tpm3.1cy [Homo sapiens] ;gi|499137520|ref|NP_001265119.1|:tropomyosin alpha-3 chain isoform 8 [Homo sapiens] ;	TPM3	1	1	2	2	1	0	2	5.65	0.00035549	1	1	1	1	0	1	4.03	0.00014491	X	X	X	X	X	X	X	X	2	3	3	2	0	3	8.87
215	0.000118	1	0.000338	1	0	0	0.000902	1	0.13082	0.374723	0	1	gi|767994651|ref|XP_011523060.1|	431	gi|767994651|ref|XP_011523060.1|	PREDICTED: junction plakoglobin isoform X1 [Homo sapiens]			1	2	2	1	0	2	2.68	0.00011834	5	7	7	5	0	7	10.47	0.00033767	X	X	X	X	X	X	X	X	4	12	12	4	0	12	5.23
218	0.0001	1	0	0	0	0	0.000191	1	0.52356	0	0	2	gi|148613856|ref|NP_001091974.1|;gi|38201710|ref|NP_006377.2|	440	gi|148613856|ref|NP_001091974.1|	gi|148613856|ref|NP_001091974.1|:probable ATP-dependent RNA helicase DDX17 isoform 3 [Homo sapiens] ;gi|38201710|ref|NP_006377.2|:probable ATP-dependent RNA helicase DDX17 isoform 1 [Homo sapiens] ;	DDX17	22	3	5	1	1	4	1.65	5.47	9.95e-05	1	1	0	0	1	0	1.64	X	X	X	X	X	X	X	X	X	2	3	2	1	1	2.5	3.28
220	8.7e-05	1	0.000141	1	0	0	0.000771	1	0.11284	0.182879	0	6	gi|336176064|ref|NP_001229528.1|;gi|336176066|ref|NP_001229529.1|;gi|35493811|ref|NP_909122.1|;gi|4757926|ref|NP_004893.1|;gi|768018664|ref|XP_011527412.1|;gi|768018672|ref|XP_011527413.1|	445	gi|336176064|ref|NP_001229528.1|	gi|336176064|ref|NP_001229528.1|:RNA-binding protein 39 isoform c [Homo sapiens] ;gi|336176066|ref|NP_001229529.1|:RNA-binding protein 39 isoform d [Homo sapiens] ;gi|35493811|ref|NP_909122.1|:RNA-binding protein 39 isoform a [Homo sapiens] ;gi|4757926|ref|NP_004893.1|:RNA-binding protein 39 isoform b [Homo sapiens] ;gi|768018664|ref|XP_011527412.1|:PREDICTED: RNA-binding protein 39 isoform X1 [H…	RBM39	20	1	1	1	1	0	1	3.35	8.677e-05	1	2	2	1	0	2	3.35	0.00014149	X	X	X	X	X	X	X	X	2	7	7	2	0	7	5.51
222	0.000137	1	0.000224	1	0	0	0.000349	1	0.39255	0.641834	0	3	gi|12056465|ref|NP_001427.2|;gi|768057114|ref|XP_011547100.1|;gi|768057119|ref|XP_011547101.1|	451	gi|12056465|ref|NP_001427.2|	gi|12056465|ref|NP_001427.2|:rRNA 2'-O-methyltransferase fibrillarin [Homo sapiens] ;gi|768057114|ref|XP_011547100.1|:PREDICTED: rRNA 2'-O-methyltransferase fibrillarin isoform X1 [Homo sapiens] ;gi|768057119|ref|XP_011547101.1|:PREDICTED: rRNA 2'-O-methyltransferase fibrillarin isoform X2 [Homo sapiens] ;	FBL	19	1	1	1	1	0	1	4.36	0.00013732	1	2	2	1	0	2	4.36	0.00022391	X	X	X	X	X	X	X	X	1	2	2	1	0	2	4.36
236	0.001998	1	0	0	0.001365	1	0.003242	1	0.616286	0	0.421036	1	gi|530388906|ref|XP_005250918.1|	473	gi|530388906|ref|XP_005250918.1|	PREDICTED: polyadenylate-binding protein 1 isoform X1 [Homo sapiens]	PABPC1	8	13	34	19	7	15	28.8276	25.31	0.00199801	X	X	X	X	X	X	X	X	7	19	15	5	4	17.6087	17.14	0.00136545	12	45	14	7	31	36.8421	20.6
239	0.000835	1	0	0	0.000374	1	0.002544	1	0.328223	0	0.147013	1	gi|238776833|ref|NP_005773.3|	478	gi|238776833|ref|NP_005773.3|	THO complex subunit 4 [Homo sapiens]	ALYREF	17	2	5	5	2	0	5	16.29	0.00083486	X	X	X	X	X	X	X	X	2	2	2	2	0	2	17.42	0.00037362	4	12	12	4	0	12	20.45
241	0.001281	1	0	0	0.000573	1	0.002278	1	0.562335	0	0.251536	4	gi|578832963|ref|XP_006722700.1|;gi|664806003|ref|NP_001287744.1|;gi|664806037|ref|NP_001287758.1|;gi|768000761|ref|XP_011525970.1|	480	gi|578832963|ref|XP_006722700.1|	gi|578832963|ref|XP_006722700.1|:PREDICTED: cold-inducible RNA-binding protein isoform X1 [Homo sapiens] ;gi|664806003|ref|NP_001287744.1|:cold-inducible RNA-binding protein isoform 2 [Homo sapiens] ;gi|664806037|ref|NP_001287758.1|:cold-inducible RNA-binding protein isoform 3 [Homo sapiens] ;gi|768000761|ref|XP_011525970.1|:PREDICTED: cold-inducible RNA-binding protein isoform X2 [Homo sapiens] ;			3	5	5	3	0	5	19.77	0.00128141	X	X	X	X	X	X	X	X	1	2	2	1	0	2	8.14	0.00057347	2	7	7	2	0	7	20.35
244	0.002713	1	0	0	0.003414	1	0.007319	1	0.370679	0	0.466457	9	gi|14916501|ref|NP_148982.1|;gi|214010222|ref|NP_001135755.1|;gi|214010226|ref|NP_001135757.1|;gi|214829241|ref|NP_001135756.1|;gi|4506703|ref|NP_001017.1|;gi|767963460|ref|XP_011538336.1|;gi|767963462|ref|XP_011538337.1|;gi|767963466|ref|XP_011538339.1|;gi|767963468|ref|XP_011538340.1|	487	gi|14916501|ref|NP_148982.1|	gi|14916501|ref|NP_148982.1|:40S ribosomal protein S24 isoform a [Homo sapiens] ;gi|214010222|ref|NP_001135755.1|:40S ribosomal protein S24 isoform e [Homo sapiens] ;gi|214010226|ref|NP_001135757.1|:40S ribosomal protein S24 isoform d [Homo sapiens] ;gi|214829241|ref|NP_001135756.1|:40S ribosomal protein S24 isoform b [Homo sapiens] ;gi|4506703|ref|NP_001017.1|:40S ribosomal protein S24 isoform c…	RPS24	10	2	8	8	2	0	8	20.77	0.00271264	X	X	X	X	X	X	X	X	3	9	9	3	0	9	30	0.00341433	5	17	17	5	0	17	30
246	0.00025	1	0	0	0.000838	1	0.001586	1	0.157629	0	0.528373	3	gi|151301219|ref|NP_938074.2|;gi|154759421|ref|NP_001527.3|;gi|768008764|ref|XP_011525194.1|	493	gi|151301219|ref|NP_938074.2|	gi|151301219|ref|NP_938074.2|:protein arginine N-methyltransferase 1 isoform 3 [Homo sapiens] ;gi|154759421|ref|NP_001527.3|:protein arginine N-methyltransferase 1 isoform 1 [Homo sapiens] ;gi|768008764|ref|XP_011525194.1|:PREDICTED: protein arginine N-methyltransferase 1 isoform X1 [Homo sapiens] ;	PRMT1	19	1	2	2	1	0	2	4.53	0.00024975	X	X	X	X	X	X	X	X	4	6	6	4	0	6	16.71	0.00083827	4	10	10	4	0	10	15.86
247	0.005282	1	0	0	0.003864	1	0.006706	1	0.787653	0	0.5762	1	gi|15011916|ref|NP_127460.1|	495	gi|15011916|ref|NP_127460.1|	H/ACA ribonucleoprotein complex subunit 1 [Homo sapiens]	GAR1	4	4	26	26	4	0	26	24.42	0.00528153	X	X	X	X	X	X	X	X	5	17	17	5	0	17	29.03	0.00386363	2	26	26	2	0	26	10.14
248	0.001013	1	0	0	0.000702	1	0.001116	1	0.907706	0	0.629032	3	gi|208431833|ref|NP_001129125.1|;gi|208431836|ref|NP_001129126.1|;gi|4504715|ref|NP_003810.1|	497	gi|208431833|ref|NP_001129125.1|	gi|208431833|ref|NP_001129125.1|:polyadenylate-binding protein 4 isoform 1 [Homo sapiens] ;gi|208431836|ref|NP_001129126.1|:polyadenylate-binding protein 4 isoform 3 [Homo sapiens] ;gi|4504715|ref|NP_003810.1|:polyadenylate-binding protein 4 isoform 2 [Homo sapiens] ;	PABPC4	1	12	25	10	6	15	15.1724	25.91	0.00101334	X	X	X	X	X	X	X	X	6	12	8	4	4	9.3913	12.73	0.00070176	7	36	5	2	31	13.1579	12.42
249	0.002138	1	0	0	0.000274	1	0.002418	1	0.884202	0	0.113317	1	gi|34098946|ref|NP_004550.2|	498	gi|34098946|ref|NP_004550.2|	nuclease-sensitive element-binding protein 1 [Homo sapiens]	YBX1	1	5	18	10	2	8	15.7143	26.23	0.00213794	X	X	X	X	X	X	X	X	2	5	1	1	4	1.8	14.51	0.00027399	4	14	1	1	13	14	19.44
252	0.000958	1	0	0	0.000536	1	0.001825	1	0.524932	0	0.293699	2	gi|217416381|ref|NP_060875.2|;gi|530411078|ref|XP_005258057.1|	505	gi|217416381|ref|NP_060875.2|	gi|217416381|ref|NP_060875.2|:coordinator of PRMT5 and differentiation stimulator [Homo sapiens] ;gi|530411078|ref|XP_005258057.1|:PREDICTED: coordinator of PRMT5 and differentiation stimulator isoform X1 [Homo sapiens] ;	COPRS	17	2	4	4	2	0	4	15.76	0.00095827	X	X	X	X	X	X	X	X	1	2	2	1	0	2	8.7	0.00053607	2	6	6	2	0	6	20.11
261	0.001663	1	0	0	0.002792	1	0.003168	1	0.524937	0	0.881313	2	gi|395132436|ref|NP_001257419.1|;gi|4506607|ref|NP_000970.1|	521	gi|395132436|ref|NP_001257419.1|	gi|395132436|ref|NP_001257419.1|:60S ribosomal protein L18 isoform 2 [Homo sapiens] ;gi|4506607|ref|NP_000970.1|:60S ribosomal protein L18 isoform 1 [Homo sapiens] ;	RPL18	19	3	6	6	3	0	6	23.27	0.00166341	X	X	X	X	X	X	X	X	2	9	9	2	0	9	16.35	0.00279159	1	9	9	1	0	9	8.18
270	0.000544	1	0	0	0.000609	1	0.000806	1	0.674938	0	0.755583	1	gi|8923708|ref|NP_060017.1|	538	gi|8923708|ref|NP_060017.1|	FAD-dependent oxidoreductase domain-containing protein 1 [Homo sapiens]	FOXRED1	11	3	6	6	3	0	6	11.73	0.0005442	X	X	X	X	X	X	X	X	3	6	6	3	0	6	11.73	0.00060886	3	7	7	3	0	7	10.08
275	0.000836	1	0	0	0.001169	1	0.001857	1	0.450188	0	0.62951	3	gi|15431297|ref|NP_000968.2|;gi|341604768|ref|NP_001230059.1|;gi|341604770|ref|NP_001230060.1|	552	gi|15431297|ref|NP_000968.2|	gi|15431297|ref|NP_000968.2|:60S ribosomal protein L13 isoform 1 [Homo sapiens] ;gi|341604768|ref|NP_001230059.1|:60S ribosomal protein L13 isoform 2 [Homo sapiens] ;gi|341604770|ref|NP_001230060.1|:60S ribosomal protein L13 isoform 3 [Homo sapiens] ;	RPL13	16	3	4	4	3	0	4	10.9	0.00083565	X	X	X	X	X	X	X	X	3	5	5	3	0	5	16.11	0.00116867	2	7	7	2	0	7	6.16
276	0.00054	1	0	0	0.001006	1	0.001142	1	0.472855	0	0.880911	1	gi|5803227|ref|NP_006817.1|	553	gi|5803227|ref|NP_006817.1|	14-3-3 protein theta [Homo sapiens]	YWHAQ	2	2	3	3	2	0	3	15.1	0.00053976	X	X	X	X	X	X	X	X	2	5	5	2	0	5	15.92	0.00100649	3	5	5	3	0	5	15.92
280	0.000448	1	0	0	0.000448	1	0.001952	1	0.229508	0	0.229508	3	gi|118572613|ref|NP_057417.3|;gi|530407857|ref|XP_005255283.1|;gi|530407861|ref|XP_005255284.1|	558	gi|118572613|ref|NP_057417.3|	gi|118572613|ref|NP_057417.3|:serine/arginine repetitive matrix protein 2 [Homo sapiens] ;gi|530407857|ref|XP_005255283.1|:PREDICTED: serine/arginine repetitive matrix protein 2 isoform X1 [Homo sapiens] ;gi|530407861|ref|XP_005255284.1|:PREDICTED: serine/arginine repetitive matrix protein 2 isoform X2 [Homo sapiens] ;	SRRM2	16	12	28	28	12	0	28	8.47	0.00044849	X	X	X	X	X	X	X	X	11	25	25	11	0	25	8.94	0.00044802	23	96	96	23	0	96	11.77
284	0.000184	1	0	0	0.000413	1	0.000468	1	0.393162	0	0.882479	1	gi|767981308|ref|XP_011535379.1|	567	gi|767981308|ref|XP_011535379.1|	PREDICTED: serine/arginine-rich splicing factor 5 isoform X3 [Homo sapiens]			1	1	1	1	0	1	6.69	0.00018444	X	X	X	X	X	X	X	X	1	2	2	1	0	2	6.28	0.0004127	1	2	2	1	0	2	6.28
288	0.000173	1	0	0	0.000193	1	0.000658	1	0.262918	0	0.293313	1	gi|50593002|ref|NP_003081.2|	574	gi|50593002|ref|NP_003081.2|	U2 small nuclear ribonucleoprotein A' [Homo sapiens]	SNRPA1	15	1	1	1	1	0	1	5.49	0.00017286	X	X	X	X	X	X	X	X	1	1	1	1	0	1	6.67	0.0001934	2	3	3	2	0	3	12.16
289	0.000171	1	0	0	0.000382	1	0.001085	1	0.157604	0	0.352074	1	gi|578838186|ref|XP_006724641.1|	576	gi|578838186|ref|XP_006724641.1|	PREDICTED: spindlin-3 isoform X1 [Homo sapiens]			1	1	1	1	0	1	6.59	0.00017085	X	X	X	X	X	X	X	X	1	2	2	1	0	2	6.59	0.00038231	2	5	5	2	0	5	11.63
295	0.000476	1	0	0	0.000213	1	0.001088	1	0.4375	0	0.195772	4	gi|166197710|ref|NP_056393.2|;gi|166197712|ref|NP_001107565.1|;gi|530431097|ref|XP_005277005.1|;gi|530431099|ref|XP_005277006.1|	590	gi|166197710|ref|NP_056393.2|	gi|166197710|ref|NP_056393.2|:protein LSM14 homolog A isoform b [Homo sapiens] ;gi|166197712|ref|NP_001107565.1|:protein LSM14 homolog A isoform a [Homo sapiens] ;gi|530431097|ref|XP_005277005.1|:PREDICTED: protein LSM14 homolog A isoform X1 [Homo sapiens] ;gi|530431099|ref|XP_005277006.1|:PREDICTED: protein LSM14 homolog A isoform X2 [Homo sapiens] ;	LSM14A	19	2	5	5	2	0	5	6.91	0.00047603	X	X	X	X	X	X	X	X	1	2	2	1	0	2	3.89	0.00021304	3	9	9	3	0	9	5.83
296	0.000113	1	0	0	0.000252	1	0.000429	1	0.263403	0	0.587413	2	gi|50659095|ref|NP_004719.2|;gi|767964228|ref|XP_011538638.1|	591	gi|50659095|ref|NP_004719.2|	gi|50659095|ref|NP_004719.2|:nucleolar RNA helicase 2 isoform 1 [Homo sapiens] ;gi|767964228|ref|XP_011538638.1|:PREDICTED: nucleolar RNA helicase 2 isoform X1 [Homo sapiens] ;	DDX21	10	2	2	2	2	0	2	3.32	0.00011259	X	X	X	X	X	X	X	X	2	4	4	2	0	4	4.21	0.00025194	3	6	6	3	0	6	4.98
299	5.4e-05	1	0	0	0.000181	1	0.000252	1	0.214286	0	0.718254	4	gi|295054220|ref|NP_001171136.1|;gi|530370575|ref|XP_005246722.1|;gi|767918658|ref|XP_011509695.1|;gi|767918660|ref|XP_011509696.1|	599	gi|295054220|ref|NP_001171136.1|	gi|295054220|ref|NP_001171136.1|:telomere-associated protein RIF1 isoform 2 [Homo sapiens] ;gi|530370575|ref|XP_005246722.1|:PREDICTED: telomere-associated protein RIF1 isoform X1 [Homo sapiens] ;gi|767918658|ref|XP_011509695.1|:PREDICTED: telomere-associated protein RIF1 isoform X2 [Homo sapiens] ;gi|767918660|ref|XP_011509696.1|:PREDICTED: telomere-associated protein RIF1 isoform X3 [Homo sapie…	RIF1	2	2	3	3	2	0	3	1.68	5.406e-05	X	X	X	X	X	X	X	X	4	9	9	4	0	9	2.86	0.00018146	6	11	11	6	0	11	4.74
301	0.000248	1	0	0	0.000554	1	0.001572	1	0.157761	0	0.352417	2	gi|15431290|ref|NP_000966.2|;gi|315221152|ref|NP_001186731.1|	604	gi|15431290|ref|NP_000966.2|	gi|15431290|ref|NP_000966.2|:60S ribosomal protein L11 isoform 1 [Homo sapiens] ;gi|315221152|ref|NP_001186731.1|:60S ribosomal protein L11 isoform 2 [Homo sapiens] ;	RPL11	1	1	1	1	1	0	1	7.87	0.00024764	X	X	X	X	X	X	X	X	1	2	2	1	0	2	7.87	0.00055414	1	5	5	1	0	5	7.87
303	0.000398	1	0	0	0.000382	1	0.000506	1	0.786561	0	0.754941	7	gi|42716289|ref|NP_976218.1|;gi|530360874|ref|XP_005245818.1|;gi|530360878|ref|XP_005245820.1|;gi|530360880|ref|XP_005245821.1|;gi|530360882|ref|XP_005245822.1|;gi|530360890|ref|XP_005245826.1|;gi|530360892|ref|XP_005245827.1|	606	gi|42716289|ref|NP_976218.1|	gi|42716289|ref|NP_976218.1|:protein 4.1 isoform 2 [Homo sapiens] ;gi|530360874|ref|XP_005245818.1|:PREDICTED: protein 4.1 isoform X1 [Homo sapiens] ;gi|530360878|ref|XP_005245820.1|:PREDICTED: protein 4.1 isoform X14 [Homo sapiens] ;gi|530360880|ref|XP_005245821.1|:PREDICTED: protein 4.1 isoform X15 [Homo sapiens] ;gi|530360882|ref|XP_005245822.1|:PREDICTED: protein 4.1 isoform X16 [Homo sapiens…	EPB41	1	3	7	7	3	0	7	5.42	0.00039815	X	X	X	X	X	X	X	X	2	6	6	2	0	6	5.42	0.00038182	4	7	7	4	0	7	7.74
305	0.00012	1	0	0	0.000269	1	0.000306	1	0.392157	0	0.879085	1	gi|10863945|ref|NP_066964.1|	614	gi|10863945|ref|NP_066964.1|	X-ray repair cross-complementing protein 5 [Homo sapiens]	XRCC5	2	1	2	2	1	0	2	3.01	0.00012044	X	X	X	X	X	X	X	X	1	4	4	1	0	4	2.19	0.0002695	2	4	4	2	0	4	4.64
308	0.000124	1	0	0	0.000139	1	0.000158	1	0.78481	0	0.879747	2	gi|42558250|ref|NP_005889.3|;gi|42734503|ref|NP_976240.1|	618	gi|42558250|ref|NP_005889.3|	gi|42558250|ref|NP_005889.3|:caprin-1 isoform 1 [Homo sapiens] ;gi|42734503|ref|NP_976240.1|:caprin-1 isoform 2 [Homo sapiens] ;	CAPRIN1	11	1	2	2	1	0	2	5.92	0.00012435	X	X	X	X	X	X	X	X	1	2	2	1	0	2	5.92	0.00013912	1	2	2	1	0	2	5.92
312	5.5e-05	1	0	0	6.2e-05	1	0.00014	1	0.392857	0	0.442857	3	gi|10863889|ref|NP_005137.1|;gi|767968998|ref|XP_011543646.1|;gi|767969000|ref|XP_011543647.1|	625	gi|10863889|ref|NP_005137.1|	gi|10863889|ref|NP_005137.1|:U4/U6.U5 tri-snRNP-associated protein 1 [Homo sapiens] ;gi|767968998|ref|XP_011543646.1|:PREDICTED: U4/U6.U5 tri-snRNP-associated protein 1 isoform X1 [Homo sapiens] ;gi|767969000|ref|XP_011543647.1|:PREDICTED: U4/U6.U5 tri-snRNP-associated protein 1 isoform X2 [Homo sapiens] ;	SART1	11	1	1	1	1	0	1	2.25	5.51e-05	X	X	X	X	X	X	X	X	1	1	1	1	0	1	2.25	6.165e-05	1	2	2	1	0	2	2.38
313	8.5e-05	1	0	0	4.7e-05	1	0.000215	1	0.395349	0	0.218605	1	gi|193211480|ref|NP_056175.3|	627	gi|193211480|ref|NP_056175.3|	superkiller viralicidic activity 2-like 2 [Homo sapiens]	SKIV2L2	5	1	2	2	1	0	2	1.25	8.461e-05	X	X	X	X	X	X	X	X	1	1	1	1	0	1	1.25	4.733e-05	2	4	4	2	0	4	2.4
314	2.2e-05	1	0	0	0.000146	1	0.000331	1	0.0664653	0	0.441088	3	gi|148762940|ref|NP_001073883.2|;gi|530403837|ref|XP_005267748.1|;gi|767980618|ref|XP_011535098.1|	629	gi|148762940|ref|NP_001073883.2|	gi|148762940|ref|NP_001073883.2|:protein Daple [Homo sapiens] ;gi|530403837|ref|XP_005267748.1|:PREDICTED: protein Daple isoform X2 [Homo sapiens] ;gi|767980618|ref|XP_011535098.1|:PREDICTED: protein Daple isoform X1 [Homo sapiens] ;	CCDC88C	14	1	1	1	1	0	1	0.74	2.174e-05	X	X	X	X	X	X	X	X	3	6	6	3	0	6	2.27	0.00014591	5	12	12	5	0	12	3.5
315	5.4e-05	1	0	0	9.1e-05	1	0.000138	1	0.391304	0	0.65942	3	gi|19913408|ref|NP_001059.2|;gi|530373069|ref|XP_005265484.1|;gi|767924151|ref|XP_011532359.1|	631	gi|19913408|ref|NP_001059.2|	gi|19913408|ref|NP_001059.2|:DNA topoisomerase 2-beta [Homo sapiens] ;gi|530373069|ref|XP_005265484.1|:PREDICTED: DNA topoisomerase 2-beta isoform X1 [Homo sapiens] ;gi|767924151|ref|XP_011532359.1|:PREDICTED: DNA topoisomerase 2-beta isoform X2 [Homo sapiens] ;	TOP2B	3	1	2	2	1	0	2	0.99	5.439e-05	X	X	X	X	X	X	X	X	2	3	3	2	0	3	2.34	9.127e-05	1	4	4	1	0	4	0.99
322	0	0	0.000472	1	0.000486	1	0.000827	1	0	0.570738	0.587666	1	gi|4502027|ref|NP_000468.1|	644	gi|4502027|ref|NP_000468.1|	serum albumin preproprotein [Homo sapiens]	ALB	4	X	X	X	X	X	X	X	X	5	8	4	3	4	8	6.57	0.00047209	4	7	4	2	3	6	7.72	0.00048589	5	9	5	3	4	9	6.24
324	0	0	0.000404	1	0.000277	1	0.000629	1	0	0.642289	0.440382	2	gi|514052670|ref|NP_001265485.1|;gi|564473387|ref|NP_001274151.1|	647	gi|514052670|ref|NP_001265485.1|	gi|514052670|ref|NP_001265485.1|:actin-related protein 2/3 complex subunit 3 isoform 1 [Homo sapiens] ;gi|564473387|ref|NP_001274151.1|:actin-related protein 2/3 complex subunit 3 isoform 2 [Homo sapiens] ;	ARPC3	12	X	X	X	X	X	X	X	X	1	2	2	1	0	2	7.3	0.00040379	1	1	1	1	0	1	6.18	0.00027707	1	2	2	1	0	2	7.3
325	0	0	6.1e-05	1	0.000336	1	0.000571	1	0	0.10683	0.588441	5	gi|228008295|ref|NP_001153147.1|;gi|228008398|ref|NP_001153146.1|;gi|228008400|ref|NP_001153149.1|;gi|530382968|ref|XP_005248692.1|;gi|530382972|ref|XP_005248694.1|	650	gi|228008295|ref|NP_001153147.1|	gi|228008295|ref|NP_001153147.1|:heterogeneous nuclear ribonucleoprotein Q isoform 4 [Homo sapiens] ;gi|228008398|ref|NP_001153146.1|:heterogeneous nuclear ribonucleoprotein Q isoform 3 [Homo sapiens] ;gi|228008400|ref|NP_001153149.1|:heterogeneous nuclear ribonucleoprotein Q isoform 6 [Homo sapiens] ;gi|530382968|ref|XP_005248692.1|:PREDICTED: heterogeneous nuclear ribonucleoprotein Q isoform X2…	SYNCRIP	6	X	X	X	X	X	X	X	X	1	1	1	1	0	1	3.06	6.112e-05	1	4	4	1	0	4	2.55	0.0003355	5	6	6	5	0	6	12.41
327	0	0	0.000338	1	0.000278	1	0.000421	1	0	0.80285	0.660333	4	gi|156151392|ref|NP_001095867.1|;gi|156151396|ref|NP_001095869.1|;gi|530360771|ref|XP_005245768.1|;gi|767901831|ref|XP_011538773.1|	652	gi|156151392|ref|NP_001095867.1|	gi|156151392|ref|NP_001095867.1|:heterogeneous nuclear ribonucleoprotein R isoform 4 [Homo sapiens] ;gi|156151396|ref|NP_001095869.1|:heterogeneous nuclear ribonucleoprotein R isoform 3 [Homo sapiens] ;gi|530360771|ref|XP_005245768.1|:PREDICTED: heterogeneous nuclear ribonucleoprotein R isoform X2 [Homo sapiens] ;gi|767901831|ref|XP_011538773.1|:PREDICTED: heterogeneous nuclear ribonucleoprotein …	HNRNPR	1	X	X	X	X	X	X	X	X	3	5	5	3	0	5	7.52	0.00033776	2	3	3	2	0	3	7.14	0.00027811	2	4	4	2	0	4	5.64
330	0	0	3.4e-05	1	0.000186	1	0.000369	1	0	0.0921409	0.504065	3	gi|124494238|ref|NP_001074248.1|;gi|124494240|ref|NP_203693.3|;gi|124494247|ref|NP_001074419.1|	662	gi|124494238|ref|NP_001074248.1|	gi|124494238|ref|NP_001074248.1|:unconventional myosin-Ic isoform a [Homo sapiens] ;gi|124494240|ref|NP_203693.3|:unconventional myosin-Ic isoform c [Homo sapiens] ;gi|124494247|ref|NP_001074419.1|:unconventional myosin-Ic isoform b [Homo sapiens] ;	MYO1C	17	X	X	X	X	X	X	X	X	1	1	1	1	0	1	1.6	3.381e-05	3	4	4	3	0	4	4.42	0.00018558	4	7	7	4	0	7	5.93
331	0	0	4.6e-05	1	0.000254	1	0.000504	1	0	0.0912698	0.503968	5	gi|187608516|ref|NP_036419.3|;gi|578807206|ref|XP_006713620.1|;gi|767926170|ref|XP_011510904.1|;gi|767926172|ref|XP_011510905.1|;gi|767926179|ref|XP_011510908.1|	666	gi|187608516|ref|NP_036419.3|	gi|187608516|ref|NP_036419.3|:arf-GAP with coiled-coil, ANK repeat and PH domain-containing protein 2 [Homo sapiens] ;gi|578807206|ref|XP_006713620.1|:PREDICTED: arf-GAP with coiled-coil, ANK repeat and PH domain-containing protein 2 isoform X3 [Homo sapiens] ;gi|767926170|ref|XP_011510904.1|:PREDICTED: arf-GAP with coiled-coil, ANK repeat and PH domain-containing protein 2 isoform X1 [Homo sapie…	ACAP2	3	X	X	X	X	X	X	X	X	1	1	1	1	0	1	2.31	4.619e-05	3	4	4	3	0	4	6.43	0.00025356	4	7	7	4	0	7	8.87
332	0	0	0.000325	1	0.000446	1	0.001013	1	0	0.320829	0.440276	1	gi|306482646|ref|NP_001182356.1|	670	gi|306482646|ref|NP_001182356.1|	serine/arginine-rich splicing factor 2 [Homo sapiens]	SRSF2	17	X	X	X	X	X	X	X	X	1	2	2	1	0	2	7.69	0.00032523	1	2	2	1	0	2	7.69	0.00044632	1	4	4	1	0	4	7.69
333	0	0	0.000179	1	0.000123	1	0.000279	1	0	0.641577	0.44086	2	gi|11067747|ref|NP_001244.1|;gi|578812164|ref|XP_006715352.1|	672	gi|11067747|ref|NP_001244.1|	gi|11067747|ref|NP_001244.1|:cell division cycle 5-like protein [Homo sapiens] ;gi|578812164|ref|XP_006715352.1|:PREDICTED: cell division cycle 5-like protein isoform X1 [Homo sapiens] ;	CDC5L	6	X	X	X	X	X	X	X	X	2	4	4	2	0	4	4.36	0.00017924	1	2	2	1	0	2	2.37	0.00012299	1	4	4	1	0	4	2
337	0	0	2.8e-05	1	3.8e-05	1	8.7e-05	1	0	0.321839	0.436782	3	gi|530383144|ref|XP_005248777.1|;gi|530383148|ref|XP_005248779.1|;gi|530383156|ref|XP_005248783.1|	681	gi|530383144|ref|XP_005248777.1|	gi|530383144|ref|XP_005248777.1|:PREDICTED: unconventional myosin-VI isoform X2 [Homo sapiens] ;gi|530383148|ref|XP_005248779.1|:PREDICTED: unconventional myosin-VI isoform X4 [Homo sapiens] ;gi|530383156|ref|XP_005248783.1|:PREDICTED: unconventional myosin-VI isoform X6 [Homo sapiens] ;	MYO6	6	X	X	X	X	X	X	X	X	1	1	1	1	0	1	1.32	2.797e-05	1	1	1	1	0	1	1.17	3.838e-05	1	2	2	1	0	2	1.32
422	0.000648	1	0	0	0	0	0.002058	1	0.314869	0	0	1	gi|149999611|ref|NP_003125.3|	980	gi|149999611|ref|NP_003125.3|	signal recognition particle 14 kDa protein [Homo sapiens]	SRP14	15	1	2	2	1	0	2	21.32	0.00064824	X	X	X	X	X	X	X	X	X	X	X	X	X	X	X	X	1	5	5	1	0	5	21.32
423	0.00058	1	0	0	0	0	0.002946	1	0.196877	0	0	1	gi|4507133|ref|NP_003087.1|	982	gi|4507133|ref|NP_003087.1|	small nuclear ribonucleoprotein G [Homo sapiens]	SNRPG	2	1	1	1	1	0	1	15.79	0.00058001	X	X	X	X	X	X	X	X	X	X	X	X	X	X	X	X	1	4	4	1	0	4	15.79
427	0.00037	1	0	0	0	0	0.000941	1	0.393199	0	0	2	gi|767957250|ref|XP_011516910.1|;gi|767957252|ref|XP_011516911.1|	987	gi|767957250|ref|XP_011516910.1|	gi|767957250|ref|XP_011516910.1|:PREDICTED: annexin A1 isoform X2 [Homo sapiens] ;gi|767957252|ref|XP_011516911.1|:PREDICTED: annexin A1 isoform X1 [Homo sapiens] ;			2	3	3	2	0	3	8.4	0.00037042	X	X	X	X	X	X	X	X	X	X	X	X	X	X	X	X	3	6	6	3	0	6	12.04
428	0.000117	1	0	0	0	0	0.000444	1	0.263514	0	0	2	gi|5901922|ref|NP_008996.1|;gi|768000699|ref|XP_011525954.1|	989	gi|5901922|ref|NP_008996.1|	gi|5901922|ref|NP_008996.1|:hsp90 co-chaperone Cdc37 [Homo sapiens] ;gi|768000699|ref|XP_011525954.1|:PREDICTED: hsp90 co-chaperone Cdc37 isoform X1 [Homo sapiens] ;	CDC37	19	1	1	1	1	0	1	5.56	0.00011661	X	X	X	X	X	X	X	X	X	X	X	X	X	X	X	X	1	3	3	1	0	3	4.5
429	0.00045	1	0	0	0	0	0.001142	1	0.394046	0	0	2	gi|4506609|ref|NP_000972.1|;gi|530412640|ref|XP_005257621.1|	992	gi|4506609|ref|NP_000972.1|	gi|4506609|ref|NP_000972.1|:60S ribosomal protein L19 [Homo sapiens] ;gi|530412640|ref|XP_005257621.1|:PREDICTED: 60S ribosomal protein L19 isoform X1 [Homo sapiens] ;	RPL19	17	1	2	2	1	0	2	8.67	0.0004498	X	X	X	X	X	X	X	X	X	X	X	X	X	X	X	X	1	4	4	1	0	4	8.67
430	0.000229	1	0	0	0	0	0.000291	1	0.786942	0	0	2	gi|194018537|ref|NP_002757.2|;gi|767995342|ref|XP_011523336.1|	993	gi|194018537|ref|NP_002757.2|	gi|194018537|ref|NP_002757.2|:phosphoribosyl pyrophosphate synthase-associated protein 1 [Homo sapiens] ;gi|767995342|ref|XP_011523336.1|:PREDICTED: phosphoribosyl pyrophosphate synthase-associated protein 1 isoform X1 [Homo sapiens] ;	PRPSAP1	17	1	2	2	1	0	2	4.42	0.00022899	X	X	X	X	X	X	X	X	X	X	X	X	X	X	X	X	1	2	2	1	0	2	3.64
434	5.8e-05	1	0	0	0	0	0.000293	1	0.197952	0	0	2	gi|11225260|ref|NP_003277.1|;gi|768018242|ref|XP_011527334.1|	1017	gi|11225260|ref|NP_003277.1|	gi|11225260|ref|NP_003277.1|:DNA topoisomerase 1 [Homo sapiens] ;gi|768018242|ref|XP_011527334.1|:PREDICTED: DNA topoisomerase 1 isoform X1 [Homo sapiens] ;	TOP1	20	1	1	1	1	0	1	1.7	5.762e-05	X	X	X	X	X	X	X	X	X	X	X	X	X	X	X	X	1	4	4	1	0	4	2.09
435	4.9e-05	1	0	0	0	0	0.000186	1	0.263441	0	0	3	gi|27477136|ref|NP_064504.2|;gi|27477138|ref|NP_078901.3|;gi|767948289|ref|XP_011514714.1|	1020	gi|27477136|ref|NP_064504.2|	gi|27477136|ref|NP_064504.2|:zinc finger CCCH-type antiviral protein 1 isoform 1 [Homo sapiens] ;gi|27477138|ref|NP_078901.3|:zinc finger CCCH-type antiviral protein 1 isoform 2 [Homo sapiens] ;gi|767948289|ref|XP_011514714.1|:PREDICTED: zinc finger CCCH-type antiviral protein 1 isoform X2 [Homo sapiens] ;	ZC3HAV1	7	1	1	1	1	0	1	2	4.887e-05	X	X	X	X	X	X	X	X	X	X	X	X	X	X	X	X	1	3	3	1	0	3	2
436	1.4e-05	1	0	0	0	0	6.9e-05	1	0.202899	0	0	4	gi|103472005|ref|NP_002408.3|;gi|225543215|ref|NP_001139438.1|;gi|767962934|ref|XP_011538120.1|;gi|767962936|ref|XP_006717927.2|	1024	gi|103472005|ref|NP_002408.3|	gi|103472005|ref|NP_002408.3|:antigen KI-67 isoform 1 [Homo sapiens] ;gi|225543215|ref|NP_001139438.1|:antigen KI-67 isoform 2 [Homo sapiens] ;gi|767962934|ref|XP_011538120.1|:PREDICTED: antigen KI-67 isoform X1 [Homo sapiens] ;gi|767962936|ref|XP_006717927.2|:PREDICTED: antigen KI-67 isoform X2 [Homo sapiens] ;	MKI67	10	1	1	1	1	0	1	1.11	1.354e-05	X	X	X	X	X	X	X	X	X	X	X	X	X	X	X	X	1	4	4	1	0	4	0.4
465	0	0	0.0002	1	0	0	0.002488	1	0	0.0803859	0	3	gi|544346329|ref|NP_001269688.1|;gi|578813463|ref|XP_006715776.1|;gi|9558733|ref|NP_037425.1|	1118	gi|544346329|ref|NP_001269688.1|	gi|544346329|ref|NP_001269688.1|:transformer-2 protein homolog alpha isoform 3 [Homo sapiens] ;gi|578813463|ref|XP_006715776.1|:PREDICTED: transformer-2 protein homolog alpha isoform X1 [Homo sapiens] ;gi|9558733|ref|NP_037425.1|:transformer-2 protein homolog alpha isoform 1 [Homo sapiens] ;	TRA2A	7	X	X	X	X	X	X	X	X	1	1	1	1	0	1	7.78	0.00019965	X	X	X	X	X	X	X	X	3	8	8	3	0	8	24.44
468	0	0	0.000418	1	0	0	0.000651	1	0	0.642089	0	1	gi|13775200|ref|NP_112577.1|	1123	gi|13775200|ref|NP_112577.1|	splicing factor 3B subunit 5 [Homo sapiens]	SF3B5	6	X	X	X	X	X	X	X	X	1	1	1	1	0	1	15.12	0.00041788	X	X	X	X	X	X	X	X	1	1	1	1	0	1	15.12
471	0	0	6.8e-05	1	0	0	0.000212	1	0	0.320755	0	1	gi|67782356|ref|NP_001255.3|	1129	gi|67782356|ref|NP_001255.3|	corneodesmosin precursor [Homo sapiens]	CDSN	6	X	X	X	X	X	X	X	X	1	1	1	1	0	1	3.4	6.793e-05	X	X	X	X	X	X	X	X	1	2	2	1	0	2	3.4
472	0	0	3e-05	1	0	0	9.4e-05	1	0	0.319149	0	2	gi|62122917|ref|NP_001014364.1|;gi|767909261|ref|XP_011507833.1|	1131	gi|62122917|ref|NP_001014364.1|	gi|62122917|ref|NP_001014364.1|:filaggrin-2 [Homo sapiens] ;gi|767909261|ref|XP_011507833.1|:PREDICTED: filaggrin-2 isoform X1 [Homo sapiens] ;	FLG2	1	X	X	X	X	X	X	X	X	1	2	2	1	0	2	0.46	3.006e-05	X	X	X	X	X	X	X	X	1	4	4	1	0	4	0.46
473	0	0	0	0	0.001591	1	0.003611	1	0	0	0.440598	1	gi|4507261|ref|NP_003145.1|	1132	gi|4507261|ref|NP_003145.1|	statherin isoform a precursor [Homo sapiens]	STATH	4	X	X	X	X	X	X	X	X	X	X	X	X	X	X	X	X	1	2	2	1	0	2	48.39	0.0015909	1	4	4	1	0	4	48.39
476	0	0	0	0	0.000338	1	0.001917	1	0	0	0.176317	1	gi|4505821|ref|NP_002643.1|	1135	gi|4505821|ref|NP_002643.1|	prolactin-inducible protein precursor [Homo sapiens]	PIP	7	X	X	X	X	X	X	X	X	X	X	X	X	X	X	X	X	1	1	1	1	0	1	10.96	0.00033779	2	5	5	2	0	5	19.18
479	0	0	0	0	7.9e-05	1	0.000358	1	0	0	0.22067	2	gi|194272210|ref|NP_001123561.1|;gi|5031815|ref|NP_005539.1|	1139	gi|194272210|ref|NP_001123561.1|	gi|194272210|ref|NP_001123561.1|:lysine--tRNA ligase isoform 1 [Homo sapiens] ;gi|5031815|ref|NP_005539.1|:lysine--tRNA ligase isoform 2 [Homo sapiens] ;	KARS	16	X	X	X	X	X	X	X	X	X	X	X	X	X	X	X	X	1	1	1	1	0	1	3.52	7.891e-05	2	4	4	2	0	4	8
480	0	0	0	0	0.000117	1	0.000266	1	0	0	0.43985	3	gi|29837655|ref|NP_115687.2|;gi|522020125|ref|NP_001265586.1|;gi|768026116|ref|XP_011528759.1|	1144	gi|29837655|ref|NP_115687.2|	gi|29837655|ref|NP_115687.2|:polymerase delta-interacting protein 3 isoform 1 [Homo sapiens] ;gi|522020125|ref|NP_001265586.1|:polymerase delta-interacting protein 3 isoform 3 [Homo sapiens] ;gi|768026116|ref|XP_011528759.1|:PREDICTED: polymerase delta-interacting protein 3 isoform X1 [Homo sapiens] ;	POLDIP3	22	X	X	X	X	X	X	X	X	X	X	X	X	X	X	X	X	1	1	1	1	0	1	4.51	0.00011715	1	2	2	1	0	2	4.51
481	0	0	0	0	0.00013	1	0.000148	1	0	0	0.878378	1	gi|767929236|ref|XP_011511808.1|	1145	gi|767929236|ref|XP_011511808.1|	PREDICTED: cell growth-regulating nucleolar protein isoform X1 [Homo sapiens]			X	X	X	X	X	X	X	X	X	X	X	X	X	X	X	X	1	1	1	1	0	1	3.69	0.00013013	1	1	1	1	0	1	5.28
482	0	0	0	0	0.000249	1	0.000848	1	0	0	0.293632	1	gi|32189392|ref|NP_005800.3|	1148	gi|32189392|ref|NP_005800.3|	peroxiredoxin-2 [Homo sapiens]	PRDX2	19	X	X	X	X	X	X	X	X	X	X	X	X	X	X	X	X	1	1	1	1	0	1	8.59	0.00024908	1	3	3	1	0	3	8.59
483	0	0	0	0	9.4e-05	1	0.000107	1	0	0	0.878505	7	gi|578824942|ref|XP_006719907.1|;gi|767977830|ref|XP_011533439.1|;gi|767977832|ref|XP_011533440.1|;gi|767977836|ref|XP_011533442.1|;gi|767977838|ref|XP_011533443.1|;gi|767977840|ref|XP_011533444.1|;gi|767977842|ref|XP_011533445.1|	1152	gi|578824942|ref|XP_006719907.1|	gi|578824942|ref|XP_006719907.1|:PREDICTED: paraspeckle component 1 isoform X1 [Homo sapiens] ;gi|767977830|ref|XP_011533439.1|:PREDICTED: paraspeckle component 1 isoform X2 [Homo sapiens] ;gi|767977832|ref|XP_011533440.1|:PREDICTED: paraspeckle component 1 isoform X3 [Homo sapiens] ;gi|767977836|ref|XP_011533442.1|:PREDICTED: paraspeckle component 1 isoform X4 [Homo sapiens] ;gi|767977838|ref|XP…			X	X	X	X	X	X	X	X	X	X	X	X	X	X	X	X	1	1	1	1	0	1	4.4	9.43e-05	1	1	1	1	0	1	2.68
484	0	0	0	0	9.3e-05	1	0.000106	1	0	0	0.877358	1	gi|767994706|ref|XP_011523085.1|	1156	gi|767994706|ref|XP_011523085.1|	PREDICTED: importin subunit alpha-1 isoform X1 [Homo sapiens]			X	X	X	X	X	X	X	X	X	X	X	X	X	X	X	X	1	1	1	1	0	1	2.84	9.323e-05	1	1	1	1	0	1	3.4
486	0	0	0	0	8.1e-05	1	9.2e-05	1	0	0	0.880435	3	gi|573014815|ref|NP_001275905.1|;gi|573014817|ref|NP_001275906.1|;gi|573014819|ref|NP_001275907.1|	1162	gi|573014815|ref|NP_001275905.1|	gi|573014815|ref|NP_001275905.1|:X-ray repair cross-complementing protein 6 isoform 1 [Homo sapiens] ;gi|573014817|ref|NP_001275906.1|:X-ray repair cross-complementing protein 6 isoform 2 [Homo sapiens] ;gi|573014819|ref|NP_001275907.1|:X-ray repair cross-complementing protein 6 isoform 3 [Homo sapiens] ;			X	X	X	X	X	X	X	X	X	X	X	X	X	X	X	X	1	1	1	1	0	1	3.61	8.098e-05	1	1	1	1	0	1	2.3
487	0	0	0	0	3.9e-05	1	8.8e-05	1	0	0	0.443182	5	gi|122937255|ref|NP_001073898.1|;gi|130502140|ref|NP_065953.1|;gi|530427528|ref|XP_005272548.1|;gi|578833410|ref|XP_006722869.1|;gi|768003264|ref|XP_011526456.1|	1163	gi|122937255|ref|NP_001073898.1|	gi|122937255|ref|NP_001073898.1|:calmodulin-regulated spectrin-associated protein 3 isoform 1 [Homo sapiens] ;gi|130502140|ref|NP_065953.1|:calmodulin-regulated spectrin-associated protein 3 isoform 2 [Homo sapiens] ;gi|530427528|ref|XP_005272548.1|:PREDICTED: calmodulin-regulated spectrin-associated protein 3 isoform X1 [Homo sapiens] ;gi|578833410|ref|XP_006722869.1|:PREDICTED: calmodulin-regul…	CAMSAP3	19	X	X	X	X	X	X	X	X	X	X	X	X	X	X	X	X	1	1	1	1	0	1	2.9	3.865e-05	2	2	2	2	0	2	2.98
489	0	0	0	0	3.1e-05	1	3.5e-05	1	0	0	0.885714	7	gi|302699237|ref|NP_886553.3|;gi|302699239|ref|NP_004944.3|;gi|302699247|ref|NP_001181876.1|;gi|38201623|ref|NP_937884.1|;gi|38201625|ref|NP_937885.1|;gi|38201627|ref|NP_937887.1|;gi|599045674|ref|NP_001278086.1|	1171	gi|302699237|ref|NP_886553.3|	gi|302699237|ref|NP_886553.3|:eukaryotic translation initiation factor 4 gamma 1 isoform 1 [Homo sapiens] ;gi|302699239|ref|NP_004944.3|:eukaryotic translation initiation factor 4 gamma 1 isoform 4 [Homo sapiens] ;gi|302699247|ref|NP_001181876.1|:eukaryotic translation initiation factor 4 gamma 1 isoform 6 [Homo sapiens] ;gi|38201623|ref|NP_937884.1|:eukaryotic translation initiation factor 4 gam…	EIF4G1	3	X	X	X	X	X	X	X	X	X	X	X	X	X	X	X	X	1	1	1	1	0	1	2.13	3.082e-05	1	1	1	1	0	1	1.19
490	0	0	0	0	0.000154	1	0.000175	1	0	0	0.88	4	gi|530397283|ref|XP_005274299.1|;gi|530397285|ref|XP_005274300.1|;gi|767968735|ref|XP_011543551.1|;gi|767968737|ref|XP_011543552.1|	1174	gi|530397283|ref|XP_005274299.1|	gi|530397283|ref|XP_005274299.1|:PREDICTED: neuroblast differentiation-associated protein AHNAK isoform X3 [Homo sapiens] ;gi|530397285|ref|XP_005274300.1|:PREDICTED: neuroblast differentiation-associated protein AHNAK isoform X4 [Homo sapiens] ;gi|767968735|ref|XP_011543551.1|:PREDICTED: neuroblast differentiation-associated protein AHNAK isoform X2 [Homo sapiens] ;gi|767968737|ref|XP_011543552.…	AHNAK	11	X	X	X	X	X	X	X	X	X	X	X	X	X	X	X	X	3	18	18	3	0	18	1.27	0.00015407	7	18	18	7	0	18	1.91
493	0	0	0	0	2.9e-05	1	3.2e-05	1	0	0	0.90625	3	gi|148491080|ref|NP_055903.2|;gi|241982729|ref|NP_001155973.1|;gi|67782330|ref|NP_001020014.1|	1184	gi|148491080|ref|NP_055903.2|	gi|148491080|ref|NP_055903.2|:trinucleotide repeat-containing gene 6B protein isoform 2 [Homo sapiens] ;gi|241982729|ref|NP_001155973.1|:trinucleotide repeat-containing gene 6B protein isoform 1 [Homo sapiens] ;gi|67782330|ref|NP_001020014.1|:trinucleotide repeat-containing gene 6B protein isoform 3 [Homo sapiens] ;	TNRC6B	22	X	X	X	X	X	X	X	X	X	X	X	X	X	X	X	X	1	1	1	1	0	1	1.33	2.862e-05	1	1	1	1	0	1	1.33
3	0.003846	1	0.000188	1	0.063692	1	0.00127	1	3.02835	0.148031	50.1512	1	gi|530370277|ref|XP_005246575.1|	3	gi|530370277|ref|XP_005246575.1|	PREDICTED: 60 kDa heat shock protein, mitochondrial isoform X1 [Homo sapiens]	HSPD1	2	17	50	50	17	0	50	41.88	0.00384646	1	3	3	1	0	3	4.36	0.00018815	68	740	740	68	0	740	78.01	0.0636917	6	13	13	6	0	13	13.61
4	0.010106	1	0.004558	1	0.005293	1	0.000273	1	37.0183	16.696	19.3883	1	gi|4504517|ref|NP_001531.1|	4	gi|4504517|ref|NP_001531.1|	heat shock protein beta-1 [Homo sapiens]	HSPB1	7	8	47	47	8	0	47	62.93	0.0101063	5	26	26	5	0	26	36.59	0.00455794	7	22	22	7	0	22	57.07	0.00529267	1	1	1	1	0	1	4.88
6	0.008845	1	0.048092	1	0.012165	1	0.088954	1	0.0994334	0.540639	0.136756	1	gi|316659409|ref|NP_001186883.1|	6	gi|316659409|ref|NP_001186883.1|	actin, cytoplasmic 2 [Homo sapiens]	ACTG1	17	19	187	0	0	187	75.25	58.67	0.00884548	31	1428	0	0	1428	501.833	49.33	0.0480925	36	287	0	0	287	92.5	64.8	0.0121651	22	1056	7	2	1049	596.005	45.07
7	0.008845	1	0.048092	1	0.012165	1	0.025416	1	0.348009	1.89219	0.478636	1	gi|4501885|ref|NP_001092.1|	7	gi|4501885|ref|NP_001092.1|	actin, cytoplasmic 1 [Homo sapiens]	ACTB	7	19	187	0	0	187	75.25	58.67	0.00884548	31	1428	0	0	1428	501.833	49.33	0.0480925	36	287	0	0	287	92.5	64.8	0.0121651	22	1051	2	2	1049	170.287	45.07
15	0.001933	1	0.00063	1	0.002395	1	0	0	infinity	infinity	infinity	1	gi|4506669|ref|NP_000994.1|	16	gi|4506669|ref|NP_000994.1|	60S acidic ribosomal protein P1 isoform 1 [Homo sapiens]	RPLP1	15	3	14	4	2	10	5	66.67	0.00193335	1	2	2	1	0	2	14.04	0.00063048	2	8	5	1	3	5.53571	28.95	0.00239483	2	10	0	0	10	0	14.91
30	0.007406	1	0.032828	1	0.018516	1	0.018304	1	0.404611	1.79349	1.01158	1	gi|4885049|ref|NP_005150.1|	35	gi|4885049|ref|NP_005150.1|	actin, alpha cardiac muscle 1 proprotein [Homo sapiens]	ACTC1	15	9	64	34	3	30	63.3429	24.93	0.00740632	27	375	100	7	275	344.379	46.15	0.032828	22	145	60	8	85	141.539	39.26	0.0185157	18	415	9	4	406	123.293	41.11
60	0.002358	1	0.000444	1	0.003044	1	0.002534	1	0.930545	0.175217	1.20126	1	gi|378548190|ref|NP_001243731.1|	86	gi|378548190|ref|NP_001243731.1|	40S ribosomal protein S3 isoform 1 [Homo sapiens]	RPS3	11	5	13	13	5	0	13	30.45	0.00235821	2	3	3	2	0	3	11.93	0.00044367	4	15	15	4	0	15	32.1	0.00304432	2	11	11	2	0	11	12.35
62	0.001259	1	0.001027	1	0.00775	1	0.002399	1	0.524802	0.428095	3.23051	1	gi|78214522|ref|NP_001030335.1|	88	gi|78214522|ref|NP_001030335.1|	60S ribosomal protein L38 [Homo sapiens]	RPL38	17	2	2	2	2	0	2	34.29	0.00125944	1	2	2	1	0	2	17.14	0.00102679	1	11	11	1	0	11	18.57	0.00774998	1	3	3	1	0	3	14.29
66	0.002286	1	0.001331	1	0.007306	1	0.006633	1	0.34464	0.200663	1.10146	1	gi|4506693|ref|NP_001012.1|	93	gi|4506693|ref|NP_001012.1|	40S ribosomal protein S17 [Homo sapiens]	RPS17	15	4	7	7	4	0	7	34.81	0.00228565	2	5	5	2	0	5	32.59	0.00133102	5	20	20	5	0	20	34.81	0.00730638	3	16	16	3	0	16	32.59
68	0.003778	1	0.001797	1	0.008455	1	0.008795	1	0.429562	0.204321	0.961342	1	gi|4506605|ref|NP_000969.1|	98	gi|4506605|ref|NP_000969.1|	60S ribosomal protein L23 [Homo sapiens]	RPL23	17	5	12	12	5	0	12	27.14	0.00377832	3	7	7	3	0	7	25	0.00179688	8	24	24	8	0	24	34.29	0.00845452	5	22	22	5	0	22	25
75	0.004723	1	0.001711	1	0.000587	1	0.000666	1	7.09159	2.56907	0.881381	1	gi|4506711|ref|NP_001021.1|	112	gi|4506711|ref|NP_001021.1|	40S ribosomal protein S27 [Homo sapiens]	RPS27	1	4	9	9	4	0	9	30.95	0.0047229	1	4	4	1	0	4	15.48	0.00171131	1	1	1	1	0	1	15.48	0.00058712	1	1	1	1	0	1	15.48
76	0.006393	1	0.001681	1	0.002319	1	0.000545	1	11.7303	3.0844	4.25505	1	gi|148470406|ref|NP_001091676.1|	113	gi|148470406|ref|NP_001091676.1|	heterogeneous nuclear ribonucleoprotein F [Homo sapiens]	HNRNPF	10	8	64	47	6	17	60.1861	30.36	0.00639284	4	31	7	2	24	19.413	13.73	0.0016811	5	22	17	3	5	19.517	18.31	0.00231937	4	11	3	2	8	4.0404	14.46
80	0.002774	1	0.000251	1	0.001724	1	0.003523	1	0.787397	0.0712461	0.489356	1	gi|4506701|ref|NP_001016.1|	128	gi|4506701|ref|NP_001016.1|	40S ribosomal protein S23 [Homo sapiens]	RPS23	5	2	9	9	2	0	9	16.08	0.00277429	1	1	1	1	0	1	8.39	0.00025131	4	5	5	4	0	5	29.37	0.00172441	2	9	9	2	0	9	16.08
81	0.001807	1	0.001196	1	0.001084	1	0.001293	1	1.39753	0.924981	0.83836	1	gi|74099697|ref|NP_001027565.1|	129	gi|74099697|ref|NP_001027565.1|	heterogeneous nuclear ribonucleoprotein H2 [Homo sapiens]	HNRNPH2	X	6	26	12	3	14	18.4067	19.15	0.00180707	5	25	6	2	19	14.9474	12.69	0.00119637	6	14	8	3	6	9.8648	20.49	0.00108355	4	31	5	2	26	10.3704	9.8
103	0.000292	1	0.000238	1	0.000327	1	0.003707	1	0.0787699	0.0642029	0.0882115	1	gi|68160922|ref|NP_001020242.1|	180	gi|68160922|ref|NP_001020242.1|	40S ribosomal protein S14 [Homo sapiens]	RPS14	5	1	1	1	1	0	1	13.91	0.00029192	1	1	1	1	0	1	13.91	0.000238	1	1	1	1	0	1	7.28	0.00032661	3	10	10	3	0	10	21.19
113	0.001272	1	0.000346	1	0.00166	1	0.003229	1	0.39393	0.107154	0.514091	1	gi|4506743|ref|NP_001003.1|	196	gi|4506743|ref|NP_001003.1|	40S ribosomal protein S8 [Homo sapiens]	RPS8	1	3	6	6	3	0	6	18.75	0.00127155	1	2	2	1	0	2	6.25	0.00034555	2	7	7	2	0	7	13.46	0.00165974	2	12	12	2	0	12	13.46
118	0.001278	1	0.000521	1	0.002859	1	0.008923	1	0.143225	0.0583884	0.320408	1	gi|4506715|ref|NP_001022.1|	205	gi|4506715|ref|NP_001022.1|	40S ribosomal protein S28 [Homo sapiens]	RPS28	19	1	2	2	1	0	2	17.39	0.00127769	1	1	1	1	0	1	17.39	0.00052083	1	4	4	1	0	4	17.39	0.00285902	1	11	11	1	0	11	17.39
120	0.000216	1	0.000176	1	0.000967	1	0.001097	1	0.196901	0.160438	0.881495	1	gi|13904870|ref|NP_001000.2|	207	gi|13904870|ref|NP_001000.2|	40S ribosomal protein S5 [Homo sapiens]	RPS5	19	1	1	1	1	0	1	9.8	0.00021608	1	1	1	1	0	1	9.8	0.00017616	2	4	4	2	0	4	17.16	0.00096702	2	4	4	2	0	4	17.16
132	0.003088	1	0.000458	1	0.000628	1	0.002852	1	1.08275	0.160589	0.220196	1	gi|4506619|ref|NP_000977.1|	242	gi|4506619|ref|NP_000977.1|	60S ribosomal protein L24 [Homo sapiens]	RPL24	3	2	11	11	2	0	11	8.28	0.00308844	1	2	2	1	0	2	8.28	0.0004578	1	2	2	1	0	2	8.28	0.00062826	2	8	8	2	0	8	14.01
133	9.1e-05	1	6.3e-05	1	0	0	0	0	infinity	infinity	0	1	gi|13676857|ref|NP_068814.2|	243	gi|13676857|ref|NP_068814.2|	heat shock-related 70 kDa protein 2 [Homo sapiens]	HSPA2	14	8	73	1	1	72	1.31714	12.21	9.086e-05	6	32	1	1	31	1.1198	8.29	6.298e-05	6	17	0	0	17	0	7.98	X	2	27	0	0	27	0	4.07
152	0.000801	1	0.000218	1	0.000897	1	0.001018	1	0.786837	0.214145	0.881139	1	gi|323276700|ref|NP_001191020.1|	276	gi|323276700|ref|NP_001191020.1|	40S ribosomal protein S10 [Homo sapiens]	RPS10	6	2	3	3	2	0	3	9.09	0.00080146	1	1	1	1	0	1	9.09	0.0002178	1	3	3	1	0	3	8.48	0.00089669	1	3	3	1	0	3	8.48
172	0.002981	1	0.001918	1	0.001007	1	0	0	infinity	infinity	infinity	1	gi|194248072|ref|NP_005336.3|	325	gi|194248072|ref|NP_005336.3|	heat shock 70 kDa protein 1A/1B [Homo sapiens]	HSPA1A	6	14	51	10	5	41	43.3524	29.02	0.00298127	11	40	9	4	31	34.2045	22.78	0.00191767	9	14	10	6	4	13.0893	22	0.00100708	X	X	X	X	X	X	X
186	0.000531	1	0.000433	1	0.000594	1	0	0	infinity	infinity	infinity	1	gi|4506699|ref|NP_001015.1|	344	gi|4506699|ref|NP_001015.1|	40S ribosomal protein S21 [Homo sapiens]	RPS21	20	1	1	1	1	0	1	21.69	0.00053109	1	1	1	1	0	1	16.87	0.00043298	1	1	1	1	0	1	21.69	0.00059419	X	X	X	X	X	X	X
206	0	0	0	0	0	0	0	0	0	0	0	1	gi|34419635|ref|NP_002146.2|	410	gi|34419635|ref|NP_002146.2|	heat shock 70 kDa protein 6 [Homo sapiens]	HSPA6	1	4	20	0	0	20	0	7.93	X	2	18	0	0	18	0	4.51	X	3	3	0	0	3	0	5.91	X	X	X	X	X	X	X	X
223	0.000177	1	0.000241	1	0	0	7.5e-05	1	2.36	3.21333	0	1	gi|118601081|ref|NP_001073027.1|	452	gi|118601081|ref|NP_001073027.1|	heterogeneous nuclear ribonucleoprotein U-like protein 2 [Homo sapiens]	HNRNPUL2	11	1	3	3	1	0	3	1.87	0.00017703	2	5	5	2	0	5	3.08	0.00024055	X	X	X	X	X	X	X	X	1	1	1	1	0	1	1.87
225	0.017249	1	0	0	0.01092	1	0.021414	1	0.805501	0	0.509947	1	gi|4506671|ref|NP_000995.1|	460	gi|4506671|ref|NP_000995.1|	60S acidic ribosomal protein P2 [Homo sapiens]	RPLP2	11	6	46	36	5	10	45	85.22	0.0172489	X	X	X	X	X	X	X	X	7	26	23	6	3	25.4643	79.13	0.0109204	7	44	34	5	10	44	85.22
228	0.000454	1	0	0	0.002796	1	0.002308	1	0.196707	0	1.21144	1	gi|4506741|ref|NP_001002.1|	464	gi|4506741|ref|NP_001002.1|	40S ribosomal protein S7 [Homo sapiens]	RPS7	2	1	2	2	1	0	2	6.19	0.00045444	X	X	X	X	X	X	X	X	6	11	11	6	0	11	39.69	0.00279638	2	8	8	2	0	8	15.46
232	0.006679	1	0	0	0.001793	1	0.001018	1	6.5609	0	1.7613	1	gi|4506597|ref|NP_000967.1|	468	gi|4506597|ref|NP_000967.1|	60S ribosomal protein L12 [Homo sapiens]	RPL12	9	3	25	25	3	0	25	28.48	0.00667886	X	X	X	X	X	X	X	X	1	6	6	1	0	6	9.09	0.00179338	2	3	3	2	0	3	21.21
233	0.001173	1	0	0	0.003563	1	0.002341	1	0.501068	0	1.522	1	gi|4506725|ref|NP_000998.1|	469	gi|4506725|ref|NP_000998.1|	40S ribosomal protein S4, X isoform X isoform [Homo sapiens]	RPS4X	X	4	7	7	4	0	7	20.15	0.00117324	X	X	X	X	X	X	X	X	10	19	19	10	0	19	38.78	0.0035629	6	11	11	6	0	11	22.05
240	0.001252	1	0	0	0.001556	1	0.003355	1	0.373174	0	0.463785	1	gi|16933546|ref|NP_444505.1|	479	gi|16933546|ref|NP_444505.1|	60S acidic ribosomal protein P0 [Homo sapiens]	RPLP0	12	5	9	9	5	0	9	23.03	0.0012515	X	X	X	X	X	X	X	X	3	10	10	3	0	10	22.71	0.00155577	4	19	19	4	0	19	21.77
243	0.00331	1	0	0	0.002356	1	0.000573	1	5.77661	0	4.11169	1	gi|15055539|ref|NP_002943.2|	483	gi|15055539|ref|NP_002943.2|	40S ribosomal protein S2 [Homo sapiens]	RPS2	16	3	22	22	3	0	22	12.29	0.00330979	X	X	X	X	X	X	X	X	5	14	14	5	0	14	22.87	0.00235649	2	3	3	2	0	3	7.85
250	0.003857	1	0	0	0.003391	1	0.002798	1	1.37848	0	1.21194	1	gi|18104948|ref|NP_000973.2|	501	gi|18104948|ref|NP_000973.2|	60S ribosomal protein L21 [Homo sapiens]	RPL21	13	2	14	14	2	0	14	20.63	0.00385704	X	X	X	X	X	X	X	X	3	11	11	3	0	11	27.5	0.00339062	2	8	8	2	0	8	18.13
254	0.001224	1	0	0	0.001027	1	0.00136	1	0.9	0	0.755147	1	gi|767975056|ref|XP_011536948.1|	510	gi|767975056|ref|XP_011536948.1|	PREDICTED: 60S ribosomal protein L6 isoform X1 [Homo sapiens]			2	8	8	2	0	8	11.46	0.00122446	X	X	X	X	X	X	X	X	3	6	6	3	0	6	17.71	0.00102746	4	7	7	4	0	7	20.14
255	0.000891	1	0	0	0.00083	1	0.001696	1	0.525354	0	0.489387	1	gi|14591909|ref|NP_000960.2|	511	gi|14591909|ref|NP_000960.2|	60S ribosomal protein L5 [Homo sapiens]	RPL5	1	4	6	6	4	0	6	19.19	0.00089051	X	X	X	X	X	X	X	X	3	5	5	3	0	5	15.15	0.00083027	3	9	9	3	0	9	14.81
256	0.00206	1	0	0	0.002996	1	0.004185	1	0.492234	0	0.71589	1	gi|746817432|ref|NP_001290554.1|	512	gi|746817432|ref|NP_001290554.1|	60S ribosomal protein L10 isoform a [Homo sapiens]			1	10	10	1	0	10	6.07	0.00205983	X	X	X	X	X	X	X	X	5	13	13	5	0	13	24.77	0.00299596	3	16	16	3	0	16	6.54
259	0.002168	1	0	0	0.002425	1	0.000918	1	2.36166	0	2.64161	1	gi|16579885|ref|NP_000959.2|	518	gi|16579885|ref|NP_000959.2|	60S ribosomal protein L4 [Homo sapiens]	RPL4	15	5	21	21	5	0	21	12.88	0.00216789	X	X	X	X	X	X	X	X	6	21	21	6	0	21	18.74	0.00242548	4	7	7	4	0	7	10.54
260	0.001621	1	0	0	0.000725	1	0.001235	1	1.31255	0	0.587045	1	gi|4506623|ref|NP_000979.1|	520	gi|4506623|ref|NP_000979.1|	60S ribosomal protein L27 [Homo sapiens]	RPL27	17	1	5	5	1	0	5	15.44	0.0016206	X	X	X	X	X	X	X	X	1	2	2	1	0	2	15.44	0.00072527	2	3	3	2	0	3	23.53
263	0.00108	1	0	0	0.001209	1	0.002195	1	0.492027	0	0.550797	1	gi|767923959|ref|XP_011532288.1|	530	gi|767923959|ref|XP_011532288.1|	PREDICTED: 60S ribosomal protein L15 isoform X1 [Homo sapiens]			3	5	5	3	0	5	20.59	0.0010804	X	X	X	X	X	X	X	X	2	5	5	2	0	5	13.73	0.00120878	3	8	8	3	0	8	14.71
264	0.003047	1	0	0	0.001591	1	0.001032	1	2.95252	0	1.54167	1	gi|15431288|ref|NP_009035.3|	531	gi|15431288|ref|NP_009035.3|	60S ribosomal protein L10a [Homo sapiens]	RPL10A	6	3	15	15	3	0	15	13.82	0.00304704	X	X	X	X	X	X	X	X	3	7	7	3	0	7	12.44	0.0015909	3	4	4	3	0	4	11.98
265	0.001066	1	0	0	0.000994	1	0.001805	1	0.590582	0	0.550693	1	gi|15431301|ref|NP_000962.2|	532	gi|15431301|ref|NP_000962.2|	60S ribosomal protein L7 [Homo sapiens]	RPL7	8	3	6	6	3	0	6	15.32	0.00106646	X	X	X	X	X	X	X	X	3	5	5	3	0	5	15.73	0.00099432	3	8	8	3	0	8	14.11
266	0.000558	1	0	0	0.001561	1	0.000354	1	1.57627	0	4.4096	1	gi|4506681|ref|NP_001006.1|	534	gi|4506681|ref|NP_001006.1|	40S ribosomal protein S11 [Homo sapiens]	RPS11	19	1	2	2	1	0	2	11.39	0.00055798	X	X	X	X	X	X	X	X	2	5	5	2	0	5	19.62	0.0015607	1	1	1	1	0	1	11.39
267	0.000958	1	0	0	0.001072	1	0.002433	1	0.393753	0	0.440608	1	gi|4506643|ref|NP_000989.1|	535	gi|4506643|ref|NP_000989.1|	60S ribosomal protein L37a [Homo sapiens]	RPL37A	2	1	2	2	1	0	2	19.57	0.00095827	X	X	X	X	X	X	X	X	1	2	2	1	0	2	19.57	0.00107213	1	4	4	1	0	4	19.57
271	0.003977	1	0	0	0.001669	1	0.002315	1	1.71793	0	0.72095	1	gi|4506661|ref|NP_000963.1|	541	gi|4506661|ref|NP_000963.1|	60S ribosomal protein L7a [Homo sapiens]	RPL7A	9	5	24	24	5	0	24	18.42	0.00397718	X	X	X	X	X	X	X	X	2	9	9	2	0	9	6.02	0.00166866	3	11	11	3	0	11	14.29
273	0.00152	1	0	0	0.002041	1	0.000772	1	1.96891	0	2.64378	1	gi|4506695|ref|NP_001013.1|	548	gi|4506695|ref|NP_001013.1|	40S ribosomal protein S19 [Homo sapiens]	RPS19	19	3	5	5	3	0	5	16.55	0.00152002	X	X	X	X	X	X	X	X	2	6	6	2	0	6	10.34	0.00204075	1	2	2	1	0	2	8.97
278	0.000912	1	0	0	0.00068	1	0.002702	1	0.337528	0	0.251665	1	gi|530410545|ref|XP_005256807.1|	555	gi|530410545|ref|XP_005256807.1|	PREDICTED: 60S ribosomal protein L26 isoform X1 [Homo sapiens]	RPL26	17	1	3	3	1	0	3	9.66	0.00091201	X	X	X	X	X	X	X	X	1	2	2	1	0	2	9.66	0.00068025	2	7	7	2	0	7	15.86
281	0.000835	1	0	0	0.00056	1	0.00106	1	0.787736	0	0.528302	1	gi|4506723|ref|NP_000997.1|	560	gi|4506723|ref|NP_000997.1|	40S ribosomal protein S3a isoform 1 [Homo sapiens]	RPS3A	4	2	5	5	2	0	5	9.47	0.00083486	X	X	X	X	X	X	X	X	2	3	3	2	0	3	9.47	0.00056043	4	5	5	4	0	5	14.39
285	0.001416	1	0	0	0.000198	1	0.001124	1	1.25979	0	0.176157	1	gi|17158044|ref|NP_001001.2|	569	gi|17158044|ref|NP_001001.2|	40S ribosomal protein S6 [Homo sapiens]	RPS6	9	3	8	8	3	0	8	12.85	0.00141624	X	X	X	X	X	X	X	X	1	1	1	1	0	1	6.02	0.00019806	3	5	5	3	0	5	10.84
292	0.000205	1	0	0	0.000229	1	0.001041	1	0.196926	0	0.219981	1	gi|78000183|ref|NP_001030168.1|	580	gi|78000183|ref|NP_001030168.1|	60S ribosomal protein L14 [Homo sapiens]	RPL14	3	1	1	1	1	0	1	5.58	0.00020503	X	X	X	X	X	X	X	X	1	1	1	1	0	1	11.16	0.00022939	1	4	4	1	0	4	5.58
293	0.001259	1	0	0	0.000939	1	0.002132	1	0.590525	0	0.440432	1	gi|16117796|ref|NP_378669.1|	583	gi|16117796|ref|NP_378669.1|	60S ribosomal protein L36 [Homo sapiens]	RPL36	19	1	3	3	1	0	3	10.48	0.00125944	X	X	X	X	X	X	X	X	1	2	2	1	0	2	10.48	0.00093939	1	4	4	1	0	4	10.48
300	0.000401	1	0	0	0.000336	1	0.000254	1	1.57874	0	1.32283	1	gi|24430151|ref|NP_002793.2|	601	gi|24430151|ref|NP_002793.2|	26S protease regulatory subunit 4 [Homo sapiens]	PSMC1	14	1	4	4	1	0	4	4.55	0.00040073	X	X	X	X	X	X	X	X	1	3	3	1	0	3	3.41	0.00033626	2	2	2	2	0	2	7.95
304	0.000165	1	0	0	0.000277	1	0.000105	1	1.57143	0	2.6381	1	gi|25777612|ref|NP_002800.2|	613	gi|25777612|ref|NP_002800.2|	26S proteasome non-ATPase regulatory subunit 3 [Homo sapiens]	PSMD3	17	2	2	2	2	0	2	6.93	0.0001651	X	X	X	X	X	X	X	X	2	3	3	2	0	3	6.93	0.00027707	1	1	1	1	0	1	2.43
351	0.000343	1	0	0	0.001919	1	0	0	infinity	0	infinity	1	gi|767953401|ref|XP_011515512.1|	720	gi|767953401|ref|XP_011515512.1|	PREDICTED: 60S ribosomal protein L8 isoform X1 [Homo sapiens]			1	2	2	1	0	2	6.23	0.00034304	X	X	X	X	X	X	X	X	3	10	10	3	0	10	25.29	0.00191899	X	X	X	X	X	X	X
353	0.000596	1	0	0	0.002333	1	0	0	infinity	0	infinity	1	gi|4506625|ref|NP_000981.1|	723	gi|4506625|ref|NP_000981.1|	60S ribosomal protein L27a [Homo sapiens]	RPL27A	11	2	2	2	2	0	2	23.65	0.00059568	X	X	X	X	X	X	X	X	2	7	7	2	0	7	23.65	0.00233261	X	X	X	X	X	X	X
356	0.000565	1	0	0	0.002845	1	0	0	infinity	0	infinity	1	gi|17105394|ref|NP_000975.2|	727	gi|17105394|ref|NP_000975.2|	60S ribosomal protein L23a [Homo sapiens]	RPL23A	17	1	2	2	1	0	2	8.33	0.00056513	X	X	X	X	X	X	X	X	2	9	9	2	0	9	21.15	0.00284527	X	X	X	X	X	X	X
368	0.001109	1	0	0	0.00031	1	0	0	infinity	0	infinity	1	gi|4506629|ref|NP_000983.1|	750	gi|4506629|ref|NP_000983.1|	60S ribosomal protein L29 [Homo sapiens]	RPL29	3	2	4	4	2	0	4	14.47	0.00110894	X	X	X	X	X	X	X	X	1	1	1	1	0	1	5.03	0.00031018	X	X	X	X	X	X	X
374	0.002939	1	0	0	0.001827	1	0	0	infinity	0	infinity	1	gi|55743130|ref|NP_001007075.1|	764	gi|55743130|ref|NP_001007075.1|	60S ribosomal protein L32 [Homo sapiens]	RPL32	3	1	9	9	1	0	9	12.59	0.0029387	X	X	X	X	X	X	X	X	2	5	5	2	0	5	12.59	0.00182659	X	X	X	X	X	X	X
378	0.000219	1	0	0	0.000245	1	0	0	infinity	0	infinity	1	gi|195539395|ref|NP_002797.3|	776	gi|195539395|ref|NP_002797.3|	26S protease regulatory subunit 10B [Homo sapiens]	PSMC6	14	1	2	2	1	0	2	3.72	0.00021876	X	X	X	X	X	X	X	X	1	2	2	1	0	2	7.44	0.00024475	X	X	X	X	X	X	X
379	0.000284	1	0	0	0.000318	1	0	0	infinity	0	infinity	1	gi|5031981|ref|NP_005796.1|	777	gi|5031981|ref|NP_005796.1|	26S proteasome non-ATPase regulatory subunit 14 [Homo sapiens]	PSMD14	2	1	2	2	1	0	2	10.97	0.00028439	X	X	X	X	X	X	X	X	1	2	2	1	0	2	10.97	0.00031818	X	X	X	X	X	X	X
410	0.000407	1	0	0	0.000114	1	0	0	infinity	0	infinity	1	gi|4506209|ref|NP_002794.1|	915	gi|4506209|ref|NP_002794.1|	26S protease regulatory subunit 7 isoform 1 [Homo sapiens]	PSMC2	7	1	4	4	1	0	4	3.46	0.00040721	X	X	X	X	X	X	X	X	1	1	1	1	0	1	3.46	0.0001139	X	X	X	X	X	X	X
420	0.001533	1	0	0	0	0	0.00146	1	1.05	0	0	1	gi|4506631|ref|NP_000980.1|	978	gi|4506631|ref|NP_000980.1|	60S ribosomal protein L30 [Homo sapiens]	RPL30	8	2	4	4	2	0	4	24.35	0.00153323	X	X	X	X	X	X	X	X	X	X	X	X	X	X	X	X	2	3	3	2	0	3	24.35
425	0.000584	1	0	0	0	0	0.000371	1	1.57412	0	0	1	gi|4506685|ref|NP_001008.1|	984	gi|4506685|ref|NP_001008.1|	40S ribosomal protein S13 [Homo sapiens]	RPS13	11	1	2	2	1	0	2	6.62	0.00058385	X	X	X	X	X	X	X	X	X	X	X	X	X	X	X	X	1	1	1	1	0	1	7.95
426	0.000767	1	0	0	0	0	0.00146	1	0.525342	0	0	1	gi|530438702|ref|XP_005276741.1|	985	gi|530438702|ref|XP_005276741.1|	PREDICTED: 40S ribosomal protein S26 [Homo sapiens]	LOC101929876	20	1	2	2	1	0	2	13.04	0.00076662	X	X	X	X	X	X	X	X	X	X	X	X	X	X	X	X	1	3	3	1	0	3	13.04
474	0	0	0	0	0.000257	1	0.000292	1	0	0	0.880137	1	gi|530376503|ref|XP_005262718.1|	1133	gi|530376503|ref|XP_005262718.1|	PREDICTED: 60S ribosomal protein L9 isoform X1 [Homo sapiens]	RPL9	4	X	X	X	X	X	X	X	X	X	X	X	X	X	X	X	X	2	2	1	2	1	1	21.35	0.00025686	1	1	1	1	0	1	9.9
478	0	0	0	0	0.001121	1	0.000318	1	0	0	3.52516	1	gi|11415026|ref|NP_000971.1|	1137	gi|11415026|ref|NP_000971.1|	60S ribosomal protein L18a [Homo sapiens]	RPL18A	19	X	X	X	X	X	X	X	X	X	X	X	X	X	X	X	X	3	4	4	3	0	4	14.77	0.00112086	1	1	1	1	0	1	5.11
488	0	0	0	0	0.000649	1	0.000736	1	0	0	0.881793	1	gi|11968182|ref|NP_072045.1|	1164	gi|11968182|ref|NP_072045.1|	40S ribosomal protein S18 [Homo sapiens]	RPS18	6	X	X	X	X	X	X	X	X	X	X	X	X	X	X	X	X	1	2	2	1	0	2	5.26	0.00064892	1	2	2	1	0	2	5.26
504	0.000801	1	0	0	0	0	0	0	infinity	0	0	1	gi|530375914|ref|XP_005269408.1|	1227	gi|530375914|ref|XP_005269408.1|	PREDICTED: 60S ribosomal protein L35a isoform X1 [Homo sapiens]	RPL35A	3	1	2	2	1	0	2	8.18	0.00080146	X	X	X	X	X	X	X	X	X	X	X	X	X	X	X	X	X	X	X	X	X	X	X
553	0	0	0.000182	1	0	0	0	0	0	infinity	0	1	gi|5031571|ref|NP_005713.1|	1371	gi|5031571|ref|NP_005713.1|	actin-related protein 2 isoform b [Homo sapiens]	ACTR2	2	X	X	X	X	X	X	X	X	1	2	2	1	0	2	3.05	0.00018242	X	X	X	X	X	X	X	X	X	X	X	X	X	X	X
586	0	0	0	0	0.000458	1	0	0	0	0	infinity	1	gi|16950603|ref|NP_068593.2|	1468	gi|16950603|ref|NP_068593.2|	28S ribosomal protein S35, mitochondrial isoform 1 precursor [Homo sapiens]	MRPS35	12	X	X	X	X	X	X	X	X	X	X	X	X	X	X	X	X	2	3	3	2	0	3	11.46	0.00045806	X	X	X	X	X	X	X
656	0	0	0	0	0	0	0.001749	1	0	0	0	1	gi|4506613|ref|NP_000974.1|	1657	gi|4506613|ref|NP_000974.1|	60S ribosomal protein L22 proprotein [Homo sapiens]	RPL22	1	X	X	X	X	X	X	X	X	X	X	X	X	X	X	X	X	X	X	X	X	X	X	X	X	1	4	4	1	0	4	11.72
1	0.043917	1	0.030327	1	0.044368	1	0.018726	1	2.34524	1.61951	2.36933	1	Contaminant_LysC|Q7M135|LYSC_LYSEN	1	Contaminant_LysC|Q7M135|LYSC_LYSEN	Lysyl endopeptidase			18	268	268	18	0	268	70.63	0.0439166	15	227	227	15	0	227	68.03	0.0303265	18	242	242	18	0	242	97.4	0.0443679	13	90	90	13	0	90	67.66
9	0.037441	1	0.041109	1	0.024659	1	0.059434	1	0.629959	0.691675	0.414897	1	gi|119395750|ref|NP_006112.3|	9	gi|119395750|ref|NP_006112.3|	keratin, type II cytoskeletal 1 [Homo sapiens]	KRT1	12	34	547	540	33	7	547	52.64	0.037441	30	738	702	27	36	736.664	51.71	0.0411086	33	322	306	32	16	322	49.69	0.024659	22	684	679	20	5	683.866	39.29
10	0.014028	1	0.027872	1	0.008342	1	0.020496	1	0.684426	1.35988	0.407006	1	gi|47132620|ref|NP_000414.2|	10	gi|47132620|ref|NP_000414.2|	keratin, type II cytoskeletal 2 epidermal [Homo sapiens]	KRT2	12	23	205	181	20	24	203.35	47.26	0.0140278	35	514	419	27	95	495.584	55.87	0.0278718	20	109	93	15	16	108.085	45.23	0.00834199	19	254	99	15	155	234.002	40.06
14	0.032302	1	0.142093	1	0.021663	1	0.026163	1	1.23464	5.43107	0.828001	3	Contaminant_KERATIN03|P13645|K1C10_HUMAN;gi|195972866|ref|NP_000412.3|;gi|530412176|ref|XP_005257400.1|	14	Contaminant_KERATIN03|P13645|K1C10_HUMAN	Contaminant_KERATIN03|P13645|K1C10_HUMAN:Keratin, type I cytoskeletal 10 ;gi|195972866|ref|NP_000412.3|:keratin, type I cytoskeletal 10 [Homo sapiens] ;gi|530412176|ref|XP_005257400.1|:PREDICTED: keratin, type I cytoskeletal 10 isoform X1 [Homo sapiens] ;			30	428	424	28	4	427.953	52.23	0.032302	44	2310	2300	39	10	2309.06	63.18	0.142093	34	257	248	31	9	256.519	54.11	0.0216627	21	273	271	19	2	272.996	44.69
16	0.025401	1	0.010787	1	0.015278	1	0.004761	1	5.33522	2.2657	3.20899	1	gi|55956899|ref|NP_000217.2|	17	gi|55956899|ref|NP_000217.2|	keratin, type I cytoskeletal 9 [Homo sapiens]	KRT9	17	28	359	359	28	0	359	54.9	0.0254011	15	187	187	15	0	187	41.41	0.010787	34	193	193	34	0	193	55.22	0.0152783	14	53	53	14	0	53	38.84
20	0.001738	1	0.016526	1	0.000924	1	0.00134	1	1.29701	12.3328	0.689552	2	Contaminant_KERATIN05|P02533|K1C14_HUMAN;gi|15431310|ref|NP_000517.2|	23	Contaminant_KERATIN05|P02533|K1C14_HUMAN	Contaminant_KERATIN05|P02533|K1C14_HUMAN:Keratin, type I cytoskeletal 14 ;gi|15431310|ref|NP_000517.2|:keratin, type I cytoskeletal 14 [Homo sapiens] ;			8	21	15	5	6	18.6051	21.19	0.00173755	29	250	198	17	52	217.056	60.81	0.0165264	8	18	8	4	10	8.84624	24.36	0.00092432	5	13	10	4	3	11.3043	15.47
25	2.6e-05	1	0.006291	1	0.000639	1	0.000662	1	0.0392749	9.50302	0.965257	1	gi|5031839|ref|NP_005545.1|	30	gi|5031839|ref|NP_005545.1|	keratin, type II cytoskeletal 6A [Homo sapiens]	KRT6A	12	5	32	0	0	32	0.333333	10.28	2.605e-05	28	329	6	3	323	98.7321	48.4	0.00629112	7	25	2	1	23	7.3029	18.26	0.00063859	7	176	0	0	176	6.66667	13.3
27	0.000694	1	0.007493	1	0.000692	1	0.001605	1	0.432399	4.66854	0.431153	1	gi|24430192|ref|NP_005548.2|	32	gi|24430192|ref|NP_005548.2|	keratin, type I cytoskeletal 16 [Homo sapiens]	KRT16	17	6	12	6	3	6	7.44205	15.22	0.00069355	22	137	91	13	46	98.6204	49.89	0.00749297	7	16	6	3	10	6.63468	14.59	0.00069177	5	15	12	4	3	13.5652	12.9
28	2.6e-05	1	0.004047	1	0	0	0.000662	1	0.0392749	6.11329	0	1	gi|119703753|ref|NP_005546.2|	33	gi|119703753|ref|NP_005546.2|	keratin, type II cytoskeletal 6B [Homo sapiens]	KRT6B	12	6	39	0	0	39	0.333333	12.06	2.605e-05	28	363	4	2	359	63.5083	48.05	0.0040467	7	39	0	0	39	0	16.49	X	8	180	0	0	180	6.66667	15.07
33	2.6e-05	1	0	0	0	0	0.000463	1	0.0561555	0	0	1	gi|155969697|ref|NP_775109.2|	39	gi|155969697|ref|NP_775109.2|	keratin, type II cytoskeletal 6C [Homo sapiens]	KRT6C	12	5	32	0	0	32	0.333333	10.28	2.605e-05	25	319	0	0	319	0	43.62	X	6	23	0	0	23	0	14.72	X	5	172	0	0	172	4.66667	10.46
40	0.001913	1	0.010973	1	0.000802	1	0.003801	1	0.503289	2.88687	0.210997	1	gi|119395754|ref|NP_000415.2|	49	gi|119395754|ref|NP_000415.2|	keratin, type II cytoskeletal 5 [Homo sapiens]	KRT5	12	10	45	15	6	30	25.6071	18.64	0.00191318	28	269	68	20	201	180.147	42.03	0.010973	9	20	6	5	14	9.59291	16.78	0.00080187	10	175	14	5	161	40.0734	16.95
46	0.022445	1	0.009726	1	0.035292	1	0.008472	1	2.64932	1.14802	4.16572	1	Contaminant_S68241	59	Contaminant_S68241	owl|S68241| immunoglobulin light chain (Mab13-1) - mouse (fragment)			12	111	111	12	0	111	34.86	0.0224446	7	59	59	7	0	59	35.78	0.00972623	10	156	156	10	0	156	36.24	0.0352918	6	33	33	6	0	33	29.36
56	0.000446	1	0	0	0.000389	1	0	0	infinity	0	infinity	1	Contaminant_GLUCREG08|P07823|GRP78_MESAU	77	Contaminant_GLUCREG08|P07823|GRP78_MESAU	78 kDa glucose-regulated protein			23	200	1	1	199	6.6196	36.85	0.00044617	12	61	0	0	61	0	24.62	X	23	85	1	1	84	5.15485	35.47	0.00038873	13	71	0	0	71	0	23.7
89	0.000746	1	6.8e-05	1	0.000462	1	0.002306	1	0.323504	0.0294883	0.200347	2	Contaminant_KERATIN16|P19013|K2C4_HUMAN;gi|331999954|ref|NP_002263.3|	153	Contaminant_KERATIN16|P19013|K2C4_HUMAN	Contaminant_KERATIN16|P19013|K2C4_HUMAN:Keratin, type II cytoskeletal 4 ;gi|331999954|ref|NP_002263.3|:keratin, type II cytoskeletal 4 [Homo sapiens] ;			5	11	4	3	7	9.04324	15.54	0.0007465	2	3	1	1	2	1.00465	4.31	6.761e-05	3	5	3	2	2	5	11.61	0.00046178	6	22	21	5	1	22	15.17
101	4.8e-05	1	0	0	5.4e-05	1	0.000261	1	0.183908	0	0.206897	3	Contaminant_KERATIN04|P13646|K1C13_HUMAN;gi|131412225|ref|NP_705694.2|;gi|131412228|ref|NP_002265.2|	178	Contaminant_KERATIN04|P13646|K1C13_HUMAN	Contaminant_KERATIN04|P13646|K1C13_HUMAN:Keratin, type I cytoskeletal 13 ;gi|131412225|ref|NP_705694.2|:keratin, type I cytoskeletal 13 isoform a [Homo sapiens] ;gi|131412228|ref|NP_002265.2|:keratin, type I cytoskeletal 13 isoform b [Homo sapiens] ;			4	9	0	0	9	0.5	11.35	4.812e-05	4	33	0	0	33	0	7.42	X	2	2	0	0	2	0.5	6.11	5.384e-05	4	6	1	1	5	2.13411	15.5
109	0	0	0.001488	1	0	0	0	0	0	infinity	0	1	gi|32567786|ref|NP_787028.1|	189	gi|32567786|ref|NP_787028.1|	keratin, type II cytoskeletal 79 [Homo sapiens]	KRT79	12	1	21	0	0	21	0	2.24	X	10	104	19	6	85	22.1495	20	0.00148785	2	9	0	0	9	0	4.3	X	2	153	0	0	153	0	4.3
128	0	0	0.000242	1	5.4e-05	1	0	0	0	infinity	infinity	1	Contaminant_SHEEPKRT01|O77727|K1C15_SHEE	225	Contaminant_SHEEPKRT01|O77727|K1C15_SHEE	Keratin, type I cytoskeletal 15			2	5	0	0	5	0	5.08	X	4	12	3	1	9	3.05623	11.04	0.00024246	2	2	0	0	2	0.5	6.18	5.443e-05	2	2	0	0	2	0	4.42
139	0	0	0	0	0	0	0	0	0	0	0	1	gi|153791158|ref|NP_004684.2|	255	gi|153791158|ref|NP_004684.2|	keratin, type II cytoskeletal 75 [Homo sapiens]	KRT75	12	2	22	0	0	22	0	4.9	X	8	99	0	0	99	0	12.7	X	3	10	0	0	10	0	5.81	X	4	157	0	0	157	0	8.53
142	0.003867	1	0.024904	1	0.007138	1	0.006137	1	0.630112	4.05801	1.16311	2	Contaminant_NRL_1IKFH;Contaminant_NRL_1INDH	260	Contaminant_NRL_1IKFH	Contaminant_NRL_1IKFH:owl|| Immunoglobulin igg1-kappa antibody fragment fab complexed With... ;Contaminant_NRL_1INDH:owl|| Cha255 immunoglobulin fab' fragment (igg1-lambda) complex With... ;			1	20	20	1	0	20	12.28	0.00386671	1	158	158	1	0	158	12.28	0.0249041	1	33	33	1	0	33	12.28	0.00713814	1	25	25	1	0	25	12.28
145	0.000773	1	0.000946	1	0.000865	1	0.000982	1	0.787169	0.96334	0.880855	1	Contaminant_S49572	265	Contaminant_S49572	owl|S49572| immunoglobulin kappa chain precursor - human (fragment)			1	2	2	1	0	2	11.4	0.00077334	1	3	3	1	0	3	11.4	0.00094573	1	2	2	1	0	2	11.4	0.00086523	1	2	2	1	0	2	11.4
151	0.001102	1	0.000299	1	0.000822	1	0.000933	1	1.18114	0.320472	0.881029	1	Contaminant_A44371	275	Contaminant_A44371	owl|A44371| immunoglobulin heavy chain variable region=anti-carcinoembryonic...			1	3	3	1	0	3	9.17	0.00110201	1	1	1	1	0	1	9.17	0.00029948	1	2	2	1	0	2	9.17	0.00082197	1	2	2	1	0	2	9.17
156	0.000381	1	0.00107	1	0.000172	1	0.000587	1	0.649063	1.82283	0.293015	1	gi|194018511|ref|NP_778253.2|	283	gi|194018511|ref|NP_778253.2|	keratin, type II cytoskeletal 1b [Homo sapiens]	KRT77	12	1	5	5	1	0	5	2.08	0.00038132	5	25	17	2	8	17.2102	7.44	0.00107006	2	3	2	1	1	2.01942	3.63	0.00017231	3	8	6	1	2	6.05807	5.71
158	0	0	0	0	0	0	0	0	0	0	0	1	gi|109148552|ref|NP_476429.2|	285	gi|109148552|ref|NP_476429.2|	keratin, type II cytoskeletal 3 [Homo sapiens]	KRT3	12	1	1	0	0	1	0	1.43	X	4	25	0	0	25	0	5.1	X	2	2	0	0	2	0	3.18	X	1	4	0	0	4	0	1.75
162	0	0	0	0	0	0	0	0	0	0	0	1	gi|28173564|ref|NP_778238.1|	303	gi|28173564|ref|NP_778238.1|	keratin, type II cytoskeletal 73 [Homo sapiens]	KRT73	12	1	5	0	0	5	0	2.22	X	1	5	0	0	5	0	1.67	X	2	3	0	0	3	0	3.89	X	2	2	0	0	2	0	3.89
212	0	0	0.025128	1	0	0	0	0	0	infinity	0	1	gi|4557701|ref|NP_000413.1|	426	gi|4557701|ref|NP_000413.1|	keratin, type I cytoskeletal 17 [Homo sapiens]	KRT17	17	1	3	0	0	3	0	2.55	X	26	324	282	18	42	302.065	68.52	0.0251285	X	X	X	X	X	X	X	X	1	3	0	0	3	0	2.55
221	4.5e-05	1	0	0	0	0	0	0	infinity	0	0	1	gi|4557699|ref|NP_000214.1|	446	gi|4557699|ref|NP_000214.1|	keratin, type I cytoskeletal 12 [Homo sapiens]	KRT12	17	1	1	0	0	1	0.5	3.64	4.462e-05	1	3	0	0	3	0	1.82	X	X	X	X	X	X	X	X	X	1	1	0	0	1	0	3.64
231	0.013925	1	0	0	0.004492	1	0.005857	1	2.3775	0	0.766946	1	Contaminant_IG13|P02976|SPA_STAA8	467	Contaminant_IG13|P02976|SPA_STAA8	Immunoglobulin G-binding protein A			11	163	163	11	0	163	36.05	0.0139246	X	X	X	X	X	X	X	X	14	47	47	14	0	47	42.05	0.00449215	8	54	54	8	0	54	23.64
334	0	0	0	0	0.000244	1	0	0	0	0	infinity	1	Contaminant_SerumAlbumin|P02769|ALBU_BOV	675	Contaminant_SerumAlbumin|P02769|ALBU_BOV	Serum albumin BSA			X	X	X	X	X	X	X	X	2	4	0	0	4	0	2.47	X	3	5	2	1	3	3	4.61	0.00024375	2	4	0	0	4	0	2.47
496	0.0009	1	0	0	0	0	0	0	infinity	0	0	1	gi|13994362|ref|NP_114164.1|	1190	gi|13994362|ref|NP_114164.1|	keratin-associated protein 3-1 [Homo sapiens]	KRTAP3-1	17	1	2	2	1	0	2	17.35	0.0008996	X	X	X	X	X	X	X	X	X	X	X	X	X	X	X	X	X	X	X	X	X	X	X
499	0.000715	1	0	0	0	0	0	0	infinity	0	0	1	gi|14917115|ref|NP_002268.2|	1196	gi|14917115|ref|NP_002268.2|	keratin, type I cuticular Ha1 [Homo sapiens]	KRT31	17	4	8	3	2	5	6.75	13.46	0.00071525	X	X	X	X	X	X	X	X	X	X	X	X	X	X	X	X	X	X	X	X	X	X	X
524	0	0	0.00027	1	0	0	0	0	0	infinity	0	1	Contaminant_Nuclease|P13717|NUCA_SERMA	1299	Contaminant_Nuclease|P13717|NUCA_SERMA	Nuclease			X	X	X	X	X	X	X	X	2	2	2	2	0	2	15.04	0.00027021	X	X	X	X	X	X	X	X	X	X	X	X	X	X	X
571	0	0	0	0	0.00382	1	0	0	0	0	infinity	1	Contaminant_AlphaLactalbumin|P00711|LALB	1435	Contaminant_AlphaLactalbumin|P00711|LALB	Alpha-lactalbumin LAC			X	X	X	X	X	X	X	X	X	X	X	X	X	X	X	X	7	11	11	7	0	11	39.44	0.00382041	X	X	X	X	X	X	X
612	0	0	0	0	0.000288	1	0	0	0	0	infinity	1	Contaminant_I47175	1536	Contaminant_I47175	owl|I47175| immunoglobulin alpha heavy chain constant region - pig (fragment)			X	X	X	X	X	X	X	X	X	X	X	X	X	X	X	X	1	2	2	1	0	2	6.14	0.00028841	X	X	X	X	X	X	X
663	0	0	0	0	0	0	0.000518	1	0	0	0	3	Contaminant_NRL_1MCOL;gi|295986608|ref|NP_001171597.1|;gi|372466586|ref|NP_001243225.1|	1671	Contaminant_NRL_1MCOL	Contaminant_NRL_1MCOL:owl|| Immunoglobulin g1 (igg1) (mcg) with a hinge deletion, chain L... ;gi|295986608|ref|NP_001171597.1|:immunoglobulin lambda-like polypeptide 5 isoform 1 [Homo sapiens] ;gi|372466586|ref|NP_001243225.1|:immunoglobulin lambda-like polypeptide 5 isoform 2 [Homo sapiens] ;			X	X	X	X	X	X	X	X	X	X	X	X	X	X	X	X	X	X	X	X	X	X	X	X	1	2	2	1	0	2	6.94
																Total Distributed SpC								9113								10990								8370								6792
																Total Contaminant Protein Distributed SpC								1029.72								2980.18								774.52								516.435
												Average Spectra FDR%	0.058075			Spectra FDR (%)								0.0219								0.091								0.1194								0
																Total Peptides			1501								1306								2093								1094
																Total Contaminant Peptides			87								91								98								65
												Average Peptides FDR%	0.1463			Peptides FDR (%)			0.0666								0.2292								0.1431								0
																Total Proteins										411								322								511
																Total Contaminant Proteins										11								10								15
												Average Proteins FDR%	0.4987			Proteins FDR (%)										0.2427								0.9231								0.5837
																SHUFFLED_SpC								1								5								5								0
																SHUFFLED_Pep			1								3								3								0
																SHUFFLED_Protein										1								3								3
														927	SHUFFLED_gi|289547721|ref|NP_001166150.1	FALSE POSITIVE			1	1	1	X	0	1	2.21	X	X	X	X	X	X	X	X	X	1	1	1	X	0	1	2.21	X	X	X	X	X	X	X	X
														1115	SHUFFLED_gi|642945631|ref|NP_001254479.2	FALSE POSITIVE			X	X	X	X	X	X	X	X	1	1	1	X	0	1	0.04	X	1	1	1	X	0	1	0.05	X	X	X	X	X	X	X	X
														1383	SHUFFLED_gi|663071031|ref|NP_001284584.1	FALSE POSITIVE			X	X	X	X	X	X	X	X	1	2	2	X	0	2	2.19	X	X	X	X	X	X	X	X	X	X	X	X	X	X	X	X
														1434	SHUFFLED_gi|767903414|ref|XP_011539414.1	FALSE POSITIVE			X	X	X	X	X	X	X	X	1	2	2	X	0	2	0.33	X	X	X	X	X	X	X	X	X	X	X	X	X	X	X	X
														1528	SHUFFLED_gi|578819373|ref|XP_006717879.1	FALSE POSITIVE			X	X	X	X	X	X	X	X	X	X	X	X	X	X	X	X	1	3	3	X	0	3	6.65	X	X	X	X	X	X	X	X
[truncated: 25 more columns]
