# Supplementary material for: RUNX proteins desensitize multiple myeloma to lenalidomide via protecting IKZFs from degradation
Source: Leukemia. 2019 Feb 13;33(8):2006–21. doi: 10.1038/s41375-019-0403-2 (PMC6687534; doi:10.1038/s41375-019-0403-2)
Supplement: Supplementary file 10 — DESeq2.DE.result.LEN_vs_DMSO [file 41375_2019_403_MOESM10_ESM.xlsx]

## Sheet: DESeq2.DE.result.LEN_vs_DMSO
	baseMean	log2FoldChange	lfcSE	stat	pvalue	padj	DE.Call	logCPM
CD74	2853.29	0.685238	0.0519051	13.2017	8.57404e-40	9.41601e-36	Up	6.27386
TCN2	1610.15	0.684527	0.057074	11.9937	3.83439e-33	2.10546e-29	Up	5.93322
ANXA6	630.638	0.686216	0.0644212	10.652	1.70636e-26	6.24642e-23	Up	4.22018
SDC2	1902.22	0.441606	0.0448751	9.84078	7.51239e-23	2.06253e-19	Up	6.53853
IL2RG	6779.9	0.393496	0.0424386	9.2721	1.82508e-20	4.00861e-17	Up	7.89436
FAM101B	664.103	0.660711	0.0717022	9.21465	3.1229e-20	5.71595e-17	Up	4.56761
RASSF4	4116.51	0.394297	0.0433159	9.10282	8.80128e-20	1.38079e-16	Up	7.18003
APOL3	315.211	0.673959	0.0773657	8.71134	3.003e-18	4.12237e-15	Up	3.38887
SLC15A4	2036.46	0.353968	0.0430075	8.23039	1.86599e-16	2.27692e-13	Up	6.24898
METTL7A	3051.74	0.462048	0.0565081	8.17666	2.91808e-16	3.20464e-13	Up	6.9086
TLR4	461.107	0.523962	0.065277	8.02675	1.00089e-15	9.99256e-13	Up	4.43755
ID1	558.974	-0.5317	0.0672619	-7.90493	2.68091e-15	2.45348e-12	Down	4.74612
TNS3	3677.62	0.323112	0.0411897	7.84447	4.3478e-15	3.67289e-12	Up	7.09871
ARL6IP5	3148.01	0.367489	0.0478117	7.68617	1.51601e-14	1.1892e-11	Up	6.88662
CLU	496.68	0.550854	0.0722147	7.62801	2.38402e-14	1.74542e-11	Up	4.32251
RASAL3	1006.61	0.421561	0.055936	7.53649	4.82785e-14	3.31372e-11	Up	5.34125
MAF	4466.47	0.397456	0.0531072	7.48403	7.20765e-14	4.65614e-11	Up	7.58016
DDX60L	47.3795	0.617131	0.0827009	7.4622	8.50893e-14	5.19139e-11	Up	0.650571
ITM2C	15925.4	0.321554	0.0435518	7.38327	1.54449e-13	8.92714e-11	Up	9.25923
LCP2	361.883	0.519459	0.0708903	7.32764	2.34242e-13	1.28622e-10	Up	3.81718
KLF3	1433.23	0.359524	0.0493934	7.27878	3.3685e-13	1.76157e-10	Up	5.7835
PDK1	4727.2	-0.265158	0.0366943	-7.22614	4.96922e-13	2.48055e-10	Down	7.45618
HLA-DRB1	186.747	0.619423	0.0862836	7.17892	7.02652e-13	3.35501e-10	Up	2.18623
APOL6	2705.27	0.329988	0.0467352	7.06079	1.65558e-12	7.57567e-10	Up	6.70512
PARP14	127.99	0.615928	0.0874851	7.04038	1.91711e-12	8.42146e-10	Up	2.20879
ITGB7	52200.4	0.274195	0.0389823	7.03384	2.00929e-12	8.48692e-10	Up	11.1755
PRKCB	2117.55	0.377022	0.0557694	6.76038	1.37628e-11	5.59789e-09	Up	6.37311
BST2	4137.01	0.279447	0.0419148	6.66704	2.61021e-11	1.02376e-08	Up	7.36819
INAFM2	2250.49	0.30703	0.046258	6.63734	3.19398e-11	1.20953e-08	Up	6.46265
ATP2B4	213.909	0.538167	0.0815517	6.59908	4.13703e-11	1.51443e-08	Up	2.91429
ADA	4935.35	0.256911	0.0394784	6.50764	7.63387e-11	2.70436e-08	Up	7.36517
LACC1	337.39	0.472767	0.0730586	6.47107	9.73132e-11	3.33967e-08	Up	3.94564
ID2	1073.12	0.536809	0.0841084	6.38235	1.74391e-10	5.80352e-08	Up	5.13664
TRPM8	1407.48	0.299004	0.0469598	6.36723	1.92476e-10	6.21697e-08	Up	6.00856
DTX3L	67.2152	0.547019	0.0872648	6.2685	3.64541e-10	1.14383e-07	Up	1.29381
CASP1	125.979	0.552366	0.0883671	6.25081	4.08329e-10	1.24563e-07	Up	2.26945
WASF1	344.177	0.46628	0.0775165	6.01523	1.79628e-09	5.33156e-07	Up	3.73413
MORC1	988.342	0.332665	0.0553821	6.00671	1.89323e-09	5.47144e-07	Up	5.39723
PTGER4	1491.15	0.305096	0.051198	5.95915	2.53559e-09	7.13996e-07	Up	5.59819
LPCAT2	809.971	0.365676	0.0620502	5.89322	3.78731e-09	1.0398e-06	Up	5.01774
CIITA	726.784	0.35718	0.0607201	5.88241	4.04347e-09	1.08306e-06	Up	4.45281
CDH2	3371.98	0.235581	0.0403855	5.83332	5.43349e-09	1.42073e-06	Up	7.04604
BLVRA	167.306	0.498949	0.0857819	5.81648	6.00984e-09	1.53488e-06	Up	2.73988
ABHD12	2762.18	0.233066	0.0404552	5.76108	8.35783e-09	2.08604e-06	Up	6.8605
CCR1	6171	0.318416	0.0556329	5.72353	1.04334e-08	2.54621e-06	Up	7.8955
P2RY6	484.213	0.37357	0.0655873	5.69577	1.22818e-08	2.93215e-06	Up	4.4348
FMN1	75.1394	0.494712	0.0882631	5.60497	2.08294e-08	4.867e-06	Up	1.70112
ATP10D	342.816	0.427889	0.0766535	5.58213	2.37591e-08	5.43589e-06	Up	3.71668
AUTS2	563.021	0.368155	0.066065	5.57262	2.50939e-08	5.62411e-06	Up	4.44403
DNAJC5B	613.752	0.369283	0.0667648	5.53111	3.18212e-08	6.9892e-06	Up	4.42041
P2RX4	815.915	0.333643	0.061103	5.46033	4.75243e-08	1.02336e-05	Up	5.07049
TMTC1	1089.39	0.291242	0.0540796	5.38542	7.22755e-08	1.5264e-05	Up	5.33516
AFAP1L2	72.1912	0.472941	0.0881123	5.36747	7.98478e-08	1.65451e-05	Up	1.73165
AQP3	5379.98	-0.260426	0.0490411	-5.31037	1.09402e-07	2.22492e-05	Down	7.48136
OPTN	795.071	0.330002	0.0624631	5.28314	1.26986e-07	2.53556e-05	Up	4.84508
GMFG	1827.42	0.232432	0.0441622	5.26315	1.41605e-07	2.77698e-05	Up	6.08307
DPYSL2	2257.12	0.22779	0.0434449	5.24319	1.57822e-07	3.0407e-05	Up	6.4253
NQO1	1793.13	0.254985	0.0486924	5.23665	1.63517e-07	3.09611e-05	Up	6.17876
IQGAP3	781.241	0.351103	0.067404	5.20893	1.89934e-07	3.53535e-05	Up	5.01958
TMEM173	405.672	0.384191	0.0739247	5.19706	2.0247e-07	3.70587e-05	Up	3.86598
TMC8	3518.83	0.229671	0.0443422	5.17951	2.22469e-07	4.00517e-05	Up	7.013
SLC7A11	1339.4	-0.271449	0.0531394	-5.10824	3.2517e-07	5.75971e-05	Down	5.86875
ITGB5	6461.62	0.206223	0.0404775	5.09476	3.49183e-07	6.08687e-05	Up	8.23627
ITGAL	9101.7	0.185254	0.0368445	5.02799	4.95637e-07	8.50482e-05	Up	8.74879
FAT4	371.593	0.380456	0.0762432	4.99004	6.03674e-07	0.000101993	Up	4.0005
CCDC88A	563.239	0.333143	0.0674474	4.93931	7.84005e-07	0.000130454	Up	4.35985
JAK3	229.053	0.406128	0.0823749	4.93024	8.21284e-07	0.000134617	Up	2.98321
STAT2	1164.29	0.252641	0.0514418	4.91121	9.0518e-07	0.000146187	Up	5.4586
JUP	219.194	0.401491	0.0818868	4.903	9.43827e-07	0.000150219	Up	3.07836
ME2	8839.07	-0.177562	0.0365591	-4.85685	1.19265e-06	0.00018711	Down	8.33664
IRF1	943.687	0.252063	0.0535548	4.70664	2.51836e-06	0.00038953	Up	5.04406
INPP5D	1303.71	0.239081	0.0508844	4.69851	2.62064e-06	0.00039972	Up	5.62754
HLA-B	3825.16	0.197812	0.0423473	4.67119	2.99461e-06	0.000450503	Up	7.07927
GOLM1	2361.72	0.198126	0.042503	4.66146	3.13975e-06	0.000465956	Up	6.72014
ATP1A3	793.019	-0.301857	0.0651176	-4.63557	3.55958e-06	0.000521218	Down	4.80524
CADPS2	605.994	0.311613	0.0673608	4.62602	3.72751e-06	0.000538625	Up	4.52663
GPRC5D	1802.36	0.223952	0.0484621	4.62117	3.81576e-06	0.000544216	Up	6.05181
BTG1	2109.02	0.232582	0.0503792	4.61662	3.90033e-06	0.000546319	Up	6.3318
TRIM38	626.714	0.287092	0.0622077	4.61505	3.92999e-06	0.000546319	Up	4.45084
ETS1	962.715	0.247404	0.0538367	4.59546	4.31803e-06	0.000592758	Up	5.29937
TMSB4X	6960.03	0.231117	0.0508252	4.5473	5.43386e-06	0.000736724	Up	8.02375
RNF213	834.227	0.289614	0.0637267	4.54463	5.50322e-06	0.000737029	Up	4.99012
ARHGAP18	1599.07	0.232525	0.0513422	4.52894	5.92817e-06	0.000784375	Up	5.9848
BAMBI	679.153	0.267482	0.059419	4.50163	6.7433e-06	0.000881606	Up	4.79441
RAPGEF3	139.047	0.38808	0.0865105	4.48593	7.25959e-06	0.000937939	Up	2.16414
APOBEC3B	164.65	0.381664	0.0853837	4.46999	7.82242e-06	0.000998905	Up	2.49167
CRIM1	2661.9	-0.179157	0.0401405	-4.46326	8.07225e-06	0.00101896	Down	6.63952
IL10RA	549.144	0.280379	0.0630566	4.44647	8.72941e-06	0.00108939	Up	4.61522
ELF3	827.18	0.274703	0.0618896	4.43859	9.05488e-06	0.00111731	Up	4.8719
SLC7A5	16219	-0.193755	0.0439689	-4.40663	1.04992e-05	0.00128113	Down	9.30681
ELOVL6	1313.65	0.237253	0.0546421	4.34194	1.41229e-05	0.00170437	Up	5.61212
CPNE3	6564.2	0.204546	0.0474429	4.31141	1.62216e-05	0.00193637	Up	8.02857
ARPC2	16950.9	0.124502	0.0289073	4.30693	1.65536e-05	0.00195475	Up	9.34764
GAS6	449.513	0.306629	0.0712833	4.30156	1.696e-05	0.00198143	Up	4.02755
ACAT1	4147.04	-0.166572	0.0387795	-4.29537	1.74403e-05	0.0020161	Down	7.23514
FAM129A	4073.91	0.170625	0.0397714	4.29015	1.7855e-05	0.00204253	Up	7.37775
MVP	268.917	0.337554	0.0787865	4.28442	1.83216e-05	0.00206744	Up	3.35083
TCF4	1590.72	0.207707	0.0484971	4.28288	1.84492e-05	0.00206744	Up	6.03791
MSN	19328.6	0.169764	0.039706	4.27552	1.90692e-05	0.00211233	Up	9.52525
RUBCN	1562.53	0.204044	0.0477452	4.2736	1.92345e-05	0.00211233	Up	5.91512
ETV1	101.851	0.376573	0.0882489	4.26717	1.97969e-05	0.00215257	Up	1.88477
TPM3	21835.1	0.142786	0.0335658	4.25392	2.10062e-05	0.00226167	Up	9.69446
MYC	11636.7	-0.201032	0.0473031	-4.24987	2.13894e-05	0.00228057	Down	8.6901
PYCR1	5210.41	-0.180327	0.0424706	-4.24594	2.17681e-05	0.00229862	Down	7.80923
EIF2AK2	1485.54	0.223164	0.0525961	4.24297	2.20578e-05	0.00230704	Up	5.80984
SH3RF1	1201.36	0.215592	0.0508572	4.23917	2.24345e-05	0.0023243	Up	5.53725
GLIPR2	235.573	0.335487	0.0792556	4.23297	2.30626e-05	0.00236704	Up	3.00955
SNTB2	3237.36	0.197142	0.0466477	4.22618	2.37693e-05	0.00241698	Up	7.0009
RITA1	2715.7	-0.183633	0.0434821	-4.22318	2.40876e-05	0.00242689	Down	6.61157
UTRN	404.851	0.32476	0.0769819	4.21865	2.45764e-05	0.00245362	Up	3.93684
CADM1	2997.56	0.189653	0.0450225	4.21242	2.52652e-05	0.00249966	Up	6.89456
SQRDL	120.145	0.36412	0.0874375	4.16435	3.12243e-05	0.00306165	Up	2.33705
MGAT5	3920.77	0.170955	0.0412956	4.13979	3.47622e-05	0.0033784	Up	7.26036
DNAJB6	1601.44	0.200058	0.0486632	4.11108	3.93817e-05	0.00379377	Up	6.0129
UBE2QL1	867.528	0.23726	0.0578178	4.10358	4.0681e-05	0.00388485	Up	5.23614
SH3RF3	674.096	0.249791	0.0609387	4.09906	4.14834e-05	0.00392734	Up	4.79899
XBP1	22688.3	-0.154597	0.0377592	-4.09427	4.23495e-05	0.00397506	Down	9.6326
HLA-DRA	89.4932	0.359315	0.0883594	4.06651	4.77216e-05	0.00444134	Up	1.39047
KIAA0930	1523.82	0.196604	0.0484061	4.06155	4.8748e-05	0.00449875	Up	5.77934
APPL2	476.524	0.27724	0.0685251	4.04581	5.21424e-05	0.00472202	Up	4.32647
IGLL5	2153.25	-0.192719	0.0476555	-4.04401	5.25443e-05	0.00472202	Down	6.32612
2018-03-04	428.922	0.301295	0.0744413	4.04742	5.1785e-05	0.00472202	Up	3.78571
STAT1	3767.84	0.154404	0.0381952	4.04249	5.28873e-05	0.00472202	Up	7.24985
BIN2	1946.35	0.192328	0.0476298	4.03796	5.39171e-05	0.00474905	Up	6.14068
LOC105378138	86.5836	0.356817	0.0883786	4.03736	5.4055e-05	0.00474905	Up	1.78672
WIPF1	4985.21	0.168309	0.0418704	4.01976	5.82573e-05	0.00507763	Up	7.61258
DUSP6	2051.56	0.168321	0.0422317	3.98565	6.72959e-05	0.00581924	Up	6.38143
VAV1	1886.63	0.17588	0.0443199	3.96841	7.23537e-05	0.00620772	Up	6.05153
ANKRD23	679.341	0.244704	0.0617081	3.96551	7.32397e-05	0.00623503	Up	4.75321
SRBD1	1476.74	-0.205337	0.0520394	-3.94579	7.95374e-05	0.00671908	Down	5.77882
LHFPL2	622.267	0.25938	0.0661418	3.92158	8.79709e-05	0.00731891	Up	4.63017
TSPOAP1	380.976	0.30988	0.078989	3.92308	8.74253e-05	0.00731891	Up	3.5724
SH2D2A	158.303	0.333532	0.0851293	3.91794	8.93089e-05	0.00737436	Up	2.62303
SMARCA2	5223.78	0.172748	0.0441567	3.91216	9.14727e-05	0.00749666	Up	7.68088
DENND3	149.615	0.338859	0.087068	3.89189	9.94662e-05	0.00809139	Up	2.37902
MYO1E	160.827	0.330594	0.0853951	3.87134	0.000108237	0.00867631	Up	2.7261
SH3BGRL2	420.338	0.263976	0.0681561	3.87311	0.000107454	0.00867631	Up	4.06011
BCL2	2473.83	0.197902	0.0511528	3.86884	0.000109353	0.00868593	Up	6.50846
ITGB8	897.652	0.241959	0.0625616	3.86754	0.000109938	0.00868593	Up	5.03909
HOMER3	1004.83	-0.223516	0.0581469	-3.84399	0.000121052	0.00949568	Down	5.26012
IER5L	673.423	0.262002	0.0684408	3.82816	0.000129103	0.0100554	Up	4.8009
FNBP1L	1042.42	0.224849	0.0587825	3.8251	0.000130719	0.0101096	Up	5.35938
MYADML2	172.887	-0.312914	0.0819262	-3.81946	0.000133746	0.0102713	Down	3.19265
TARSL2	930.811	0.201729	0.0530796	3.8005	0.000144406	0.0110129	Up	5.16196
ATP7A	2097.1	0.172878	0.0456477	3.78722	0.000152341	0.0113153	Up	6.47883
TMC6	2449.95	0.172669	0.0455954	3.78698	0.000152492	0.0113153	Up	6.55779
TPM4	5844.94	0.165288	0.0435971	3.79126	0.000149886	0.0113153	Up	7.79381
WHRN	2135.53	0.216094	0.0570383	3.78857	0.000151516	0.0113153	Up	6.49857
LOC100420587	318.191	0.292295	0.0777127	3.76122	0.000169086	0.0124624	Up	3.37844
ZNF217	3891.22	0.182925	0.0488964	3.74108	0.000183233	0.0134151	Up	7.23617
FN1	153.075	0.321099	0.085872	3.73928	0.000184547	0.0134218	Up	2.52924
ZNF709	221.942	0.311493	0.0833498	3.73718	0.000186096	0.0134454	Up	3.09703
UBE2S	1652.77	-0.206532	0.0553101	-3.73408	0.000188404	0.0135232	Down	5.90951
PARP8	798.814	0.208436	0.0558889	3.72947	0.000191884	0.0135953	Up	4.91302
TPST2	403.861	0.260624	0.0698744	3.72989	0.00019156	0.0135953	Up	3.92129
FCMR	153.257	0.320109	0.0859666	3.72365	0.000196363	0.0138235	Up	2.74277
B4GALT3	3664.87	-0.146804	0.0395059	-3.71599	0.00020241	0.0140688	Down	7.16221
TMEM2	435.889	0.274636	0.0738799	3.71733	0.00020134	0.0140688	Up	4.08127
NCOA3	1581.05	0.168181	0.0453346	3.70977	0.000207447	0.0142414	Up	5.92728
NEAT1	6324.43	0.192383	0.0518591	3.70972	0.000207488	0.0142414	Up	7.83402
MLXIP	3430.74	0.150908	0.0408346	3.69559	0.000219373	0.0148713	Up	7.01722
PHKB	3956.65	0.164988	0.0446386	3.69608	0.000218956	0.0148713	Up	7.2438
TFDP2	1790.3	-0.163392	0.044271	-3.69072	0.000223624	0.0150665	Down	5.9984
ENO3	874.375	0.222089	0.0603558	3.67967	0.000233537	0.0156385	Up	4.9915
BTN2A1	592.088	0.2334	0.0635038	3.67537	0.000237507	0.0158079	Up	4.44686
ZNF692	1531.47	0.180287	0.0491808	3.66581	0.000246558	0.0163114	Up	5.82945
PLD4	2462.27	0.209869	0.0572778	3.66406	0.000248246	0.0163247	Up	6.60287
GADD45B	676.767	0.23585	0.0645767	3.65224	0.000259961	0.0168929	Up	4.84982
TTLL7	1152.39	-0.183764	0.0502997	-3.65338	0.000258808	0.0168929	Down	5.44722
RNF19B	616.085	0.228177	0.0627296	3.63747	0.000275329	0.0177863	Up	4.40959
ARPC1B	886.721	0.211397	0.0581438	3.63576	0.000277165	0.0178001	Up	5.0949
IFIH1	291.752	0.279335	0.0771011	3.62297	0.000291245	0.0185824	Up	3.22756
RALB	660.347	0.236614	0.0653333	3.62165	0.00029273	0.0185824	Up	4.64227
ANOS1	1012.42	0.21768	0.0601504	3.61892	0.000295832	0.0186714	Up	5.45749
LASP1	4730.7	0.158642	0.0439081	3.61304	0.000302629	0.0189331	Up	7.5036
UBE2L6	230.355	0.292298	0.0809162	3.61236	0.000303425	0.0189331	Up	3.03974
SLC35F5	1423.25	0.187703	0.0520022	3.60951	0.000306772	0.0190337	Up	5.92449
DNM3	350.359	0.269821	0.0749934	3.59793	0.000320756	0.019679	Up	3.84268
SCN9A	942.741	0.202778	0.0563434	3.59896	0.00031949	0.019679	Up	5.07407
LOC107984507	437.291	0.238973	0.0667159	3.58195	0.00034104	0.0208072	Up	4.02545
CNTNAP1	756.204	0.217558	0.0608422	3.57578	0.000349188	0.0211867	Up	4.70768
C1orf21	2078.72	0.158556	0.0445899	3.55588	0.000376718	0.0227314	Up	6.33445
GPT2	1862.38	-0.17071	0.048053	-3.55254	0.000381529	0.0228959	Down	6.22485
IDS	2134.43	-0.153874	0.0434961	-3.53765	0.000403701	0.0240948	Down	6.25701
ACAP1	366.861	0.256555	0.0727448	3.52678	0.000420648	0.0249705	Up	3.75801
GSR	5680.73	-0.121772	0.034654	-3.51394	0.000441519	0.0260686	Down	7.74888
RGS6	78.8163	0.310082	0.0883866	3.50825	0.000451065	0.0264898	Up	1.91748
PBXIP1	1133.8	0.189288	0.0540086	3.50477	0.000456998	0.0266955	Up	5.33643
BTBD3	2326.62	-0.145006	0.0414236	-3.50057	0.000464273	0.026977	Down	6.40885
ISCU	2870.94	0.152692	0.0436767	3.49597	0.000472342	0.0271584	Up	6.79372
PTPRM	381.514	0.265695	0.0759705	3.49734	0.000469921	0.0271584	Up	3.90865
LOC102723766	306.49	0.262358	0.0751125	3.49286	0.000477874	0.0273334	Up	3.39688
PDE3B	1792.22	0.175342	0.0503968	3.47924	0.000502844	0.0284651	Up	6.07646
PTK2B	6468.58	0.131539	0.0378017	3.4797	0.000501975	0.0284651	Up	7.89009
CNN2	7620.72	0.17254	0.0496404	3.47579	0.000509345	0.0285389	Up	8.18508
SAMD9	1840.47	-0.192521	0.0553739	-3.47674	0.000507543	0.0285389	Down	6.07916
GLI3	285.714	0.271327	0.0781121	3.47356	0.000513604	0.0286315	Up	3.31239
BTN2A2	1201.65	0.196573	0.0566192	3.47184	0.000516897	0.0286598	Up	5.41023
SLC37A4	2405.21	0.163576	0.0471322	3.47058	0.000519331	0.0286598	Up	6.49148
IKZF3	5317.62	0.155682	0.0449131	3.4663	0.000527674	0.0289746	Up	7.78198
SLC25A15	2438.82	-0.15644	0.0452036	-3.46078	0.000538611	0.029428	Down	6.35173
APOL2	1901.75	0.166355	0.0483068	3.44372	0.000573772	0.030618	Up	6.21317
CCNE2	257.204	0.283752	0.0823425	3.446	0.000568954	0.030618	Up	3.15627
GYPC	1216.58	0.19032	0.0552701	3.44346	0.000574332	0.030618	Up	5.58506
HSDL1	2500.34	0.143883	0.0417385	3.44725	0.00056633	0.030618	Up	6.55911
MYL6	6696.38	0.153623	0.0445533	3.44807	0.000564618	0.030618	Up	8.02427
MAK16	1617.15	-0.168494	0.0490399	-3.43585	0.000590708	0.0313389	Down	5.92033
ABTB2	121.312	0.297873	0.0868188	3.43097	0.000601417	0.0316017	Up	2.27923
LMO4	5790.58	0.137971	0.0402083	3.4314	0.000600477	0.0316017	Up	7.83216
LAMP5	194.351	0.281605	0.0821172	3.4293	0.000605133	0.0316151	Up	2.90778
MR1	646.411	0.208588	0.0608434	3.42828	0.000607429	0.0316151	Up	4.57848
SFMBT2	5253.94	0.129815	0.0379658	3.41927	0.000627886	0.0325257	Up	7.61748
DCPS	3629.3	-0.145209	0.0425087	-3.41597	0.000635541	0.0326311	Down	7.11529
MBOAT1	677.603	0.202922	0.0594283	3.41457	0.000638835	0.0326311	Up	4.69543
TRAF3IP3	888.368	0.202649	0.0593406	3.41501	0.0006378	0.0326311	Up	4.98277
ADARB1	2016.66	-0.158588	0.0465314	-3.4082	0.000653924	0.0330894	Down	6.34472
NOG	137.579	0.293951	0.0862698	3.40734	0.000655982	0.0330894	Up	2.23709
PIK3AP1	852.577	-0.211179	0.0619843	-3.40699	0.000656846	0.0330894	Down	4.83706
GGT1	1271.72	0.179437	0.0527139	3.40399	0.000664095	0.0333018	Up	5.44754
NCL	79478.4	-0.0991529	0.0292476	-3.39012	0.000698614	0.0348735	Down	11.5633
FLNA	44303.8	0.129531	0.0382931	3.38261	0.000718007	0.0356794	Up	10.7199
ACADVL	4921.84	0.131455	0.0388904	3.38014	0.000724485	0.0358392	Up	7.50963
RAPGEF1	5833.58	0.144806	0.042944	3.37198	0.000746289	0.0367522	Up	7.78159
CD59	7920.9	0.126944	0.0376914	3.36798	0.000757217	0.0371239	Up	8.23973
DDX21	16066.9	-0.107839	0.0320694	-3.36268	0.00077189	0.0375084	Down	9.23575
LTBP1	116.336	-0.29655	0.0881604	-3.36375	0.000768915	0.0375084	Down	2.00188
POLR3G	657.2	-0.226926	0.0675683	-3.35847	0.000783748	0.0378042	Down	4.52287
SATB1	150.109	0.283718	0.0844882	3.35808	0.000784862	0.0378042	Up	2.67623
SLCO4C1	76.8684	0.291245	0.0869803	3.3484	0.000812804	0.0389791	Up	1.49832
CYB5R4	963.357	-0.201123	0.0602103	-3.34034	0.000836755	0.0397803	Down	5.07473
S1PR2	160.427	0.283476	0.0848585	3.34057	0.000836056	0.0397803	Up	2.48069
TMBIM6	12780.2	0.104482	0.0312922	3.33891	0.000841084	0.0398137	Up	8.95043
LCP1	1612.85	0.173066	0.0518612	3.33711	0.00084655	0.0398426	Up	5.92726
SUB1	28251.1	-0.133239	0.0399358	-3.33632	0.000848949	0.0398426	Down	9.98455
CTNNA1	1645.66	0.164066	0.0492479	3.33142	0.00086403	0.0400979	Up	5.93974
FAM111A	2196.09	0.144512	0.0433867	3.33078	0.000866024	0.0400979	Up	6.44688
NUAK1	2207.39	0.142322	0.0427542	3.32884	0.000872099	0.0400979	Up	6.55584
STK17A	509.581	0.227025	0.0681098	3.33322	0.000858467	0.0400979	Up	4.21096
ZFP36L2	6857.67	0.258321	0.0776051	3.32866	0.000872645	0.0400979	Up	8.15514
PDP2	1728.91	-0.168856	0.0507592	-3.32662	0.00087907	0.0402248	Down	5.94737
USP53	2528.18	0.16449	0.0494741	3.32478	0.000884895	0.0403233	Up	6.60773
IDH2	5127.69	0.14203	0.0427837	3.31973	0.000901055	0.04089	Up	7.6152
SLC25A4	1168.11	-0.173512	0.0523156	-3.31665	0.000911041	0.0411731	Down	5.32884
FMNL3	543.37	0.212236	0.0640954	3.31124	0.000928821	0.0417505	Up	4.3475
WARS	4190.63	-0.126025	0.0380687	-3.31046	0.000931421	0.0417505	Down	7.3353
YBX3	6847.74	-0.114086	0.0345839	-3.29881	0.000970939	0.0433449	Down	8.03413
EDEM1	4180.01	-0.126561	0.0383849	-3.29716	0.000976668	0.0434241	Down	7.27312
NPM1	9131.83	-0.134862	0.0409789	-3.29102	0.000998247	0.0442046	Down	8.42269
PRKD3	3841.08	0.152139	0.0463146	3.2849	0.00102019	0.0449951	Up	7.19893
CCDC86	3283.43	-0.142792	0.0435163	-3.28136	0.00103309	0.0453817	Down	6.94623
KDELR2	2092.17	-0.152687	0.0465946	-3.27692	0.00104946	0.0459171	Down	6.35056
EHBP1L1	6776.91	0.139678	0.0426822	3.27251	0.00106597	0.0464544	Up	8.04321
JAK1	4160.41	0.167208	0.0512555	3.26224	0.00110535	0.0477911	Up	7.27899
MZT1	1715.7	-0.157603	0.0482961	-3.26326	0.00110139	0.0477911	Down	6.04508
AVEN	665.6	0.200507	0.0616555	3.25205	0.00114574	0.0493432	Up	4.63047
TGIF1	139.337	0.277046	0.0852865	3.24842	0.00116048	0.0497826	Up	2.61111
KIFC3	366.718	0.247631	0.07626	3.2472	0.00116546	0.0498018	Up	3.63094
ACTR3	8659.29	0.113032	0.034838	3.2445	0.00117656	0.0500812	Same	8.38943
PRTFDC1	269.43	0.254536	0.0785043	3.24232	0.00118561	0.0502719	Same	3.35151
STIM1	2517.03	0.170402	0.0525749	3.24113	0.00119058	0.0502882	Same	6.55871
GALM	3762.11	0.125774	0.0388475	3.23762	0.0012053	0.0507148	Same	7.53099
XK	2782.72	-0.144787	0.044777	-3.2335	0.00122284	0.0512565	Same	6.74838
TRIM72	613.662	0.236489	0.0732202	3.22983	0.00123863	0.0517212	Same	4.54697
NREP	282.666	0.25427	0.0787694	3.22803	0.00124648	0.0518516	Same	3.25602
BMF	263.4	0.250698	0.0776966	3.22663	0.00125258	0.0519088	Same	3.95108
RASSF5	5849.06	0.119399	0.0370548	3.22223	0.00127196	0.0525137	Same	7.77945
DAP	3430.24	0.131935	0.0410175	3.21657	0.00129735	0.0533614	Same	7.04463
LEPR	293.244	0.246046	0.0766454	3.21019	0.00132649	0.0543562	Same	3.50185
IDH3A	3068.54	-0.125192	0.0390385	-3.2069	0.00134174	0.0545074	Same	6.80742
OAS1	55.8971	0.274249	0.0855656	3.20513	0.00135003	0.0545074	Same	1.01331
TMEM63A	1630.76	0.171874	0.0536094	3.20603	0.00134578	0.0545074	Same	5.98391
WDFY3	587.751	0.22828	0.0711903	3.20661	0.00134307	0.0545074	Same	4.53341
PDIA2	1147.21	-0.194168	0.0611165	-3.17701	0.00148802	0.0597747	Same	5.49143
PHAX	1819.9	-0.146705	0.0461865	-3.17636	0.00149137	0.0597747	Same	6.13584
CDC42BPA	6747.12	0.133005	0.0419798	3.16831	0.00153329	0.0612313	Same	8.19779
TEC	860.034	-0.197373	0.0625123	-3.15735	0.0015921	0.0633493	Same	4.87921
PC	1453.46	0.151685	0.0480648	3.15585	0.00160032	0.0634466	Same	5.85537
ADAM8	271.791	0.24989	0.0792882	3.15167	0.0016234	0.0641302	Same	3.34901
TRIP10	791.77	0.19737	0.0626962	3.14804	0.00164372	0.0647001	Same	4.90182
ADCY6	1784.55	0.159395	0.0506754	3.14541	0.00165854	0.0650501	Same	6.1116
SPTAN1	8592.25	0.123642	0.039389	3.139	0.00169524	0.0660599	Same	8.38749
TOMM20	10861.8	-0.117916	0.0375741	-3.13822	0.0016998	0.0660599	Same	8.68456
TRIB1	698.051	-0.196015	0.0624692	-3.13778	0.00170233	0.0660599	Same	4.59657
LOC400499	42.8323	0.259541	0.08276	3.13607	0.00171231	0.0662132	Same	0.605452
TFIP11	1167.25	0.170189	0.0542995	3.13428	0.00172279	0.0663849	Same	5.44043
HGF	102.804	0.275363	0.0881133	3.12511	0.00177741	0.0682502	Same	2.34684
HLA-DQB1	75.8446	0.273942	0.0877332	3.12245	0.00179354	0.0683912	Same	1.08041
RTN4RL2	181.138	0.261836	0.0838451	3.12286	0.00179105	0.0683912	Same	2.93763
ACSL5	840.568	0.174446	0.0559467	3.11807	0.00182039	0.0689364	Same	5.02021
ACTN1	2429.16	0.162786	0.0522061	3.11814	0.00181993	0.0689364	Same	6.50172
JAG2	1686.79	-0.18095	0.0581493	-3.11182	0.00185938	0.0701706	Same	6.01514
BAG1	2547.1	-0.132722	0.0427115	-3.1074	0.00188738	0.0709837	Same	6.62075
SMOX	389.216	0.22463	0.0724426	3.1008	0.00192999	0.0723382	Same	3.93966
SHMT1	2027.55	0.149752	0.0483451	3.09757	0.00195115	0.0726358	Same	6.25599
TOX2	1364.8	0.168273	0.0543082	3.09848	0.00194516	0.0726358	Same	5.76663
FAM98B	2056.35	-0.153136	0.049582	-3.08853	0.00201148	0.0743774	Same	6.27557
ZNF703	404.094	0.236254	0.0764855	3.08887	0.00200918	0.0743774	Same	3.84291
ELMO2	843.752	0.17396	0.0563899	3.08495	0.00203586	0.0750262	Same	4.95419
ITM2B	2011.25	0.16822	0.0546417	3.07859	0.0020798	0.0762624	Same	6.27906
MED12	2711.42	0.146954	0.0477572	3.0771	0.00209024	0.0762624	Same	6.70314
MYH9	25690.4	0.138216	0.0449116	3.07751	0.0020874	0.0762624	Same	9.99284
FBXL12	729.981	-0.196331	0.0638282	-3.07593	0.00209848	0.0763095	Same	4.71052
COX6C	2504.35	-0.146594	0.0477355	-3.07097	0.00213366	0.0773328	Same	6.5065
MAN1A1	6841.71	-0.138426	0.0450906	-3.06995	0.00214096	0.0773423	Same	8.05213
MDM2	3141.42	-0.146752	0.0478483	-3.06703	0.002162	0.0778463	Same	6.92085
HBD	693.312	0.199421	0.065058	3.06527	0.00217472	0.0780482	Same	4.82486
CACNA1A	309.191	0.234799	0.0767245	3.06029	0.00221121	0.0790994	Same	3.20228
LGALS1	375.842	0.232711	0.0760745	3.05899	0.00222085	0.0791862	Same	3.91977
TMUB2	592.952	0.186307	0.0609479	3.05682	0.00223701	0.0795043	Same	4.49365
ARHGDIB	13516.5	0.127516	0.0417356	3.05533	0.00224815	0.0796427	Same	8.99195
NELL2	136.023	0.264163	0.0867171	3.04626	0.00231705	0.0818196	Same	2.39637
HLA-C	1774.78	0.166507	0.0546981	3.04411	0.0023337	0.0821432	Same	6.05972
PECAM1	214.251	0.250655	0.0824671	3.03945	0.00237008	0.0831572	Same	2.83782
FDXACB1	598.633	-0.198785	0.0655537	-3.0324	0.00242615	0.0847136	Same	4.51396
SLC39A8	5101.72	0.135935	0.0448342	3.03194	0.00242987	0.0847136	Same	7.56294
DHCR7	6546.49	-0.129055	0.0426176	-3.02821	0.00246005	0.085225	Same	7.86549
ZNF830	2687.61	-0.127448	0.042085	-3.02834	0.00245905	0.085225	Same	6.67498
TTPAL	1222.16	0.153989	0.0508726	3.02694	0.00247041	0.0853146	Same	5.46172
SPOPL	1241.48	-0.161472	0.0533698	-3.02554	0.00248189	0.0854424	Same	5.51851
CCS	438.503	0.213569	0.0706933	3.02107	0.00251882	0.0864427	Same	4.17427
TRAF5	150.239	0.256576	0.08499	3.0189	0.00253694	0.0867935	Same	2.46511
ABI2	2653.48	0.146201	0.0485336	3.01236	0.00259226	0.086834	Same	6.69977
ARFGEF3	567.153	-0.189452	0.0628209	-3.01575	0.00256345	0.086834	Same	4.3918
EDRF1	3889.14	-0.14304	0.0474865	-3.01222	0.00259348	0.086834	Same	7.15214
LOC102723564	628.304	0.199948	0.0663158	3.01508	0.00256909	0.086834	Same	4.50122
PNPT1	5094.96	-0.111638	0.0370411	-3.01391	0.00257905	0.086834	Same	7.56797
RELN	7610.72	-0.147581	0.0489556	-3.0146	0.00257321	0.086834	Same	8.14633
SPATA24	407.97	0.222319	0.0736826	3.01726	0.00255073	0.086834	Same	3.9552
CCDC186	1181.32	0.165443	0.0552605	2.99388	0.00275456	0.0916738	Same	5.53718
CELSR2	423.159	-0.208219	0.0695486	-2.99386	0.00275472	0.0916738	Same	4.00324
ATP13A2	1560.53	0.150805	0.0504527	2.98904	0.00279859	0.0926314	Same	5.93582
PRPS2	4685.39	-0.11744	0.0392927	-2.98884	0.00280037	0.0926314	Same	7.44424
SCD	21292.9	-0.131896	0.044172	-2.98596	0.00282686	0.0932269	Same	9.55392
NRAS	6348.55	-0.110015	0.0368778	-2.98322	0.00285234	0.0935055	Same	8.03905
PLEKHA2	3895.64	0.120655	0.0404441	2.98326	0.00285194	0.0935055	Same	7.27611
B2M	2720.96	0.157842	0.0529727	2.97969	0.00288544	0.0943094	Same	6.6695
FAM63A	471.088	0.219492	0.0737111	2.97773	0.00290394	0.0943523	Same	4.14304
KCTD12	1365.92	-0.14916	0.0500801	-2.97844	0.00289723	0.0943523	Same	5.62024
NUDT8	565.897	-0.217528	0.073158	-2.9734	0.00294518	0.0954098	Same	4.46121
ADGRL2	2962.36	0.132149	0.044521	2.96823	0.0029952	0.0967449	Same	6.86573
ANXA4	325.013	0.217452	0.0733368	2.96512	0.00302566	0.0972924	Same	3.57106
MAN2B1	1512.04	0.152537	0.0514689	2.96366	0.00303999	0.0972924	Same	5.85322
POLG2	532.044	-0.192283	0.0648971	-2.9629	0.00304758	0.0972924	Same	4.26765
ST3GAL5	803.653	0.175878	0.0593304	2.96438	0.00303291	0.0972924	Same	4.96948
SLC29A1	5186.11	-0.129644	0.0438011	-2.95983	0.00307806	0.0976974	Same	7.56865
TES	2058.44	0.142336	0.0480869	2.95997	0.00307669	0.0976974	Same	6.2908
IL6R	3421.84	0.143212	0.0485332	2.9508	0.00316953	0.0995063	Same	6.83108
IL6ST	5975.07	0.167879	0.056863	2.95235	0.00315368	0.0995063	Same	7.88066
LRRN1	1121.85	0.16767	0.0568253	2.95063	0.0031713	0.0995063	Same	5.38734
PIP4K2A	7973.55	0.110476	0.03744	2.95074	0.0031701	0.0995063	Same	8.30546
SLC7A2	825.971	-0.176256	0.0598748	-2.94375	0.00324267	0.101456	Same	5.09338
URI1	3245.19	-0.112248	0.0382358	-2.93569	0.0033281	0.103833	Same	6.92375
OAS2	75.5507	0.258493	0.0881056	2.9339	0.00334732	0.103948	Same	1.28309
SRM	9207.99	-0.123233	0.0420076	-2.93358	0.00335072	0.103948	Same	8.4896
C8orf33	2676.44	-0.120053	0.0409534	-2.93145	0.00337381	0.10437	Same	6.64967
DAAM1	1366.26	0.151341	0.0516987	2.92737	0.00341838	0.105451	Same	5.77203
ACSM3	146.302	0.253721	0.0868085	2.92276	0.00346943	0.106428	Same	2.47579
PPP1R9A	282.651	0.231952	0.0793591	2.92281	0.00346885	0.106428	Same	3.43467
SMAD3	230.792	0.239254	0.0820707	2.91521	0.00355444	0.108732	Same	2.91962
ATL2	3024.77	-0.124792	0.04284	-2.91297	0.00358007	0.108909	Same	6.81751
CDV3	13928.3	-0.0908657	0.0311881	-2.91347	0.00357437	0.108909	Same	9.0851
DNMT3B	1145.01	-0.173782	0.0597707	-2.90747	0.00364365	0.110233	Same	5.34273
RAD52	316.188	0.216242	0.074369	2.90769	0.00364106	0.110233	Same	3.50981
PDE4D	207.289	0.238813	0.082387	2.89867	0.00374751	0.112616	Same	3.12605
PPIC	42.3495	0.232916	0.0803248	2.89967	0.00373551	0.112616	Same	0.621635
STK10	851.477	0.168298	0.0580701	2.89819	0.00375319	0.112616	Same	5.02964
HMOX1	772.641	0.17133	0.0591864	2.89476	0.00379454	0.113547	Same	4.97676
DRAP1	1957.13	0.143284	0.0496004	2.88877	0.00386753	0.114793	Same	6.20406
IRAK1BP1	200.08	-0.23405	0.0810173	-2.88889	0.00386604	0.114793	Same	2.99787
USP51	304.832	0.221906	0.076791	2.88973	0.0038557	0.114793	Same	3.45962
PRDM4	1474.44	0.137172	0.0475228	2.88645	0.00389611	0.115329	Same	5.90207
DYRK2	2838.19	0.127898	0.0443478	2.88399	0.00392673	0.115584	Same	6.79929
FKBP11	1339.04	-0.154441	0.0536215	-2.88021	0.00397413	0.115584	Same	5.68602
KIF4A	2426.58	0.127773	0.0443577	2.88052	0.00397018	0.115584	Same	6.62612
NDNF	263.421	-0.225342	0.0781613	-2.88304	0.00393862	0.115584	Same	3.36923
PSMG1	1722.71	-0.150189	0.0521343	-2.88082	0.00396647	0.115584	Same	6.01539
PYGB	5121.76	0.114466	0.0397454	2.87998	0.00397699	0.115584	Same	7.74791
TXNRD1	16213.4	-0.100171	0.0347831	-2.87987	0.00397838	0.115584	Same	9.27211
C1QBP	4369.85	-0.114622	0.0399394	-2.86989	0.00410619	0.118397	Same	7.3618
CTXN1	320.194	-0.225336	0.0785202	-2.86978	0.00410757	0.118397	Same	3.58858
PPP1R12A	6718.25	-0.119087	0.0414775	-2.87111	0.00409032	0.118397	Same	7.98129
PDE1A	53.7828	0.242066	0.0844883	2.86508	0.00416902	0.119854	Same	1.28723
LOC730101	2393.33	0.152273	0.0531786	2.86342	0.00419096	0.12017	Same	6.48414
ITGA6	426.338	-0.205036	0.0717399	-2.85805	0.00426256	0.121905	Same	3.91273
SDHB	3559.92	-0.124788	0.0437063	-2.85515	0.0043016	0.122702	Same	7.04537
CNDP2	6915.15	0.101576	0.0356606	2.84842	0.00439373	0.125005	Same	8.07327
RPS25	8420.82	-0.11783	0.0414185	-2.84487	0.00444301	0.125756	Same	8.34819
TIAM1	769.192	0.173451	0.0609681	2.84495	0.0044418	0.125756	Same	4.91848
NECTIN3	1158.2	0.165289	0.0582567	2.83725	0.00455037	0.128463	Same	5.5422
ADD2	850.336	-0.164376	0.0579815	-2.83497	0.00458301	0.129053	Same	5.07587
ITPR2	1766.03	0.154128	0.054401	2.83318	0.00460871	0.129445	Same	6.10154
CHPF	1127.42	-0.172879	0.061073	-2.83069	0.00464481	0.130126	Same	5.42285
AR	140.201	0.249439	0.0882212	2.82742	0.00469244	0.131126	Same	2.47682
IKZF1	6427.82	0.115749	0.0410279	2.82124	0.00478391	0.133342	Same	7.883
NNT	7390.63	0.103566	0.0367648	2.81698	0.00484783	0.134782	Same	8.13805
APLP2	4513.61	0.10657	0.0378929	2.81241	0.00491716	0.136364	Same	7.46193
TDRKH	942.605	0.172828	0.0614782	2.81121	0.00493553	0.136529	Same	5.17624
MT2A	795.157	-0.210446	0.0749063	-2.80945	0.00496263	0.136934	Same	2.48507
ATP8B2	5766.55	0.106271	0.0378662	2.8065	0.00500826	0.137846	Same	7.68462
ITGA2	86.0724	0.247405	0.0883891	2.79905	0.00512534	0.140716	Same	1.77994
DUSP5	1094.26	0.153806	0.0549662	2.7982	0.00513883	0.140735	Same	5.58246
ARHGEF11	647.232	0.180978	0.0647909	2.79327	0.00521784	0.14222	Same	4.58337
ZFYVE28	496.67	0.198175	0.0709491	2.7932	0.00521897	0.14222	Same	4.19592
NECAP2	2872.77	0.131752	0.0471984	2.79144	0.00524733	0.142639	Same	6.71513
POLR1B	2876.58	-0.110224	0.0395381	-2.7878	0.0053067	0.143897	Same	6.78276
PMS2P1	323.853	-0.208187	0.0747424	-2.78539	0.00534636	0.144615	Same	3.60306
ARPC5	9801.74	0.0923968	0.0332827	2.77612	0.00550125	0.147713	Same	8.57949
HK2	4226.47	-0.118636	0.0427168	-2.77727	0.00548184	0.147713	Same	7.32768
POU3F2	1507.2	-0.147259	0.0530324	-2.77678	0.00549004	0.147713	Same	5.61294
CERK	3543.46	0.112653	0.0406079	2.77415	0.00553454	0.148245	Same	7.02652
C12orf57	756.768	0.193583	0.069938	2.76792	0.00564149	0.150742	Same	4.83981
PLSCR1	825.877	0.156748	0.0566482	2.76704	0.00565679	0.150784	Same	4.99672
MICAL1	2448.05	0.127198	0.0460018	2.76506	0.00569116	0.151333	Same	6.53713
PTP4A1	5586.96	-0.108016	0.0390912	-2.76318	0.00572416	0.151552	Same	7.68169
ZNF566	329.957	-0.203009	0.0734737	-2.76301	0.00572702	0.151552	Same	3.61638
PARM1	1916.21	-0.139719	0.0506356	-2.75931	0.00579241	0.152914	Same	6.24836
SLC3A2	6794.19	-0.126706	0.045933	-2.75851	0.00580664	0.152922	Same	8.04616
E2F7	743.131	0.160859	0.0584045	2.75422	0.00588313	0.154197	Same	4.87675
TMEM14C	781.124	0.164616	0.0597683	2.75423	0.00588309	0.154197	Same	4.8535
RNF168	1251.21	-0.138539	0.050353	-2.75136	0.00593485	0.155182	Same	5.52599
MAN2C1	856.587	0.176375	0.0641645	2.74879	0.00598158	0.155737	Same	4.98579
TP53INP1	686.051	0.192648	0.0700887	2.74863	0.00598444	0.155737	Same	4.34681
SELPLG	2589.94	0.123503	0.0449485	2.74766	0.00600216	0.155829	Same	6.53019
PCCB	1975.02	-0.118725	0.0432701	-2.74381	0.00607307	0.157298	Same	6.22081
CYB5A	1170.54	-0.145611	0.0531746	-2.73836	0.00617466	0.159553	Same	5.40083
FUT8	2516.5	0.119002	0.0435324	2.73364	0.00626391	0.161479	Same	6.59395
ISM2	620.029	0.175955	0.0644618	2.72961	0.00634095	0.163083	Same	4.64001
FAM188A	939.183	-0.161655	0.0592498	-2.72836	0.00636504	0.16332	Same	5.09352
HMGCL	213.595	0.219502	0.0806191	2.72271	0.00647486	0.165455	Same	3.0378
RCC1	5029.53	-0.107401	0.0394489	-2.72253	0.00647839	0.165455	Same	7.58746
KIAA1217	2513.49	-0.115684	0.0425397	-2.71943	0.00653942	0.16624	Same	6.52218
YTHDF1	3444.14	0.107629	0.0395739	2.7197	0.00653414	0.16624	Same	7.065
RNF19A	1681.39	0.133539	0.0491643	2.71617	0.00660411	0.167497	Same	6.09124
TUBE1	465.944	-0.187342	0.069057	-2.71286	0.00667044	0.16879	Same	4.156
LMNA	1427.32	0.146212	0.0539395	2.71066	0.00671487	0.169524	Same	5.94016
PLCG1	1757.7	0.132023	0.0487533	2.70798	0.00676946	0.170444	Same	5.99406
RHOC	452.583	0.193202	0.071362	2.70734	0.00678238	0.170444	Same	4.06634
CTDSP2	4159.53	0.12419	0.0459608	2.70209	0.00689047	0.172372	Same	7.32354
ZC3H12A	337.938	0.197378	0.0730302	2.70269	0.00687817	0.172372	Same	3.53814
BHLHA15	306.01	-0.199681	0.0740018	-2.69833	0.00696889	0.173937	Same	3.56671
PGBD1	71.5982	0.235691	0.0873818	2.69725	0.00699143	0.174104	Same	1.4675
FMNL2	723.915	-0.163154	0.0606283	-2.69105	0.00712282	0.176607	Same	4.76494
KCTD2	767.535	0.158806	0.0590139	2.69099	0.0071241	0.176607	Same	4.865
CECR5	1944.4	-0.133617	0.0496841	-2.68933	0.00715966	0.177089	Same	6.18429
VSTM4	137.468	0.233855	0.0870914	2.68517	0.00724935	0.178904	Same	2.25253
DOCK4	356.993	0.197039	0.073439	2.68303	0.00729582	0.179647	Same	3.84935
SMAD1	1926.28	0.130449	0.0486435	2.68173	0.00732424	0.179944	Same	6.21162
SLC27A4	1215.74	-0.142085	0.0530308	-2.67929	0.00737774	0.180853	Same	5.4882
CTHRC1	3885.53	0.12984	0.0484813	2.67815	0.00740307	0.18107	Same	7.14759
MRPL21	1779.52	-0.119941	0.0448166	-2.67625	0.00744503	0.181692	Same	6.07418
NFATC2	1766.32	0.131895	0.0494516	2.66716	0.00764948	0.186267	Same	6.01251
EAF2	1390.86	-0.135399	0.0508341	-2.66355	0.00773202	0.187861	Same	5.72636
ZMIZ2	3157.61	0.12703	0.0477405	2.66086	0.00779423	0.188954	Same	6.80511
KLF15	357.266	-0.200031	0.0754125	-2.65249	0.00799006	0.193275	Same	3.86996
NEO1	1760.59	0.137678	0.0519459	2.65042	0.00803927	0.193612	Same	6.18159
SNRPG	488.383	-0.181464	0.0684657	-2.65043	0.00803886	0.193612	Same	4.2026
ASB16-AS1	359.413	0.199759	0.0754065	2.6491	0.00807075	0.193683	Same	3.72035
RAB3IP	1779.44	0.123279	0.0465413	2.64881	0.00807746	0.193683	Same	6.04892
GYS1	1584.69	0.138648	0.052371	2.64742	0.00811086	0.19406	Same	5.91798
PSMD7	10515.1	-0.0822203	0.0310769	-2.6457	0.00815222	0.194625	Same	8.56656
LUZP1	1414.77	0.159918	0.0604986	2.64333	0.00820941	0.195566	Same	5.69853
EXOC8	1594.15	0.126899	0.0480306	2.64204	0.00824081	0.195889	Same	5.93356
TOM1L2	696.658	0.162209	0.0614638	2.6391	0.00831254	0.197167	Same	4.7649
EPSTI1	236.496	0.214776	0.0815333	2.63421	0.00843329	0.198953	Same	3.0602
LOC101929107	157.61	0.225259	0.0855244	2.63385	0.0084422	0.198953	Same	2.55002
MTHFD2	10506.9	-0.10186	0.03866	-2.63477	0.00841944	0.198953	Same	8.60157
ASNS	1671.48	-0.156304	0.0595418	-2.62511	0.00866212	0.203699	Same	6.05343
ARHGAP10	2718.22	0.108803	0.0415294	2.6199	0.00879551	0.203928	Same	6.73738
BMPR2	338.181	0.210588	0.080346	2.62102	0.00876682	0.203928	Same	3.79855
CCDC110	119.642	-0.229227	0.0874345	-2.6217	0.00874913	0.203928	Same	1.94446
FLOT2	3416.76	0.11071	0.0422614	2.61966	0.00880184	0.203928	Same	7.00686
LOC100130872	221.895	-0.21435	0.0817438	-2.62222	0.00873587	0.203928	Same	2.91532
MMRN1	134.587	-0.225513	0.0859968	-2.62234	0.0087327	0.203928	Same	2.28958
POU4F1	524.849	-0.173931	0.0663778	-2.62032	0.00878463	0.203928	Same	4.29542
LPIN2	1032.39	0.142685	0.05452	2.61712	0.00886758	0.205019	Same	5.34171
CPQ	148.534	0.228637	0.0875112	2.61265	0.00898419	0.205998	Same	2.85561
SH3KBP1	1076.38	0.136667	0.0522978	2.61324	0.00896889	0.205998	Same	5.3393
SLC25A24	1156.86	0.142766	0.0546177	2.61391	0.0089512	0.205998	Same	5.49498
ZNF639	1635.03	-0.126428	0.0483914	-2.61263	0.00898498	0.205998	Same	5.96821
ZNF140	543.176	-0.170046	0.065192	-2.60839	0.00909686	0.208129	Same	4.37092
GLCCI1	2774.75	-0.106877	0.0410896	-2.60106	0.0092936	0.210952	Same	6.69547
LRRC16A	150.529	0.224811	0.086398	2.60204	0.00926712	0.210952	Same	2.48162
RPLP1	18714.5	-0.115222	0.044277	-2.6023	0.00926015	0.210952	Same	9.49036
ZNF445	874.802	0.146291	0.0562456	2.60093	0.0092971	0.210952	Same	5.05569
SRXN1	1783.94	-0.12537	0.0482163	-2.60016	0.00931815	0.210994	Same	6.0527
DOK2	1361.72	0.138396	0.0532846	2.5973	0.00939606	0.211884	Same	5.66851
VEZT	1880.95	0.136127	0.0524098	2.59736	0.00939432	0.211884	Same	6.15243
LINC00341	1202.03	0.134494	0.051801	2.59635	0.00942189	0.212031	Same	5.49052
CTTN	262.828	-0.209065	0.0806462	-2.59238	0.00953155	0.21406	Same	3.12231
IL16	532.514	0.17813	0.068773	2.59011	0.00959459	0.214598	Same	4.22759
OLIG1	1245.61	0.140165	0.0541037	2.59068	0.00957862	0.214598	Same	5.63604
ZNF441	441.482	0.186943	0.0721991	2.58927	0.00961798	0.214684	Same	4.09137
CASP4	553.07	0.173279	0.0670269	2.58522	0.00973174	0.216783	Same	4.39608
STRA13	799.499	-0.160815	0.0622731	-2.58242	0.00981101	0.218106	Same	4.92075
GLRX5	2806.17	-0.1098	0.0425457	-2.58075	0.0098587	0.218724	Same	6.74324
MAP3K11	2051.81	0.159021	0.0616705	2.57855	0.00992152	0.219674	Same	6.26967
FAM234B	596.88	-0.160842	0.0624487	-2.57559	0.0100068	0.221116	Same	4.4688
DNAJC24	488.672	-0.171013	0.0664219	-2.57465	0.0100343	0.221278	Same	4.13763
RAC2	10430.6	0.101688	0.0395346	2.57214	0.0101072	0.221994	Same	8.64098
TRAP1	8159.57	-0.101349	0.0394001	-2.57231	0.0101022	0.221994	Same	8.26716
B4GALT5	1762.63	-0.126168	0.0491245	-2.56833	0.0102191	0.224004	Same	6.09606
DNMT1	15010.2	0.0808181	0.031497	2.5659	0.0102909	0.224681	Same	9.1731
S100A11	902.482	0.157162	0.0612502	2.5659	0.0102907	0.224681	Same	5.07996
OSGEPL1	281.168	-0.20071	0.0783324	-2.56229	0.0103985	0.225722	Same	3.29205
PCCA	307.895	0.190141	0.0742289	2.56155	0.0104208	0.225722	Same	3.54204
SPACA9	48.8334	0.21827	0.0852018	2.5618	0.0104132	0.225722	Same	0.803801
TBC1D16	1223.01	0.130277	0.0508282	2.56309	0.0103746	0.225722	Same	5.49728
GVINP1	62.8743	0.221804	0.0866147	2.56081	0.0104428	0.225755	Same	1.28049
DECR1	855.869	0.150195	0.0586686	2.56006	0.0104654	0.225797	Same	5.0356
PLEKHG4B	810.31	0.156586	0.0613487	2.55239	0.0106987	0.23038	Same	5.1464
AMPD3	86.842	0.225353	0.0883901	2.54952	0.010787	0.231825	Same	1.63732
LPCAT4	501.761	0.163829	0.0643088	2.54754	0.0108487	0.232242	Same	4.19603
PABPC4	19681.4	-0.0948327	0.037223	-2.54769	0.0108438	0.232242	Same	9.59432
C5	43.9181	0.212401	0.083432	2.5458	0.0109027	0.232665	Same	0.627293
TNIP1	1406.99	0.1311	0.051502	2.54554	0.0109108	0.232665	Same	5.68851
ATXN7	1374.15	0.125681	0.0495783	2.53501	0.0112445	0.238951	Same	5.71824
ENC1	2215.93	0.13133	0.0518096	2.53486	0.0112491	0.238951	Same	6.58661
BNIP3L	474.875	0.169168	0.0668639	2.53004	0.011405	0.241794	Same	4.21394
NPM3	1280.62	-0.165657	0.0655198	-2.52835	0.0114601	0.242494	Same	5.61334
PARP10	354.841	0.197536	0.0781939	2.52624	0.0115291	0.243485	Same	3.77008
NDFIP2	670.721	-0.161185	0.0638435	-2.52469	0.0115799	0.244089	Same	4.61581
LINC01420	105.103	0.222914	0.0883447	2.52323	0.0116281	0.244636	Same	2.06175
EI24	4990.96	-0.0922272	0.0365832	-2.52103	0.0117013	0.245704	Same	7.5904
TRIM5	286.949	0.191751	0.0761162	2.51919	0.0117626	0.246522	Same	3.44414
LOC105371586	114.649	0.219878	0.0875169	2.5124	0.0119912	0.250832	Same	2.14523
NDUFAF4	1095.53	-0.131586	0.0524008	-2.51114	0.0120342	0.251235	Same	5.39852
PTPRF	2703.23	0.133736	0.0532707	2.5105	0.0120562	0.251235	Same	6.73517
CDR2	2436.11	-0.104403	0.0416205	-2.50845	0.0121263	0.252217	Same	6.52389
CARD16	126.468	0.219303	0.0875548	2.50475	0.0122539	0.254391	Same	2.20733
ARF3	4262.09	0.112804	0.0452385	2.49354	0.0126478	0.256997	Same	7.35186
CAPN1	2856.57	0.115965	0.0465157	2.49302	0.012666	0.256997	Same	6.77427
CIT	1974.82	0.115156	0.0462839	2.48804	0.0128448	0.256997	Same	6.3055
EPB41L4B	157.822	-0.213726	0.0855513	-2.49823	0.0124817	0.256997	Same	2.51617
ERP29	3985.56	0.106853	0.0428963	2.49095	0.0127402	0.256997	Same	7.26041
FCHO2	363.412	0.182897	0.073472	2.48934	0.0127979	0.256997	Same	3.91241
GPRIN3	12063.6	0.111939	0.0449707	2.48914	0.0128051	0.256997	Same	8.80724
HDAC9	1044.14	0.142285	0.0570717	2.49309	0.0126635	0.256997	Same	5.29193
ITPR3	6012.46	0.0984093	0.0394205	2.4964	0.012546	0.256997	Same	7.8996
KCNAB2	2569.22	0.129372	0.0519245	2.49153	0.0127193	0.256997	Same	6.57281
LOC101928230	45.316	0.209087	0.0840319	2.48818	0.0128399	0.256997	Same	0.999487
MAGI1	757.326	-0.145043	0.0581815	-2.49294	0.012669	0.256997	Same	4.83262
MIB1	17281.1	0.110098	0.0440941	2.49689	0.0125287	0.256997	Same	9.47232
NR3C1	2353.25	0.11675	0.0468212	2.49353	0.0126482	0.256997	Same	6.55048
RCBTB2	156.684	0.212813	0.0851822	2.49833	0.0124781	0.256997	Same	2.70696
RXRA	467.082	0.180541	0.0722188	2.49991	0.0124225	0.256997	Same	4.16544
SSR1	9787.6	-0.0838048	0.0335761	-2.49596	0.0125616	0.256997	Same	8.56666
SUOX	47.5365	0.203829	0.0817508	2.4933	0.0126563	0.256997	Same	0.992923
WNT5B	943.053	0.136917	0.0549892	2.4899	0.012778	0.256997	Same	5.16156
WRB	453.987	-0.175958	0.0707237	-2.48797	0.0128475	0.256997	Same	4.06814
OMA1	976.989	-0.154383	0.0621109	-2.48561	0.0129329	0.258235	Same	5.12002
WDR12	3704.07	-0.0997787	0.0401725	-2.48375	0.0130006	0.259116	Same	7.1689
AAK1	2235.57	0.118795	0.0478494	2.48268	0.0130398	0.259425	Same	6.47634
DERL1	2906.76	-0.0980304	0.039517	-2.48071	0.0131119	0.260105	Same	6.74778
PIM2	21569.6	-0.100639	0.0405726	-2.48046	0.0131213	0.260105	Same	9.58874
CDK5RAP2	2799.47	0.118375	0.0477403	2.47955	0.0131547	0.260298	Same	6.76741
DEPTOR	1951.51	-0.106164	0.0428332	-2.47856	0.0131916	0.260557	Same	6.31182
PI4KB	5202.68	0.094107	0.0380236	2.47497	0.0133249	0.262719	Same	7.60496
C16orf62	2091.11	0.108911	0.0440303	2.47356	0.0133776	0.263155	Same	6.34476
FYN	331.372	0.184948	0.0747842	2.47309	0.013395	0.263155	Same	3.69077
PSEN1	1705.29	0.123801	0.0501093	2.47062	0.0134878	0.264506	Same	5.99813
MXD4	439.702	0.18518	0.0750093	2.46876	0.013558	0.264812	Same	4.05083
NBPF9	134.484	-0.215225	0.0872025	-2.4681	0.0135831	0.264812	Same	2.1402
PRKAG3	1087.5	-0.142912	0.0578704	-2.46952	0.0135296	0.264812	Same	5.26608
ST7	264.155	0.194395	0.078777	2.46766	0.0135999	0.264812	Same	3.30167
NCKAP1	565.828	0.166927	0.0677307	2.46456	0.013718	0.266481	Same	4.46101
WDR35	173.761	0.210193	0.0853005	2.46414	0.0137341	0.266481	Same	2.73078
DPF3	1412.08	0.119904	0.048679	2.46315	0.0137722	0.266749	Same	5.8167
AIFM1	3841.09	0.0995728	0.0404625	2.46087	0.0138602	0.267509	Same	7.22286
FADS1	304.502	0.186357	0.0757197	2.46114	0.0138496	0.267509	Same	3.5028
FAM162A	1044.07	-0.14054	0.0571506	-2.45911	0.0139281	0.268347	Same	5.24569
FEM1B	3919.93	0.103511	0.0421589	2.45525	0.0140787	0.270774	Same	7.26515
CFAP97	3550.62	-0.10045	0.0409385	-2.45368	0.0141405	0.271013	Same	7.03207
MAFB	3361.24	-0.136454	0.0555986	-2.45427	0.0141172	0.271013	Same	7.02303
IRS1	1689.65	0.121837	0.0497072	2.4511	0.0142422	0.272487	Same	6.01468
DDX18	6125.34	-0.0866362	0.0354085	-2.44676	0.0144146	0.273877	Same	7.80812
ELF2	948.504	0.135876	0.0555113	2.44771	0.0143767	0.273877	Same	5.14766
GNPDA1	1205	0.132945	0.0543029	2.44821	0.0143566	0.273877	Same	5.44133
RPL22L1	590.768	-0.157406	0.0643222	-2.44714	0.0143993	0.273877	Same	4.51286
RFXAP	485.451	-0.165025	0.0674964	-2.44494	0.0144876	0.274788	Same	4.16948
BRIX1	5438.6	-0.100142	0.040993	-2.4429	0.0145697	0.275395	Same	7.65324
LINC00493	458.749	-0.166102	0.0679801	-2.44338	0.0145502	0.275395	Same	4.08295
ACVR1B	448.632	0.171257	0.0701949	2.43973	0.0146982	0.276871	Same	4.11865
ELK3	666.711	0.152241	0.0623926	2.44005	0.0146852	0.276871	Same	4.59588
ACOT7	3055.39	-0.103262	0.0423462	-2.43852	0.0147475	0.277324	Same	6.78398
MYOF	37.8707	0.199937	0.0820394	2.43708	0.0148062	0.277952	Same	0.439322
CAST	1943.48	0.121801	0.0501069	2.43083	0.0150645	0.281357	Same	6.15463
FANCG	1339.54	0.123316	0.0507206	2.43129	0.0150453	0.281357	Same	5.67968
LINC00963	43.7562	0.20317	0.0835792	2.43087	0.0150628	0.281357	Same	0.598496
JUN	808.441	0.168638	0.0694369	2.42865	0.0151551	0.282569	Same	4.97911
TCEAL4	454.834	0.17171	0.0707329	2.42759	0.0151996	0.282919	Same	4.156
RPL7L1	5060.18	-0.089687	0.036962	-2.42647	0.0152467	0.283315	Same	7.58812
ZNF827	93.8223	0.214361	0.0883886	2.42521	0.0152995	0.283817	Same	1.77322
FAM72D	199.043	-0.20536	0.0847487	-2.42317	0.0153858	0.284606	Same	2.73085
LYN	1387.1	0.11756	0.0485434	2.42176	0.0154458	0.284606	Same	5.69304
RNF10	16719.3	0.0810389	0.0334558	2.42227	0.0154239	0.284606	Same	9.39396
ZFP36L1	2266.22	0.186634	0.0770618	2.42188	0.0154406	0.284606	Same	6.53694
FAU	8591.53	-0.0985664	0.0407125	-2.42104	0.0154763	0.284692	Same	8.35699
FAM53B	441.315	0.16481	0.0681017	2.42006	0.0155178	0.284907	Same	4.05274
HMHA1	8516.54	0.130147	0.0537965	2.41926	0.0155523	0.284907	Same	8.3326
PML	1121.55	0.140907	0.0582514	2.41894	0.0155659	0.284907	Same	5.38714
IL17D	91.4921	-0.213475	0.0883046	-2.41749	0.0156282	0.285572	Same	1.82891
STYX	685.335	-0.151691	0.0627793	-2.41626	0.0156807	0.286055	Same	4.62231
RNF103	1371.98	-0.1223	0.050642	-2.41499	0.0157358	0.286585	Same	5.683
ANO6	2208.47	0.120983	0.0501853	2.41072	0.0159209	0.288632	Same	6.397
IQCB1	2129.1	-0.130263	0.0540211	-2.41134	0.0158942	0.288632	Same	6.31501
PSME3	10962.7	-0.0764297	0.0317059	-2.41058	0.0159271	0.288632	Same	8.68026
MAP2	57.171	0.205589	0.0853382	2.40911	0.0159913	0.288844	Same	1.11551
SERPINH1	346.248	0.18358	0.0761973	2.40928	0.0159842	0.288844	Same	3.74329
HAUS5	1666.54	0.121171	0.0503569	2.40625	0.016117	0.29016	Same	5.93129
RPL26	8724.52	-0.0999999	0.041553	-2.40657	0.0161033	0.29016	Same	8.37103
EXOSC8	1753.77	-0.112747	0.0469442	-2.40173	0.0163176	0.2929	Same	6.05404
MRS2	1242.05	-0.132581	0.0552048	-2.40162	0.0163226	0.2929	Same	5.5112
PPP2R1B	7651.47	0.0917516	0.0382148	2.40094	0.0163528	0.292964	Same	8.27084
SIK2	1707.8	0.126129	0.0525575	2.39983	0.0164028	0.29338	Same	6.10984
FITM2	82.8171	0.211784	0.0883615	2.39679	0.0165393	0.294719	Same	1.69672
GANC	533.706	0.151133	0.063098	2.39521	0.0166111	0.294719	Same	4.35604
RNF32	49.5388	0.204068	0.0851993	2.39519	0.0166118	0.294719	Same	0.807502
SEPP1	40.4736	0.191517	0.0799033	2.39686	0.0165364	0.294719	Same	0.786101
UBA5	2754.73	-0.0986956	0.0412055	-2.39521	0.016611	0.294719	Same	6.71397
C10orf25	43.3293	0.200735	0.0838311	2.39451	0.0166424	0.294786	Same	0.637408
ADO	1413.31	-0.12557	0.0524628	-2.3935	0.0166884	0.295124	Same	5.67677
TMEM33	4547.13	-0.102191	0.0427502	-2.39043	0.0168287	0.297127	Same	7.42871
DESI1	6638.42	-0.082109	0.0343692	-2.38903	0.0168931	0.297785	Same	7.96574
VIPAS39	777.703	0.139729	0.0585154	2.3879	0.0169452	0.298224	Same	4.86232
MRPL55	1149.57	-0.133304	0.0558829	-2.38541	0.0170599	0.299284	Same	5.43122
PLD6	1901.34	-0.14845	0.0622285	-2.38556	0.017053	0.299284	Same	6.17444
SFT2D2	501.134	0.162959	0.0684688	2.38004	0.0173107	0.303199	Same	4.32706
GRPEL2	1082.53	-0.128604	0.0541094	-2.37675	0.017466	0.305433	Same	5.4158
NOL3	223.043	0.19216	0.0809072	2.37507	0.0175456	0.306245	Same	2.94988
UTP20	3256.07	-0.0974198	0.0410259	-2.3746	0.0175682	0.306245	Same	6.96877
MPPED2	2398.46	0.113473	0.0478119	2.37331	0.0176294	0.306824	Same	6.45666
MGEA5	5286.53	0.085758	0.036156	2.37189	0.0176974	0.307521	Same	7.63532
APBB1IP	3284.57	0.108828	0.0459591	2.36794	0.0178873	0.309965	Same	6.87544
CDC42EP4	70.8012	0.208548	0.0881277	2.36642	0.0179608	0.309965	Same	1.67229
CYB5R1	1389.34	0.123211	0.0520708	2.36621	0.017971	0.309965	Same	5.76468
GARS	12735.5	-0.0940164	0.0397689	-2.36407	0.0180755	0.309965	Same	8.96936
MCC	1162.63	0.122069	0.0516428	2.36373	0.0180921	0.309965	Same	5.60049
PLA2G12A	1780.86	-0.114008	0.0482208	-2.36429	0.0180647	0.309965	Same	6.10603
RPL19	16696	-0.0862195	0.0364546	-2.36512	0.0180243	0.309965	Same	9.31655
SDC1	12845.6	-0.0995653	0.0420964	-2.36517	0.0180218	0.309965	Same	8.88572
SEL1L	2985.96	-0.103242	0.0436488	-2.36529	0.0180159	0.309965	Same	6.8222
SAPCD2	525.773	-0.162765	0.0689152	-2.36182	0.0181854	0.310574	Same	4.67081
TK1	4669.83	0.0992896	0.0420492	2.36127	0.0182125	0.310574	Same	7.53387
USP2	662.105	-0.150546	0.0637372	-2.36198	0.0181774	0.310574	Same	4.67541
IRF2	1044.98	0.126881	0.0537643	2.35995	0.0182773	0.311196	Same	5.31652
GADD45A	469.294	0.16626	0.0704807	2.35895	0.0183268	0.311555	Same	4.19576
DLAT	4954.67	-0.0919789	0.0390247	-2.35694	0.0184261	0.31276	Same	7.51585
TESC	107.647	-0.207147	0.0879705	-2.35473	0.0185362	0.314144	Same	1.95229
IPO4	2254.17	-0.120666	0.0512628	-2.35387	0.0185792	0.314387	Same	6.42485
TTN	1673.98	-0.134638	0.057249	-2.35179	0.0186832	0.31566	Same	6.05745
TOPORS-AS1	69.7261	-0.207241	0.0881442	-2.35116	0.018715	0.315711	Same	1.33459
ACTR3C	192.599	0.19358	0.0823629	2.35033	0.0187566	0.315929	Same	2.86793
LINC-PINT	128.354	0.206214	0.0877801	2.34921	0.0188132	0.316397	Same	2.29286
ANXA11	4528.12	0.0935937	0.0398657	2.34773	0.0188885	0.317176	Same	7.39799
PPARGC1A	766.786	-0.139031	0.0592806	-2.34531	0.0190114	0.318752	Same	4.8625
PHF14	1049.52	-0.124497	0.0531285	-2.34331	0.0191135	0.319976	Same	5.27257
FAM167A	330.307	-0.170183	0.0726739	-2.34173	0.0191946	0.320845	Same	3.60179
SCARB1	1684.86	-0.115743	0.0494715	-2.33958	0.0193053	0.322206	Same	6.01442
ABHD4	2731.73	0.106206	0.045407	2.33899	0.0193361	0.322229	Same	6.72277
EMC8	1747.33	-0.110278	0.0471777	-2.33751	0.0194129	0.322308	Same	6.03743
ERICH1	978.339	-0.133717	0.0572154	-2.33708	0.0194348	0.322308	Same	5.17599
FXYD5	1212.47	0.134764	0.0576447	2.33784	0.0193958	0.322308	Same	5.52432
RBM18	970.295	-0.13355	0.0571549	-2.33663	0.0194582	0.322308	Same	5.20428
CYTH1	2245.26	0.102044	0.0437195	2.33407	0.0195921	0.324037	Same	6.4739
TIMM44	3749.32	-0.105615	0.0452762	-2.33269	0.0196645	0.324258	Same	7.18764
WBP1L	696.404	0.140371	0.060169	2.33294	0.0196512	0.324258	Same	4.71838
RSL24D1	3058.33	-0.101314	0.0435113	-2.32845	0.019888	0.325986	Same	6.84004
SSR3	9758.54	-0.0798642	0.0342921	-2.32894	0.0198622	0.325986	Same	8.57495
TFAM	4484.09	-0.0883463	0.0379301	-2.32918	0.0198493	0.325986	Same	7.39223
TMEM229B	37.8171	0.185449	0.0796259	2.329	0.0198589	0.325986	Same	0.290266
GLUD2	1106.66	0.142431	0.0612055	2.32709	0.0199606	0.326688	Same	5.45681
MAPKAPK2	4951.48	0.0933234	0.0401141	2.32645	0.0199946	0.326757	Same	7.52842
PMS1	1021.76	-0.128899	0.0554972	-2.32262	0.0201993	0.329574	Same	5.2636
SUFU	411.925	0.169919	0.0731745	2.32211	0.020227	0.329574	Same	3.95473
KLHL21	1886.86	-0.106868	0.046048	-2.3208	0.0202976	0.330235	Same	6.16213
PREB	3111.28	-0.0926736	0.0399488	-2.31981	0.0203514	0.33062	Same	6.85368
ADD1	7689	0.0868161	0.0374358	2.31907	0.0203914	0.330781	Same	8.15931
NT5C3A	1030.73	-0.133688	0.0577104	-2.31653	0.0205294	0.332528	Same	5.25903
FAM149B1	328.189	0.176952	0.0764715	2.31396	0.02067	0.334098	Same	3.58482
MARS	5924.66	-0.0907902	0.0392412	-2.31365	0.0206872	0.334098	Same	7.84002
LHFP	123.519	0.200153	0.0865879	2.31156	0.020802	0.33546	Same	2.25473
CUTC	765.608	-0.136749	0.0591804	-2.31071	0.0208486	0.335718	Same	4.83626
NDUFB6	840.083	-0.135876	0.0588875	-2.30739	0.0210332	0.338193	Same	4.96361
PNO1	1327.64	-0.125137	0.0542481	-2.30676	0.0210681	0.33826	Same	5.62595
MCCC1	1032.65	0.130441	0.0566217	2.30372	0.0212381	0.340492	Same	5.22277
BCL9L	407.059	0.168901	0.0733828	2.30164	0.0213553	0.341076	Same	3.99372
LOC81691	575.275	0.155243	0.0674552	2.30142	0.0213677	0.341076	Same	4.42322
SGSH	243.847	0.180237	0.0782803	2.30245	0.0213098	0.341076	Same	3.28624
MIPEP	561.952	-0.152206	0.0661589	-2.30062	0.0214132	0.341306	Same	4.41441
E2F8	1001.98	0.128236	0.0557554	2.29998	0.0214496	0.341391	Same	5.34147
AFAP1-AS1	486.709	0.159324	0.0693456	2.29753	0.0215884	0.342775	Same	4.16088
CNTLN	238.546	0.182395	0.0793936	2.29735	0.021599	0.342775	Same	3.17686
BCDIN3D	131.999	-0.201185	0.0876241	-2.296	0.021676	0.343191	Same	2.28016
PELI2	179.696	0.190928	0.0831899	2.29509	0.0217281	0.343191	Same	2.92839
RABGGTB	2317.1	-0.11523	0.0502155	-2.2947	0.0217502	0.343191	Same	6.41057
STRAP	7365.48	-0.0812458	0.0354041	-2.29481	0.021744	0.343191	Same	8.08989
FASN	21810.6	-0.109054	0.0475444	-2.29372	0.0218066	0.343587	Same	9.63187
ATP5D	2333.13	-0.133931	0.0584194	-2.29257	0.0218729	0.343645	Same	6.55218
MYO5A	7143.13	0.0899083	0.0392085	2.29308	0.0218432	0.343645	Same	8.20733
ILK	1079.4	0.129954	0.0567026	2.29185	0.0219145	0.343807	Same	5.3375
CYP51A1	1199.41	-0.136604	0.059657	-2.28982	0.0220317	0.345154	Same	5.41985
SLC8B1	1195.59	-0.118263	0.0516762	-2.28854	0.022106	0.345823	Same	5.4779
KCNN3	1089.84	-0.133649	0.0584174	-2.28782	0.0221478	0.345984	Same	5.32117
CDYL2	835.924	0.150356	0.0657465	2.28691	0.0222012	0.346057	Same	5.0218
MAFG-AS1	415.968	-0.161244	0.0705148	-2.28666	0.0222155	0.346057	Same	4.07357
TIMM21	1562.61	-0.117501	0.0514046	-2.28582	0.0222651	0.346338	Same	5.87698
PAFAH1B2	2656.27	-0.106726	0.0467183	-2.28446	0.0223446	0.346594	Same	6.69751
RCSD1	6608.42	0.0799648	0.0349963	2.28495	0.0223158	0.346594	Same	7.87987
LOC107987188	46.3883	-0.189623	0.0830883	-2.28219	0.0224782	0.34772	Same	0.85756
LRRC59	9890.24	-0.0849681	0.0372316	-2.28215	0.0224805	0.34772	Same	8.53679
FKTN	212.041	-0.187016	0.0820304	-2.27984	0.022617	0.348848	Same	2.99878
TTC39C	342.308	0.166704	0.0731093	2.28021	0.0225953	0.348848	Same	3.78017
MYO6	1289.63	0.114276	0.0501674	2.27789	0.0227334	0.350151	Same	5.60878
MRPS30	2436.16	-0.105973	0.0465464	-2.27671	0.0228036	0.35025	Same	6.52978
PDCD2L	804.06	-0.133001	0.0584102	-2.27703	0.0227847	0.35025	Same	4.93884
EPN1	1791.41	-0.111228	0.0489054	-2.27435	0.0229449	0.351929	Same	6.15699
CXorf23	537.877	0.147675	0.0649545	2.27351	0.0229955	0.352213	Same	4.30744
PPIF	5417.82	-0.0995317	0.0437914	-2.27286	0.0230347	0.352321	Same	7.66353
DUSP16	925.199	0.129448	0.0571133	2.26651	0.0234199	0.357715	Same	5.18593
HIF1AN	1977.32	0.104668	0.0462159	2.26476	0.0235272	0.358357	Same	6.21825
PCDH9	350.034	-0.16847	0.0743728	-2.26521	0.0234995	0.358357	Same	3.70607
ARHGEF2	13480.5	0.089091	0.0393552	2.26377	0.0235884	0.358792	Same	8.99053
DEK	5747.88	0.112479	0.0497429	2.2612	0.023747	0.360705	Same	7.76212
SYNE3	1589.3	0.115876	0.0512741	2.25994	0.023825	0.36139	Same	5.92414
MYRIP	172.392	-0.187985	0.0832236	-2.25879	0.0238962	0.36197	Same	2.65404
YEATS4	1020.32	-0.11887	0.0526597	-2.25732	0.0239879	0.362858	Same	5.25567
NR2F1	110.66	0.198542	0.0880251	2.25552	0.0241008	0.364064	Same	2.12869
NFE2L3	1797.96	0.128745	0.0571173	2.25405	0.0241931	0.364956	Same	6.00569
SLC39A4	510.027	-0.176385	0.0782796	-2.25327	0.0242422	0.365197	Same	4.24172
EIF5	13885.7	-0.0762384	0.0338463	-2.25249	0.0242914	0.365436	Same	9.07693
MIR4426	2339.01	-0.107385	0.0476903	-2.25171	0.0243409	0.365679	Same	6.55384
APOBEC3C	55.0689	0.194267	0.0863325	2.25022	0.0244348	0.366589	Same	1.00568
ERLEC1	1013.61	-0.125628	0.0559516	-2.2453	0.0247491	0.370324	Same	5.19045
SELL	87.7525	0.198441	0.088382	2.24526	0.0247512	0.370324	Same	1.82617
CASP10	1809.96	0.0971989	0.0433284	2.24331	0.0248771	0.371701	Same	6.12512
DMXL2	332.543	0.16387	0.0731245	2.24097	0.0250278	0.372938	Same	3.55675
RERE	1428.61	0.126964	0.0566453	2.24139	0.025001	0.372938	Same	5.80338
BCAS2	983.154	-0.125237	0.0559322	-2.23908	0.0251509	0.374265	Same	5.23814
TNFRSF1A	127.002	0.19461	0.0869648	2.2378	0.0252342	0.374996	Same	2.24199
BASP1	200.812	0.183298	0.0820149	2.23493	0.0254218	0.375385	Same	2.99863
CD38	4272.02	0.0965795	0.0431797	2.23669	0.0253068	0.375385	Same	7.29734
LYAR	3319.38	-0.0862297	0.0385852	-2.23479	0.0254313	0.375385	Same	6.92687
NUGGC	44.4612	0.186246	0.0833182	2.23536	0.0253939	0.375385	Same	0.781559
WDR11	1392.45	0.107228	0.0479588	2.23583	0.0253628	0.375385	Same	5.70205
SNU13	5273.51	-0.0885262	0.0396272	-2.23397	0.0254848	0.37567	Same	7.65256
ATG16L2	557.273	0.15079	0.0675875	2.23104	0.0256786	0.376505	Same	4.28311
NCBP2	2815.57	-0.0919252	0.0411805	-2.23225	0.0255983	0.376505	Same	6.73547
PPFIBP1	220.191	0.182185	0.081639	2.23159	0.0256421	0.376505	Same	3.17179
TPST1	529.324	0.145461	0.06519	2.23135	0.0256583	0.376505	Same	4.3824
MED27	413.53	-0.152566	0.0684154	-2.23	0.0257476	0.377014	Same	3.89799
ADPRHL2	1038.63	0.119121	0.0534564	2.22839	0.0258548	0.37792	Same	5.30878
DDX54	5705.12	-0.11107	0.0498511	-2.22803	0.0258784	0.37792	Same	7.76697
ASNSD1	2948.5	-0.0893301	0.0401419	-2.22536	0.0260572	0.377959	Same	6.8053
GRAMD1A	1245.37	-0.119677	0.0537742	-2.22554	0.0260447	0.377959	Same	5.52988
LDLR	2488.43	-0.0983563	0.044184	-2.22606	0.0260102	0.377959	Same	6.50141
PIKFYVE	1864.96	0.106418	0.0478305	2.22491	0.0260875	0.377959	Same	6.14157
TOMM5	2969.78	-0.0934944	0.0419857	-2.22681	0.0259597	0.377959	Same	6.81206
TRIP12	8600.36	0.0850079	0.0381651	2.22737	0.0259225	0.377959	Same	8.36067
CDK9	1274.14	0.125018	0.056226	2.22349	0.026183	0.378843	Same	5.59211
PCID2	2559.1	-0.0962542	0.0433275	-2.22155	0.0263138	0.380235	Same	6.57064
EIF2A	2434.67	-0.0962509	0.0434324	-2.21611	0.026684	0.384572	Same	6.55506
GLB1L2	526.961	-0.149896	0.0676284	-2.21646	0.0266597	0.384572	Same	4.24436
CAMTA1	1361.09	-0.124981	0.0564413	-2.21436	0.0268041	0.384965	Same	5.6963
CHIC2	416.144	-0.15691	0.0709476	-2.21164	0.0269917	0.384965	Same	3.95356
LOC100506730	93.7657	-0.195053	0.0881792	-2.21201	0.0269661	0.384965	Same	1.82424
PUS7	2254.09	-0.105899	0.0478326	-2.21396	0.0268314	0.384965	Same	6.42139
SEC23B	2851.25	-0.0928602	0.0419566	-2.21324	0.026881	0.384965	Same	6.75624
SESN2	911.994	-0.15775	0.0712389	-2.21438	0.0268024	0.384965	Same	5.20309
SIPA1L2	213.909	0.181813	0.0821757	2.21249	0.026933	0.384965	Same	3.0928
TTLL11	122.921	-0.193614	0.087491	-2.21295	0.0269008	0.384965	Same	2.13034
AKIP1	80.2547	0.195326	0.0883563	2.21066	0.0270592	0.385427	Same	1.49958
MBNL1	16072.3	0.0864862	0.0391549	2.20882	0.027187	0.386745	Same	9.28184
PPTC7	1401.04	-0.107037	0.0485551	-2.20444	0.0274936	0.390601	Same	5.71059
SCARB2	12621.8	-0.0850434	0.038592	-2.20365	0.0275487	0.390878	Same	8.8817
POU2AF1	17394.9	0.0821351	0.0373214	2.20075	0.0277538	0.39328	Same	9.40782
GBP3	256.407	0.171651	0.0780481	2.1993	0.0278564	0.394225	Same	3.23224
ZNF354A	83.3376	-0.194026	0.0882584	-2.19838	0.0279219	0.394643	Same	1.6382
ETF1	5041.79	-0.0784339	0.0358137	-2.19005	0.0285205	0.402401	Same	7.60305
RSAD1	1036.21	-0.118401	0.0540713	-2.18973	0.028544	0.402401	Same	5.23428
TSNAX	1657.81	-0.118954	0.0544075	-2.18636	0.0287892	0.405338	Same	5.93511
ADCY1	662.637	-0.134884	0.0617248	-2.18525	0.0288708	0.405966	Same	4.63717
BICD2	1658.38	-0.10463	0.0479151	-2.18367	0.0289868	0.406556	Same	6.01317
PDXP	1891.58	-0.103696	0.047485	-2.18376	0.0289795	0.406556	Same	6.0864
SUPV3L1	1970	-0.0967197	0.0443144	-2.18258	0.0290667	0.406964	Same	6.21028
TRIOBP	1138.31	0.121834	0.0558292	2.18226	0.02909	0.406964	Same	5.47656
RRP1B	5913.91	-0.0815776	0.0374118	-2.18053	0.0292181	0.408236	Same	7.80724
EPG5	1256.13	0.114425	0.0524896	2.17996	0.0292605	0.408309	Same	5.59682
C6orf203	423.885	0.148671	0.0682433	2.17854	0.0293656	0.408493	Same	3.9603
CDKN2B	489.844	0.153801	0.0706229	2.17778	0.0294225	0.408493	Same	4.33702
PHF19	2212.11	0.0965301	0.0443173	2.17816	0.029394	0.408493	Same	6.48676
WDR3	2347.98	-0.0973131	0.0446829	-2.17786	0.0294163	0.408493	Same	6.47709
POLR2C	2833.71	-0.0869449	0.0399459	-2.17657	0.029513	0.408834	Same	6.72569
SASH1	758.84	0.133097	0.0611531	2.17645	0.0295215	0.408834	Same	5.00008
FGFR3	61807.6	-0.10692	0.0491402	-2.17581	0.0295697	0.408985	Same	11.1858
LRCH3	1229.66	0.106803	0.0491302	2.17388	0.0297143	0.410469	Same	5.6081
STX17	1132.73	0.113255	0.0521876	2.17016	0.029995	0.413826	Same	5.42491
IFITM1	120.529	0.19171	0.0883898	2.16891	0.0300893	0.414086	Same	2.12257
RNASEL	191.466	0.177658	0.0819	2.1692	0.0300675	0.414086	Same	2.77621
CLTC	22177.1	0.078554	0.0362713	2.16574	0.0303312	0.414862	Same	9.76097
CYB5D1	509.808	-0.149247	0.0689372	-2.16498	0.0303895	0.414862	Same	4.27022
LARGE	314.633	-0.166231	0.0767322	-2.16638	0.0302822	0.414862	Same	3.53288
NCLN	4482.27	-0.102742	0.0474404	-2.16571	0.0303336	0.414862	Same	7.4492
PPP2CB	1863.17	-0.105285	0.0486233	-2.16533	0.0303625	0.414862	Same	6.15515
SESTD1	1653.6	0.11225	0.0518183	2.16622	0.0302942	0.414862	Same	5.94602
UBASH3B	469.661	0.147886	0.0683168	2.16471	0.0304101	0.414862	Same	4.17488
FHOD3	33.8674	0.166819	0.0770908	2.16394	0.0304693	0.415154	Same	0.550462
ERBIN	2846.27	0.106041	0.0490544	2.16169	0.0306417	0.416986	Same	6.7699
HERC4	1109.05	0.114391	0.0529458	2.16053	0.0307313	0.417171	Same	5.35961
SHMT2	5637.41	-0.094029	0.0435135	-2.16092	0.0307017	0.417171	Same	7.75964
PLIN3	867.011	0.123271	0.0571049	2.15868	0.0308751	0.418097	Same	5.07374
TSEN15	2627.15	-0.0955411	0.0442592	-2.15867	0.0308757	0.418097	Same	6.70512
NPRL2	567.949	-0.134388	0.0623628	-2.15493	0.0311671	0.421524	Same	4.35375
DISP1	261.773	-0.168411	0.0782006	-2.15358	0.0312729	0.421915	Same	3.29607
PHACTR2	65.7072	0.187806	0.0872021	2.15368	0.0312649	0.421915	Same	1.3787
CD44	1207.67	0.112314	0.0522116	2.15113	0.0314663	0.424004	Same	5.53485
DPH2	1238.39	-0.111048	0.0516434	-2.15029	0.0315322	0.424207	Same	5.52204
PTPN18	1061.18	0.121743	0.0566257	2.14996	0.0315586	0.424207	Same	5.2952
SCPEP1	1025.06	0.111809	0.0520235	2.1492	0.0316184	0.42449	Same	5.23626
MAFK	363.11	-0.170072	0.0792394	-2.1463	0.0318491	0.427065	Same	3.73748
COQ7	511.817	-0.146923	0.0684991	-2.14489	0.0319615	0.4279	Same	4.26461
SLBP	6187.71	-0.0772375	0.0360158	-2.14454	0.0319893	0.4279	Same	7.85824
TRIM36	222.135	0.172533	0.0804859	2.14364	0.0320614	0.428343	Same	3.16438
DNAJC25	354.186	-0.154893	0.0723687	-2.14034	0.0323276	0.430886	Same	3.73185
PHB2	10800	-0.0828857	0.0387261	-2.1403	0.0323302	0.430886	Same	8.68209
ABRACL	291.236	0.16748	0.0783921	2.13643	0.032644	0.432794	Same	3.43668
FAM102B	561.167	0.142108	0.0665487	2.1354	0.0327284	0.432794	Same	4.36391
MAGI3	347.099	0.155409	0.0727768	2.13542	0.0327264	0.432794	Same	3.73223
MOB1B	4817	0.110855	0.0519191	2.13514	0.0327492	0.432794	Same	7.5352
SLC37A1	182.204	-0.179011	0.0837501	-2.13744	0.0325621	0.432794	Same	2.67533
TBL3	2722.12	-0.105666	0.0494376	-2.13737	0.0325677	0.432794	Same	6.69169
TUBA4A	6358.16	0.096563	0.0451862	2.137	0.032598	0.432794	Same	7.89858
TLN2	243.469	0.1714	0.0803019	2.13444	0.0328066	0.433031	Same	3.22001
DROSHA	3411.62	0.0850684	0.0398865	2.13276	0.0329443	0.433341	Same	7.01751
LSM1	1443.51	-0.113326	0.0531223	-2.13331	0.0328992	0.433341	Same	5.75448
TMBIM4	924.218	-0.13159	0.0617009	-2.13271	0.0329485	0.433341	Same	5.09187
CCND2	69733.3	0.102624	0.048132	2.13214	0.0329951	0.433436	Same	11.4386
ARHGEF39	170.24	0.182544	0.0857982	2.12759	0.0333708	0.436046	Same	2.72466
KANK1	2003.3	0.0965419	0.0453628	2.12822	0.0333192	0.436046	Same	6.35526
RPS12	19020	-0.0801248	0.0376459	-2.12838	0.0333058	0.436046	Same	9.52222
ZNF142	2089.83	-0.105638	0.0496262	-2.12867	0.0332815	0.436046	Same	6.33244
ZNF331	223.087	-0.169362	0.0796121	-2.12733	0.0333923	0.436046	Same	3.12525
MECR	1269.25	-0.112761	0.053023	-2.12665	0.0334493	0.436271	Same	5.54356
AJAP1	155.169	-0.182382	0.0861171	-2.11783	0.0341891	0.440806	Same	2.37685
DALRD3	493.788	0.14542	0.0687296	2.11583	0.0343589	0.440806	Same	4.06498
FBXL7	1248.46	0.111463	0.0526219	2.11819	0.0341592	0.440806	Same	5.52656
HSPA13	2272.41	-0.114265	0.0538937	-2.12019	0.0339901	0.440806	Same	6.4034
INTS6L	1249.39	0.11457	0.0541275	2.11667	0.0342876	0.440806	Same	5.54888
MKX	226.414	-0.16888	0.079684	-2.11938	0.0340588	0.440806	Same	3.26759
PRMT1	8087.38	-0.101657	0.0480033	-2.11772	0.034199	0.440806	Same	8.25437
PRR5	183.216	-0.174835	0.0825323	-2.11838	0.0341428	0.440806	Same	2.82923
RAB15	2061.69	-0.111862	0.0527546	-2.12042	0.0339704	0.440806	Same	6.16802
RAVER2	2284.57	0.0921783	0.0435523	2.1165	0.0343025	0.440806	Same	6.44797
SLAIN1	2408.96	-0.0896138	0.042248	-2.12114	0.0339102	0.440806	Same	6.44551
STON2	4067.69	0.0873149	0.0412662	2.1159	0.0343537	0.440806	Same	7.34742
VEGFA	1547.45	-0.103475	0.0488966	-2.1162	0.0343282	0.440806	Same	5.9231
ZNF775	286.617	-0.163027	0.0770342	-2.1163	0.0343197	0.440806	Same	3.48485
ALPK1	35.5505	0.168765	0.0798022	2.11479	0.0344482	0.441436	Same	0.341179
MAD2L1	4352.71	-0.0874377	0.0413696	-2.11357	0.0345518	0.442247	Same	7.36168
CCNG1	6671.22	0.0997133	0.0471919	2.11293	0.0346065	0.442336	Same	8.09675
SPRYD3	1057.2	-0.111041	0.0525625	-2.11255	0.0346393	0.442336	Same	5.30814
UBE2A	2922.87	0.0845817	0.040049	2.11196	0.0346902	0.442472	Same	6.77972
ATOX1	604.791	0.133963	0.0634458	2.11146	0.034733	0.442503	Same	4.52393
BRI3	658.665	0.146322	0.0693487	2.10994	0.0348636	0.442713	Same	4.57648
LRRC58	4297.04	-0.0933602	0.0442316	-2.11071	0.0347971	0.442713	Same	7.36284
RGS3	1092.57	0.125877	0.0596615	2.10986	0.0348704	0.442713	Same	5.39706
PMS2	334.304	-0.156869	0.0744266	-2.1077	0.0350569	0.444567	Same	3.64458
VIM	44098.9	-0.0657286	0.0312043	-2.10639	0.0351703	0.44549	Same	10.6481
HDGF	36165.5	0.0820013	0.0389566	2.10494	0.0352964	0.445993	Same	10.4579
SREK1IP1	1215.98	-0.11885	0.0564732	-2.10453	0.0353318	0.445993	Same	5.46981
TSPAN5	372.983	0.156416	0.0742945	2.10535	0.0352612	0.445993	Same	3.85115
C19orf70	806.894	-0.126293	0.0600461	-2.10327	0.0354424	0.446126	Same	4.92963
ETV5	783.373	0.123982	0.0589425	2.10345	0.0354266	0.446126	Same	4.89571
TMEM201	2053.93	-0.103208	0.0490759	-2.10302	0.0354642	0.446126	Same	6.29004
ADSS	3725.46	-0.0847212	0.0403128	-2.1016	0.0355887	0.446159	Same	7.12488
NBEA	2505.47	-0.0936228	0.0445335	-2.1023	0.0355268	0.446159	Same	6.58125
PLEKHA5	281.484	0.160628	0.0764274	2.10171	0.0355786	0.446159	Same	3.40623
WDR91	632.831	0.127975	0.0609338	2.10022	0.0357092	0.447159	Same	4.56889
NCOR1	8183.01	0.0760444	0.0362418	2.09825	0.0358831	0.448314	Same	8.32337
RNF8	653.627	-0.126064	0.0600692	-2.09865	0.0358479	0.448314	Same	4.58889
ATP5G1	3266.81	-0.0930588	0.0443801	-2.09686	0.0360062	0.448347	Same	6.94762
KIAA0586	724.687	0.126479	0.0603189	2.09684	0.0360082	0.448347	Same	4.82282
POLH	1667.12	-0.101946	0.0486011	-2.0976	0.0359408	0.448347	Same	5.90594
STAT6	1028.3	0.132476	0.063201	2.09611	0.0360724	0.448506	Same	5.2858
SUPT3H	332.881	0.157814	0.075301	2.09577	0.0361027	0.448506	Same	3.65976
SLC7A1	8177.16	-0.073776	0.0352206	-2.09468	0.0361992	0.449198	Same	8.34554
CPT1A	4948.19	0.0765716	0.0365706	2.0938	0.0362778	0.449665	Same	7.54652
CD63	3012.64	0.106538	0.05092	2.09225	0.0364157	0.450188	Same	6.85589
NADK2	1747.3	-0.105946	0.0506248	-2.09277	0.0363695	0.450188	Same	5.99944
NFKB1	2251.86	0.0924982	0.0442259	2.09149	0.036484	0.450188	Same	6.39579
PGM3	822.111	-0.12062	0.0576644	-2.09176	0.0364598	0.450188	Same	4.94191
ARHGAP17	2138.79	0.113941	0.0545871	2.08733	0.0368585	0.451024	Same	6.27131
ATPIF1	2910.15	0.0927829	0.0444515	2.08728	0.0368625	0.451024	Same	6.78923
ISG20	79.5811	-0.184403	0.0883359	-2.08752	0.036841	0.451024	Same	1.60551
NCOA7	454.538	-0.145518	0.0697685	-2.08573	0.0370035	0.451024	Same	4.03899
PDSS1	1312.49	-0.107482	0.0514771	-2.08796	0.0368015	0.451024	Same	5.64385
SPECC1	391.205	0.147154	0.0705016	2.08725	0.036866	0.451024	Same	3.82107
SYNJ2BP	75.2015	0.183152	0.0877872	2.08632	0.0369496	0.451024	Same	1.41133
TANC2	255.974	-0.16423	0.0787125	-2.08646	0.0369373	0.451024	Same	3.23057
TBC1D4	1334.1	-0.106523	0.0510699	-2.08584	0.0369934	0.451024	Same	5.61423
ZDBF2	1706.29	-0.103091	0.0493588	-2.0886	0.0367438	0.451024	Same	6.06303
ZNF583	240.169	-0.166613	0.0797479	-2.08925	0.0366856	0.451024	Same	3.13361
NBPF15	327.237	-0.154652	0.0741833	-2.08473	0.037094	0.451626	Same	3.48138
SNX25	1641.06	-0.110247	0.0529146	-2.08349	0.0372068	0.452498	Same	5.81455
P2RY10	1102.58	0.123979	0.0595258	2.08278	0.0372711	0.452778	Same	5.3503
NLRX1	206.607	0.171003	0.0821845	2.08072	0.0374593	0.454561	Same	2.98361
ACOT13	663.393	-0.124642	0.0599315	-2.07974	0.0375495	0.455153	Same	4.60026
PAQR3	1416.04	-0.115168	0.0553977	-2.07892	0.0376244	0.455559	Same	5.67131
RAP1GAP2	72.9178	0.182692	0.0879465	2.07731	0.0377733	0.456857	Same	1.4336
INPP5B	965.428	0.122975	0.0592184	2.07664	0.0378347	0.457096	Same	5.21515
GAS2	1720.38	0.111632	0.0537871	2.07545	0.037945	0.457418	Same	5.95671
STX11	213.655	-0.166659	0.0803173	-2.075	0.0379863	0.457418	Same	3.06346
TMEM241	506.339	-0.140067	0.0674863	-2.07549	0.0379413	0.457418	Same	4.28845
PDE12	2070.12	-0.0973926	0.0469525	-2.07428	0.0380535	0.457725	Same	6.27858
GEMIN5	1964.92	-0.0955052	0.0461049	-2.07148	0.0383144	0.458303	Same	6.21149
HTATSF1	4921.4	0.0847732	0.0408967	2.07286	0.0381853	0.458303	Same	7.55004
PDE4A	2460.22	-0.0985222	0.0475454	-2.07217	0.0382497	0.458303	Same	6.5159
SEC11C	2537.82	-0.0939548	0.0453653	-2.07107	0.0383519	0.458303	Same	6.55113
THUMPD2	605.484	-0.133534	0.0644224	-2.07279	0.0381915	0.458303	Same	4.46717
UTP11	2101.72	-0.0913624	0.0440989	-2.07176	0.0382875	0.458303	Same	6.2904
EPS15L1	1893.46	0.103224	0.0498767	2.06958	0.0384921	0.458979	Same	6.18287
XPNPEP1	2470.31	0.090458	0.0437067	2.06966	0.038484	0.458979	Same	6.66518
FAM89A	352.676	-0.157078	0.0760396	-2.06574	0.038853	0.460578	Same	3.67479
GATA4	138.292	-0.180593	0.0874342	-2.06548	0.0388778	0.460578	Same	2.4215
MARVELD1	35.5086	0.15552	0.0752455	2.06683	0.0387502	0.460578	Same	0.191559
MYO1D	169.986	-0.177555	0.0859149	-2.06664	0.0387679	0.460578	Same	2.58944
TMA16	1619.16	-0.103786	0.0502255	-2.0664	0.0387911	0.460578	Same	5.92457
ZNF443	266.219	0.176228	0.0853189	2.06552	0.0388737	0.460578	Same	3.31119
WDFY2	269.381	0.164182	0.0795138	2.06482	0.0389396	0.460813	Same	3.22278
HMGN5	2319.59	0.165361	0.0801212	2.06389	0.0390284	0.460871	Same	6.31855
SLC25A10	1777.97	-0.106426	0.0515572	-2.06423	0.038996	0.460871	Same	6.13543
SAMHD1	2455.65	0.0885249	0.0429284	2.06215	0.0391931	0.461866	Same	6.50879
ZNF513	98.5644	-0.182233	0.088372	-2.06212	0.0391967	0.461866	Same	1.96799
WDR62	3398.27	-0.0930932	0.0452826	-2.05583	0.0397992	0.468462	Same	6.98172
GPR160	516.321	0.153085	0.0744977	2.05489	0.0398896	0.469023	Same	4.2346
C12orf66	149.854	-0.175821	0.0856089	-2.05377	0.0399983	0.469798	Same	2.45833
MTHFD1L	2702.7	-0.0925222	0.0451106	-2.05101	0.0402661	0.472439	Same	6.72318
NFKBIZ	59.2429	0.17744	0.0865453	2.05025	0.0403398	0.472798	Same	1.0756
FRMPD3	104.848	-0.18045	0.0880507	-2.04939	0.0404243	0.473283	Same	1.95089
EBAG9	465.766	-0.135691	0.0662707	-2.04753	0.0406065	0.474481	Same	4.08259
PLS3	2666.77	0.0992639	0.0484815	2.04746	0.040613	0.474481	Same	6.58051
ATF4	8814.12	-0.10539	0.051492	-2.04672	0.0406859	0.474827	Same	8.45583
RPLP2	19393.3	-0.0824011	0.0403092	-2.04423	0.0409313	0.477184	Same	9.54531
CRTC2	1322.57	0.117218	0.0574035	2.042	0.0411511	0.478224	Same	5.62022
KCNA2	112.331	0.179261	0.0877688	2.04242	0.0411099	0.478224	Same	1.85925
WDR77	2056.29	-0.0880355	0.0430954	-2.04281	0.0410715	0.478224	Same	6.33514
GNE	780.721	-0.119316	0.058474	-2.0405	0.0413005	0.479452	Same	4.79718
CDC42	5847.02	0.0823744	0.0403893	2.03951	0.0413989	0.479712	Same	7.79227
HLA-DQA1	36.5306	0.155325	0.0761619	2.0394	0.0414102	0.479712	Same	-0.364148
TP53	3000.73	0.0881493	0.0432325	2.03896	0.0414539	0.479712	Same	6.81921
SAMD8	444.95	0.140598	0.0689737	2.03842	0.0415076	0.479827	Same	3.99624
PRKCQ	324.679	0.157266	0.0771697	2.03792	0.0415574	0.479893	Same	3.58681
SUSD6	411.867	0.138755	0.0681008	2.03749	0.0416007	0.479893	Same	3.96784
FBXL14	1767.65	0.121841	0.0598276	2.03653	0.0416969	0.480499	Same	6.06282
BBS12	64.1392	0.17861	0.0877765	2.03482	0.0418687	0.480965	Same	1.24681
DCAF17	727.573	-0.123609	0.0607367	-2.03516	0.0418345	0.480965	Same	4.75278
GUF1	2739.87	-0.0957215	0.0470384	-2.03496	0.0418545	0.480965	Same	6.68355
NMI	64.6686	0.177536	0.0872772	2.03416	0.0419356	0.481229	Same	1.13127
PRKACA	1286.77	0.107384	0.0528614	2.03143	0.0422114	0.48288	Same	5.58615
SLC25A19	434.313	-0.144414	0.0710803	-2.0317	0.0421842	0.48288	Same	3.98529
SPCS3	12514.9	-0.0895459	0.0440769	-2.03158	0.0421957	0.48288	Same	8.86437
ILF2	16136	-0.0818036	0.0403338	-2.02817	0.0425434	0.483196	Same	9.25461
KPNA3	3622.12	-0.0826512	0.0407611	-2.0277	0.0425909	0.483196	Same	7.10097
MYO18A	636.026	0.127774	0.0629599	2.02945	0.0424124	0.483196	Same	4.54983
PM20D2	9476.43	-0.0876631	0.0431877	-2.02982	0.0423752	0.483196	Same	8.47928
RGS16	1356.42	-0.132388	0.0651965	-2.03059	0.0422963	0.483196	Same	5.77112
SPRY2	139.739	0.175342	0.0864561	2.0281	0.0425497	0.483196	Same	2.38243
TBL1X	2397.04	0.0837783	0.0412883	2.0291	0.0424478	0.483196	Same	6.60337
ZMYM6	757.507	0.12047	0.0593894	2.02847	0.0425122	0.483196	Same	4.84866
TRAPPC6B	529.31	0.133069	0.0656621	2.02658	0.0427058	0.483999	Same	4.36644
DIMT1	1396.18	-0.0998811	0.0492973	-2.0261	0.042755	0.484057	Same	5.70007
MGAT3	8631.88	-0.0912314	0.0450419	-2.02548	0.0428184	0.484275	Same	8.41819
MPP6	1151.58	-0.110117	0.0543973	-2.0243	0.0429389	0.48464	Same	5.39609
SPRR2A	59.0054	0.175547	0.0867075	2.02459	0.0429091	0.48464	Same	1.33009
DOCK5	398.289	0.146455	0.0723714	2.02366	0.0430048	0.484885	Same	3.98291
MARS2	1817.42	-0.0910064	0.0450202	-2.02146	0.0432322	0.48695	Same	6.09086
HSPA4L	1606.93	0.112487	0.0556942	2.01973	0.0434116	0.487121	Same	5.71522
MRPS26	1171.99	-0.11695	0.0579303	-2.0188	0.0435083	0.487121	Same	5.46597
SSB	4968.22	-0.0954756	0.0472945	-2.01875	0.0435135	0.487121	Same	7.53706
TMEM72	3063.41	0.10244	0.0507042	2.02035	0.0433474	0.487121	Same	6.7339
TNFRSF17	4272.29	-0.0800257	0.0396345	-2.01909	0.0434778	0.487121	Same	7.28786
ZNF716	79.8226	0.178454	0.0883824	2.01911	0.0434754	0.487121	Same	1.59857
SHC1	5730.53	0.0824806	0.0408809	2.01758	0.0436349	0.487982	Same	7.79441
DDX52	118.59	-0.177116	0.0878393	-2.01637	0.0437614	0.488899	Same	2.11226
FGD3	401.201	0.141973	0.0704608	2.01493	0.0439122	0.489909	Same	4.08319
MRPL41	509.309	-0.144832	0.0718894	-2.01465	0.043941	0.489909	Same	4.24321
ARL5A	2831.87	-0.0980967	0.0487284	-2.01313	0.0441009	0.490988	Same	6.69342
AURKA	3815.8	-0.0783438	0.0389212	-2.01288	0.0441272	0.490988	Same	7.18341
ENOSF1	1071.22	0.121161	0.0602179	2.01205	0.0442147	0.491464	Same	5.30223
SGTA	4733.48	-0.0782449	0.0389125	-2.01079	0.0443476	0.492443	Same	7.48787
SP100	553.621	0.131545	0.0654622	2.00949	0.0444855	0.493474	Same	4.37231
CYTH2	992.506	0.120393	0.0599694	2.00758	0.0446879	0.494745	Same	5.15932
TKT	12908.2	-0.0807909	0.0402433	-2.00756	0.0446902	0.494745	Same	8.92455
USF1	2153.56	0.0934397	0.0465565	2.00702	0.0447476	0.494883	Same	6.32716
SPPL2B	1437.68	0.127171	0.0633934	2.00607	0.0448491	0.495295	Same	5.77058
TMEM147	1380.28	-0.108915	0.0542993	-2.00582	0.0448751	0.495295	Same	5.72159
CD55	434.209	-0.14082	0.0702422	-2.00478	0.0449865	0.49572	Same	4.03827
GLCE	542.981	0.135779	0.0677615	2.00377	0.0450942	0.49572	Same	4.41651
LOC102724745	139.586	0.174551	0.0870862	2.00435	0.0450325	0.49572	Same	2.18612
SSBP4	679.92	-0.140529	0.0701306	-2.00381	0.0450899	0.49572	Same	4.69915
LIG1	3007.03	-0.083681	0.0417765	-2.00306	0.0451706	0.496064	Same	6.79515
GPD1L	1312.24	-0.104198	0.0520544	-2.00171	0.0453155	0.497158	Same	5.6065
ARHGEF3	813.665	0.115646	0.0578311	1.99973	0.0455298	0.497897	Same	5.20878
FOXO3	4202.23	0.0965831	0.0483058	1.99941	0.0455642	0.497897	Same	7.46548
P2RX1	122.174	0.175299	0.0876298	2.00046	0.0454511	0.497897	Same	2.02092
RPS13	9221.64	-0.0677136	0.0338653	-1.9995	0.0455544	0.497897	Same	8.47075
SLC47A1	753.766	-0.114427	0.0572819	-1.99761	0.0457592	0.499439	Same	4.99168
SOCS2	259.736	0.155115	0.0776636	1.99727	0.0457963	0.499439	Same	3.3065
RABAC1	465.657	-0.13802	0.0691249	-1.99667	0.0458608	0.499646	Same	4.17456
ASPH	725.593	-0.123651	0.0619617	-1.9956	0.0459774	0.499925	Same	4.70566
PCBD1	799.637	0.121002	0.0606293	1.99577	0.0459587	0.499925	Same	4.97155
WASL	417.631	-0.134463	0.0674135	-1.99459	0.0460873	0.500623	Same	4.0311
C10orf2	2131.53	-0.100598	0.0504557	-1.99379	0.0461754	0.50107	Same	6.3144
PITPNC1	2180.93	-0.0932839	0.0467968	-1.99338	0.0462196	0.50107	Same	6.3978
HIRA	4585.56	-0.0800194	0.0401802	-1.99151	0.0464248	0.502798	Same	7.44035
ALDH5A1	895.065	-0.11089	0.0557188	-1.99018	0.0465713	0.503586	Same	5.01159
ZNF438	158.079	-0.169746	0.0852991	-1.99002	0.0465892	0.503586	Same	2.5337
LOC105373286	52.8015	0.16959	0.085286	1.98848	0.0467586	0.504423	Same	1.11347
PLPP6	312.343	0.147478	0.0741523	1.98885	0.0467172	0.504423	Same	3.5831
KLF9	95.2047	0.175527	0.0883063	1.98771	0.046844	0.504848	Same	1.93518
PRDX4	2467.7	-0.0948935	0.0477564	-1.98703	0.0469186	0.505157	Same	6.56025
KDM2B	2684.52	-0.0875197	0.0440889	-1.98507	0.0471364	0.507005	Same	6.66603
PDHA1	6970.44	-0.0684128	0.0344772	-1.98429	0.0472231	0.50744	Same	8.03803
CLK3	795.694	0.118049	0.0595078	1.98376	0.0472825	0.507582	Same	4.91635
TEP1	355.93	0.142837	0.0720252	1.98315	0.0473511	0.507822	Same	3.76446
SNX2	1378.34	0.104011	0.0524788	1.98196	0.0474836	0.508746	Same	5.73513
ECE2	433.098	-0.144921	0.0731894	-1.98008	0.0476943	0.510009	Same	3.95598
JAK2	357.479	0.156641	0.0791013	1.98026	0.0476747	0.510009	Same	3.61145
SAMD9L	4216.35	0.0998339	0.0504379	1.97934	0.0477773	0.510399	Same	7.34228
CDC25B	4806.5	0.0832925	0.0421378	1.97667	0.0480787	0.510626	Same	7.63225
HSPD1	38002.1	-0.0775434	0.0392372	-1.97627	0.048124	0.510626	Same	10.4973
RIOK1	1240.64	-0.0993027	0.0502418	-1.97649	0.0480988	0.510626	Same	5.49625
SEMA4B	330.43	0.146551	0.0741289	1.97697	0.0480452	0.510626	Same	3.62586
SFXN4	1597.38	-0.0922157	0.0466341	-1.97743	0.0479932	0.510626	Same	5.93063
SNAPC1	187.815	-0.166978	0.0844166	-1.97803	0.0479258	0.510626	Same	2.75954
STX4	428.286	0.139201	0.070383	1.97776	0.0479556	0.510626	Same	3.9579
KLHL8	2083.45	-0.107279	0.0543206	-1.97492	0.0482769	0.511754	Same	6.26829
JRK	1234.31	0.112747	0.0571333	1.97341	0.0484493	0.513086	Same	5.57523
CBX5	14257.2	0.0794869	0.0402933	1.97271	0.0485288	0.513432	Same	9.16482
ABI1	2819.85	0.0805939	0.0408658	1.97216	0.0485917	0.513603	Same	6.73542
LYPLA1	2978.22	-0.0981536	0.0498067	-1.97069	0.0487592	0.514878	Same	6.80628
CEP70	3129.07	0.089817	0.045598	1.96976	0.0488662	0.515483	Same	6.97693
PDIA5	748.559	-0.116785	0.0593005	-1.96937	0.0489103	0.515483	Same	4.80968
L2HGDH	632.342	-0.12744	0.0648137	-1.96625	0.0492693	0.518769	Same	4.57221
PNPLA4	58.5971	-0.168656	0.085837	-1.96484	0.0494331	0.519995	Same	1.14115
EPB41L2	2132.77	0.0873859	0.0445396	1.96198	0.0497645	0.52248	Same	6.33145
PODXL	897.135	-0.108576	0.0553311	-1.96229	0.0497282	0.52248	Same	5.02126
ANP32A	8850.77	0.0623038	0.0318272	1.95756	0.0502816	0.527404	Same	8.4031
CTSB	1345.4	0.107661	0.0550495	1.95572	0.0504984	0.527616	Same	5.65642
DHX32	99.1015	0.172656	0.088263	1.95615	0.0504478	0.527616	Same	1.91931
MTUS1	317.248	0.148667	0.0759902	1.9564	0.0504181	0.527616	Same	3.55373
MYL6B	442.618	-0.137171	0.0701095	-1.95653	0.0504031	0.527616	Same	4.08855
TWF2	783.051	-0.115626	0.0591333	-1.95535	0.050542	0.527616	Same	4.88171
CHML	7544.1	-0.0787633	0.0402975	-1.95454	0.0506369	0.528105	Same	8.20195
ANKZF1	1222.6	0.100467	0.0514399	1.95309	0.0508094	0.52818	Same	5.47535
COG4	2102.27	0.0860929	0.0440856	1.95286	0.0508365	0.52818	Same	6.34084
HSD17B12	2407.68	0.0835107	0.0427441	1.95374	0.0507325	0.52818	Same	6.52833
TMED3	1319.91	-0.105657	0.0540979	-1.95308	0.0508107	0.52818	Same	5.61816
ARL6IP6	863.607	-0.117794	0.0604179	-1.94965	0.0512176	0.530633	Same	4.96866
ATP5G3	13234.3	-0.0737848	0.0378349	-1.95018	0.0511551	0.530633	Same	8.9475
UBA3	1855.73	0.0974327	0.0499734	1.94969	0.051213	0.530633	Same	6.08429
POMGNT2	433.08	-0.134489	0.0690006	-1.9491	0.0512839	0.53082	Same	4.02187
BUB1	9158.56	0.0714256	0.03667	1.94779	0.0514401	0.531434	Same	8.45449
OSTF1	976.827	0.111883	0.0574332	1.94805	0.0514087	0.531434	Same	5.2224
NDUFAF5	403.511	-0.134228	0.06897	-1.94618	0.0516329	0.532926	Same	3.8801
EPHB1	35.6232	0.156642	0.0805597	1.94442	0.0518451	0.533797	Same	0.268442
FTSJ1	2106.97	-0.0872818	0.0449198	-1.94306	0.052009	0.533797	Same	6.32845
MITF	199.114	-0.158729	0.0816793	-1.94331	0.0519782	0.533797	Same	2.92231
OCRL	1174.66	0.101709	0.0523222	1.94389	0.0519087	0.533797	Same	5.51999
SH3BGRL	2034.21	0.0953218	0.0490522	1.94327	0.0519831	0.533797	Same	6.2444
YRDC	1019.72	-0.108026	0.0555859	-1.9434	0.051968	0.533797	Same	5.23017
PEMT	676.802	-0.118442	0.0610282	-1.94077	0.0522863	0.536143	Same	4.66853
MND1	1259.57	-0.103366	0.0532755	-1.94022	0.0523528	0.536323	Same	5.45575
ANKRD50	2217.09	0.0999598	0.051648	1.9354	0.0529406	0.53864	Same	6.47419
C2orf68	885.308	0.114143	0.0589608	1.93591	0.0528789	0.53864	Same	5.06934
FAM117A	1216.54	0.097543	0.0503501	1.93729	0.0527094	0.53864	Same	5.53856
LGALS17A	126.281	0.169988	0.0877204	1.93784	0.0526428	0.53864	Same	2.64399
MAP3K10	260.185	0.153021	0.0790616	1.93546	0.0529335	0.53864	Same	3.31319
NF1	1485.22	0.116865	0.0604152	1.93436	0.0530694	0.53864	Same	5.83897
RMI2	511.069	0.134681	0.0696218	1.93446	0.0530566	0.53864	Same	4.23943
SOX11	77.0151	0.170469	0.0880202	1.93671	0.0527812	0.53864	Same	1.47074
TRIP13	5315.11	-0.0662038	0.0342106	-1.93518	0.052968	0.53864	Same	7.6424
WDTC1	979.526	0.118341	0.061169	1.93466	0.0530326	0.53864	Same	5.17542
SKAP2	1139.49	0.112812	0.0583574	1.93312	0.0532219	0.539689	Same	5.38283
MRPS35	3353.4	-0.0786147	0.0406922	-1.93194	0.0533673	0.540166	Same	6.95557
REXO4	1558.23	-0.0950189	0.0491762	-1.93221	0.0533333	0.540166	Same	5.87652
ARHGEF17	78.5372	0.17044	0.0882425	1.9315	0.0534218	0.54022	Same	1.83461
DDX31	1275.52	-0.0977436	0.0506523	-1.9297	0.0536441	0.540224	Same	5.58364
DYNC1LI2	2625.89	0.0787483	0.0407988	1.93016	0.0535865	0.540224	Same	6.63307
FKBP1A	4473.32	-0.0851107	0.0440741	-1.93108	0.0534732	0.540224	Same	7.40211
KLLN	225.509	0.154927	0.0802937	1.9295	0.0536682	0.540224	Same	3.25797
ZC4H2	448.471	0.139689	0.0723714	1.93017	0.0535858	0.540224	Same	4.0751
MEF2D	5521.69	-0.0899656	0.0466704	-1.92768	0.0538951	0.541515	Same	7.57268
TRIM8	1166.48	0.112971	0.0586025	1.92774	0.0538871	0.541515	Same	5.46996
C3AR1	71.1778	0.168394	0.0873874	1.92698	0.0539825	0.541897	Same	1.71902
NUB1	583.282	0.119505	0.0620366	1.92637	0.0540583	0.542163	Same	4.41391
FRMD6	2715.13	-0.0885594	0.0460206	-1.92434	0.0543119	0.543865	Same	6.69294
TRAPPC6A	49.8737	0.164187	0.0853263	1.92422	0.054327	0.543865	Same	0.975868
CHCHD2	5502.86	-0.0789019	0.0410254	-1.92325	0.0544491	0.544095	Same	7.70021
NDRG1	74.8786	0.169774	0.0882647	1.92346	0.0544223	0.544095	Same	1.68085
CNOT7	4061.13	-0.0773449	0.0402751	-1.92042	0.0548054	0.545773	Same	7.26952
GLTSCR1L	761.597	-0.112094	0.058344	-1.92125	0.0547	0.545773	Same	4.8609
LOC105373370	47.7001	0.163682	0.085236	1.92033	0.0548159	0.545773	Same	0.836886
RASSF8	327.583	-0.138614	0.0721808	-1.92036	0.0548118	0.545773	Same	3.64078
SUSD1	169.444	0.162611	0.0847313	1.91914	0.0549672	0.546785	Same	2.74646
IGSF8	808.502	-0.121005	0.0631718	-1.91549	0.0554305	0.550894	Same	4.8888
FAM129B	587.501	0.140966	0.0736292	1.91454	0.0555511	0.551593	Same	4.4735
MMACHC	965.292	-0.110467	0.0577723	-1.91212	0.0558613	0.553347	Same	5.22083
RAB8B	913.048	0.117642	0.0615209	1.91223	0.0558462	0.553347	Same	5.05113
RRP1	2402.42	-0.0990431	0.0518013	-1.91198	0.0558789	0.553347	Same	6.51907
SNHG8	2111.53	-0.118799	0.0621791	-1.9106	0.056056	0.554601	Same	6.34746
CNKSR2	728.234	-0.117991	0.0617722	-1.91009	0.0561214	0.554748	Same	4.75718
CALR	26962.2	0.0687788	0.0360332	1.90876	0.0562925	0.554941	Same	10.0267
TSKU	281.82	-0.150357	0.0787617	-1.90901	0.0562605	0.554941	Same	3.35784
UBR3	1471.68	0.106312	0.0556768	1.90944	0.0562048	0.554941	Same	5.7972
CLASP1	2570.74	0.0860288	0.045096	1.90768	0.0564323	0.555322	Same	6.61845
SF3A3	6146.67	-0.0693174	0.03633	-1.90799	0.056392	0.555322	Same	7.84277
ISCA1	675.619	-0.126174	0.066189	-1.90627	0.0566157	0.556628	Same	4.65548
EYA1	2502.79	0.0860711	0.0451652	1.9057	0.0566897	0.556857	Same	6.59461
ANKS6	698.83	-0.121595	0.0639148	-1.90246	0.0571111	0.557368	Same	4.64029
GPN3	964.615	-0.104651	0.0550163	-1.90218	0.0571477	0.557368	Same	5.17803
HOST2	541.751	0.120654	0.0633853	1.9035	0.0569751	0.557368	Same	4.4257
KAT2B	495.519	0.145542	0.0765047	1.90239	0.0571201	0.557368	Same	4.30523
RPL41	340.136	-0.138321	0.072669	-1.90344	0.0569832	0.557368	Same	3.76253
SLC16A1	4260.45	-0.0740967	0.0389307	-1.9033	0.0570017	0.557368	Same	7.35398
TCEB1	2359.85	-0.103497	0.0544068	-1.90229	0.0571338	0.557368	Same	6.48031
TRRAP	4036.79	0.0847342	0.0445411	1.90238	0.0571212	0.557368	Same	7.34779
PPDPF	1999.66	-0.100916	0.0531566	-1.89846	0.0576351	0.561622	Same	6.32733
CACNB3	35.5532	0.151471	0.0798091	1.89792	0.0577066	0.561623	Same	0.308952
SSSCA1	1387.74	-0.107275	0.0565294	-1.89769	0.0577374	0.561623	Same	5.66833
CPNE4	63.6897	0.165111	0.087046	1.89682	0.0578512	0.562232	Same	1.36441
DSG2	499.011	-0.124256	0.0656165	-1.89366	0.0582695	0.562811	Same	4.29837
FBF1	274.135	0.146515	0.0773537	1.89409	0.0582126	0.562811	Same	3.28079
GCFC2	833.155	-0.112328	0.0592592	-1.89554	0.0580207	0.562811	Same	4.92342
MUT	1385.21	0.0971403	0.0512442	1.89563	0.0580083	0.562811	Same	5.75844
POLB	767.217	-0.111327	0.0587678	-1.89435	0.0581785	0.562811	Same	4.82071
ST3GAL6	788.316	-0.111138	0.0586895	-1.89367	0.0582691	0.562811	Same	4.83754
TAF4B	2172.08	-0.0837838	0.0442249	-1.89449	0.0581596	0.562811	Same	6.4038
EPT1	3177.68	-0.0887537	0.0468804	-1.89319	0.0583321	0.56292	Same	6.87556
TP53BP2	2953.15	0.081822	0.0432386	1.89234	0.0584462	0.563526	Same	6.84716
IMPAD1	4167.34	-0.0822528	0.0434775	-1.89185	0.0585114	0.56366	Same	7.32699
FASTKD3	1038.2	-0.104205	0.0551122	-1.89077	0.0586546	0.564544	Same	5.25044
COMMD8	897.359	-0.120464	0.0637303	-1.89021	0.0587299	0.564774	Same	5.03921
CARHSP1	1732.64	0.0876684	0.0464262	1.88834	0.0589806	0.565115	Same	6.0338
CECR2	44.4813	-0.156922	0.083141	-1.88741	0.0591045	0.565115	Same	1.00541
GNAI2	4818.73	0.0785002	0.0416101	1.88657	0.0592188	0.565115	Same	7.54244
IFFO2	74.4651	-0.166144	0.0880649	-1.88661	0.059213	0.565115	Same	1.46144
NARF	1763.84	0.0864864	0.0458451	1.88649	0.0592285	0.565115	Same	6.05633
NBEAL1	2415.08	0.0872724	0.046223	1.88807	0.059016	0.565115	Same	6.66795
PAK1	3362.12	0.0834953	0.0442264	1.8879	0.0590389	0.565115	Same	6.9999
RUFY2	252.64	0.148518	0.0787192	1.88668	0.0592037	0.565115	Same	3.21584
SNRPB2	2153.33	-0.0872813	0.0462594	-1.88678	0.0591901	0.565115	Same	6.32615
CCSAP	2137.48	-0.0808975	0.0428936	-1.886	0.0592944	0.565121	Same	6.3344
EZR	9204.83	0.063109	0.0334803	1.88496	0.059435	0.565121	Same	8.45597
PGAP2	765.111	-0.107075	0.0568023	-1.88505	0.0594225	0.565121	Same	4.84067
RRP9	1127.53	-0.10272	0.0544843	-1.88532	0.0593872	0.565121	Same	5.40761
CDKN2B-AS1	127.988	0.16424	0.0871597	1.88435	0.0595173	0.565414	Same	2.27596
NUDT16	835.396	0.111256	0.0590565	1.8839	0.059579	0.565511	Same	5.01532
MRPS10	1659.36	-0.100189	0.0532597	-1.88115	0.0599514	0.568555	Same	5.9958
PEX5	2163.41	-0.0877877	0.0467101	-1.87942	0.0601877	0.570303	Same	6.35086
IQSEC1	67.7861	0.16405	0.0873784	1.87746	0.0604544	0.570994	Same	1.22341
NAP1L1	16922.9	-0.0773766	0.0412156	-1.87736	0.0604685	0.570994	Same	9.31795
PPAT	3211.48	-0.0776784	0.0413538	-1.87839	0.0603282	0.570994	Same	6.93034
SMPD1	187.284	0.156896	0.083567	1.87749	0.0604508	0.570994	Same	2.7862
ARL1	1417.08	-0.10464	0.0557942	-1.87547	0.0607278	0.571555	Same	5.66987
DTWD1	437.146	-0.132829	0.0708268	-1.87541	0.0607362	0.571555	Same	4.07
HSPB1	907	0.122227	0.0651437	1.87627	0.0606178	0.571555	Same	5.03815
NOCT	904.243	-0.105954	0.0564911	-1.87558	0.0607126	0.571555	Same	5.0703
AGPAT5	3811.32	-0.0775347	0.0413723	-1.87407	0.0609202	0.57189	Same	7.16158
ALDH6A1	734.234	0.115811	0.061823	1.87326	0.0610322	0.57189	Same	4.80447
FAM46A	124.947	0.164841	0.087933	1.87462	0.0608456	0.57189	Same	2.28658
HLA-A	2122.82	0.0953929	0.0509176	1.87348	0.0610025	0.57189	Same	6.37841
VMP1	1650.48	0.0900162	0.0480464	1.87353	0.0609955	0.57189	Same	5.92769
ABCE1	7710.16	-0.0754901	0.0403231	-1.87213	0.0611889	0.572303	Same	8.17236
CD47	2367.62	0.0831785	0.044444	1.87153	0.0612711	0.572303	Same	6.43889
HEXIM1	1849.65	0.0938474	0.0501337	1.87194	0.0612149	0.572303	Same	6.11804
LOC101928103	78.1823	0.164635	0.0879726	1.87144	0.0612847	0.572303	Same	1.62315
ENOPH1	2959.87	-0.0878282	0.0469794	-1.8695	0.0615527	0.574318	Same	6.80368
ZC3H12C	145.713	0.160679	0.0859679	1.86906	0.0616141	0.574402	Same	2.48535
CHN1	113.084	0.16497	0.0883665	1.86689	0.0619175	0.576129	Same	2.16616
MTRR	4394.69	-0.0728574	0.0390185	-1.86725	0.0618663	0.576129	Same	7.32761
SLC39A6	3632.78	-0.0798456	0.0427758	-1.86661	0.0619567	0.576129	Same	7.09904
UTP3	7623.34	-0.0696293	0.0373276	-1.86536	0.0621312	0.577263	Same	8.18468
ZFP14	121.292	-0.163304	0.0875799	-1.86463	0.0622333	0.577723	Same	2.21496
MYO10	582.179	-0.113942	0.0611292	-1.86396	0.0623278	0.578111	Same	4.4676
SRPK2	2884.69	0.0784946	0.0421301	1.86315	0.0624414	0.578676	Same	6.78399
FAM118A	579.984	-0.119	0.0639048	-1.86214	0.0625833	0.579159	Same	4.40052
HMGCS1	3068.54	-0.10322	0.0554355	-1.86199	0.0626046	0.579159	Same	6.71177
PALLD	1042.5	0.105613	0.0567305	1.86166	0.0626516	0.579159	Same	5.26544
STARD9	932.073	0.106218	0.0570693	1.86121	0.0627149	0.579255	Same	5.11856
CHD1	2059.17	-0.0945387	0.0508823	-1.85799	0.0631707	0.579317	Same	6.28159
HGSNAT	354.14	0.136223	0.0732431	1.85987	0.062904	0.579317	Same	3.74103
LOC100506472	82.0094	-0.164439	0.0883744	-1.86071	0.0627855	0.579317	Same	1.51995
MYCN	209.43	-0.152638	0.0821148	-1.85883	0.063051	0.579317	Same	3.0142
STX3	213.118	-0.150406	0.0808892	-1.85941	0.0629697	0.579317	Same	2.93662
TMEM170B	473.977	-0.124277	0.0668527	-1.85897	0.0630307	0.579317	Same	4.09807
TRIM58	2795.87	-0.0855233	0.0460012	-1.85915	0.0630056	0.579317	Same	6.70639
UFM1	2196.89	-0.0815817	0.043903	-1.85823	0.0631368	0.579317	Same	6.35874
ZNF462	241.43	0.151224	0.0813989	1.85781	0.0631963	0.579317	Same	3.28261
PAPSS1	2430.75	0.0784113	0.0422184	1.85728	0.063272	0.579527	Same	6.46998
PAICS	19510.4	-0.0601954	0.0324347	-1.85589	0.0634689	0.580846	Same	9.54331
AHSA2	813.91	0.119531	0.0645191	1.85264	0.0639336	0.583155	Same	4.86125
ANKRD13D	983.81	0.117196	0.0632249	1.85364	0.0637908	0.583155	Same	5.11828
DNMBP	146.412	-0.159338	0.0859949	-1.85288	0.0638991	0.583155	Same	2.41381
MRPS2	1534.68	-0.0936852	0.050555	-1.85313	0.0638631	0.583155	Same	5.84448
CBWD1	767.869	-0.106751	0.057679	-1.85079	0.0642004	0.585103	Same	4.84064
MRPS12	2026.01	-0.105643	0.0571043	-1.85	0.0643142	0.585654	Same	6.27068
SMYD3	296.11	-0.137658	0.0744398	-1.84926	0.0644203	0.586134	Same	3.46349
RCN2	1241.24	-0.114063	0.061707	-1.84845	0.0645366	0.586706	Same	5.49571
RAI14	196.484	0.152182	0.0823465	1.84807	0.0645921	0.586725	Same	2.86997
IFI16	52.696	0.159116	0.0861768	1.84639	0.0648351	0.588446	Same	1.05161
RAC1	1881.69	0.0836922	0.0453585	1.84513	0.0650187	0.58956	Same	6.17734
TMEM109	6151.57	-0.0797321	0.0432197	-1.84481	0.0650652	0.58956	Same	7.85815
ATHL1	1173.57	-0.113065	0.0613066	-1.84425	0.0651461	0.589564	Same	5.47806
CFI	36.0777	-0.148689	0.0806309	-1.84407	0.0651731	0.589564	Same	0.734044
AXIN1	1251.2	-0.096146	0.0521786	-1.84263	0.065383	0.590156	Same	5.58507
BAK1	1290.84	0.092782	0.0503665	1.84214	0.0654552	0.590156	Same	5.65597
CCSER1	382.348	-0.133411	0.072428	-1.84198	0.0654783	0.590156	Same	3.79519
GTPBP4	8045.46	-0.0644558	0.0349965	-1.84178	0.0655072	0.590156	Same	8.2275
SLC20A1	2842.07	-0.0785801	0.0426396	-1.84289	0.0653449	0.590156	Same	6.70151
POLR2H	1436.44	-0.0906936	0.0492933	-1.83988	0.0657861	0.592183	Same	5.74038
SCML2	1782.5	-0.0878175	0.0477523	-1.83902	0.0659119	0.592829	Same	6.03141
CDC42SE2	2233.18	0.0979184	0.0532792	1.83783	0.0660869	0.593916	Same	6.41708
MFSD6	1702.85	-0.0900649	0.0490307	-1.83691	0.0662232	0.594655	Same	6.07994
LOC102723897	45.5974	0.155696	0.0847783	1.83651	0.066282	0.594697	Same	0.838882
RNF25	642.67	0.116433	0.0634233	1.8358	0.0663871	0.595153	Same	4.61945
ARV1	1030.98	-0.101073	0.0550932	-1.83458	0.0665684	0.596183	Same	5.22806
SLC44A1	4999.7	0.0797101	0.0434555	1.83429	0.0666105	0.596183	Same	7.60853
FBXW11	858.709	-0.10348	0.05643	-1.83378	0.0666869	0.596381	Same	5.05911
DNASE1L2	134.517	-0.158212	0.086413	-1.83089	0.0671173	0.599174	Same	2.30884
FGF17	137.746	0.158899	0.0868197	1.83022	0.0672175	0.599174	Same	2.26589
FLNB	1224.01	0.107174	0.0585551	1.83031	0.0672031	0.599174	Same	5.4246
PARP1	39646.1	0.0510231	0.0278719	1.83063	0.067156	0.599174	Same	10.5936
POLR3K	1739.67	-0.0965193	0.0527826	-1.82862	0.0674562	0.600815	Same	6.06105
NOS3	139.24	-0.160631	0.0879478	-1.82644	0.067784	0.603244	Same	2.29454
CAPZB	6090.13	0.0705929	0.0387351	1.82245	0.0683863	0.60492	Same	7.87801
EVI5	446.497	-0.125083	0.0685488	-1.82472	0.068043	0.60492	Same	4.08235
ITSN1	480.993	0.119963	0.0657967	1.82324	0.0682668	0.60492	Same	4.13967
KCTD21	102.821	0.160469	0.0880193	1.82311	0.0682874	0.60492	Same	1.94876
MRPS15	2156.97	-0.0837806	0.0459849	-1.82191	0.068468	0.60492	Same	6.33245
RANBP1	5349.62	-0.0818377	0.044876	-1.82364	0.0682068	0.60492	Same	7.65538
SLCO3A1	879.18	-0.103681	0.0569009	-1.82213	0.0684347	0.60492	Same	5.00099
SYCE2	83.4351	0.161113	0.0883364	1.82385	0.0681742	0.60492	Same	1.53579
XRCC1	1027.48	0.107772	0.0591347	1.82248	0.0683827	0.60492	Same	5.27108
API5	4955.27	-0.0678243	0.0373964	-1.81366	0.0697307	0.606801	Same	7.57014
ARSA	200.787	0.149229	0.0821442	1.81668	0.0692667	0.606801	Same	2.91389
ASF1B	2543.82	0.0786102	0.0433091	1.8151	0.0695088	0.606801	Same	6.58169
FAM73A	374.292	-0.129108	0.0711609	-1.81432	0.0696288	0.606801	Same	3.80511
FUT10	157.395	0.157716	0.0867592	1.81786	0.0690851	0.606801	Same	2.48875
GEM	66.5815	-0.16023	0.0880655	-1.81944	0.0688446	0.606801	Same	1.545
GLRX	217.429	0.151734	0.0834597	1.81806	0.0690557	0.606801	Same	2.95926
GPR132	641.772	0.123851	0.0681044	1.81854	0.0689812	0.606801	Same	4.56851
LETM1	2765.11	-0.0867481	0.047744	-1.81694	0.069226	0.606801	Same	6.72655
LINC01535	44.8182	-0.150457	0.0829237	-1.8144	0.0696154	0.606801	Same	0.664905
LTV1	2267.87	-0.0805943	0.0443781	-1.81608	0.0693578	0.606801	Same	6.40461
MRPL44	1763.87	-0.0819275	0.0451421	-1.81488	0.0695422	0.606801	Same	6.02434
PRKRIP1	49.2576	-0.154743	0.0853066	-1.81396	0.0696839	0.606801	Same	0.849688
PSMD5	1449.95	0.0876697	0.0481973	1.81898	0.0689151	0.606801	Same	5.83436
SOCS3	83.0822	0.160675	0.088357	1.81847	0.0689923	0.606801	Same	1.69472
TET2	1281.9	0.0984409	0.0541861	1.81672	0.0692602	0.606801	Same	5.61205
TMEM255A	1221.02	-0.103458	0.0570411	-1.81374	0.0697176	0.606801	Same	5.68526
TRMT11	412.504	0.125125	0.0689805	1.81392	0.0696897	0.606801	Same	4.00463
ZBED6	263.967	0.144827	0.0797211	1.81667	0.0692677	0.606801	Same	3.39117
HS6ST1	778.299	-0.11769	0.0649238	-1.81275	0.0698708	0.607538	Same	4.84021
LRP5	1580.68	-0.0886731	0.0489302	-1.81223	0.06995	0.607746	Same	5.94156
AASDHPPT	3454.09	-0.0748607	0.0413297	-1.8113	0.0700938	0.607776	Same	7.03267
EPHB2	2281.3	-0.0881242	0.0486944	-1.80974	0.0703365	0.607776	Same	6.46257
FBXO41	1970.98	-0.101477	0.0560683	-1.80988	0.0703149	0.607776	Same	6.19485
KLHL20	1211.06	0.104321	0.0576565	1.80935	0.0703962	0.607776	Same	5.51108
LOC100129316	178.864	0.15396	0.08504	1.81045	0.0702268	0.607776	Same	2.67312
MRPL19	2537.88	-0.0854546	0.0472248	-1.80953	0.0703689	0.607776	Same	6.5812
SMCR8	1855.83	0.0800079	0.0441998	1.81014	0.070274	0.607776	Same	6.14417
VPS33A	1187.71	0.0907689	0.0501644	1.80943	0.0703843	0.607776	Same	5.50969
SPIB	114.997	-0.159169	0.0880001	-1.80873	0.0704924	0.608129	Same	1.94868
FAM3C	402.851	-0.125865	0.0696363	-1.80747	0.0706891	0.609347	Same	3.87469
AMPD1	963.823	-0.118371	0.0655627	-1.80546	0.0710021	0.60977	Same	5.59508
GLDC	4653.5	-0.0736376	0.040812	-1.80431	0.0711825	0.60977	Same	7.43189
GMFB	1683.11	-0.0847187	0.0468943	-1.80659	0.0708266	0.60977	Same	6.047
GNG7	1065.22	-0.103582	0.0573733	-1.8054	0.0710127	0.60977	Same	5.15832
MORN2	79.2377	-0.159424	0.0883441	-1.80457	0.0711413	0.60977	Same	1.56382
RTP4	76.5808	0.15884	0.0879571	1.80588	0.0709378	0.60977	Same	1.53109
SMCHD1	7735.54	-0.0812579	0.0450235	-1.80479	0.0711082	0.60977	Same	8.21161
TSR1	6059.44	-0.0667339	0.036979	-1.80464	0.0711306	0.60977	Same	7.87366
BHLHE40	383.447	0.130277	0.0722463	1.80324	0.0713505	0.610466	Same	3.67853
DCUN1D5	3440.67	-0.0687701	0.0381549	-1.8024	0.0714833	0.610466	Same	7.01758
TEX2	1360.03	-0.0914794	0.0507475	-1.80264	0.0714451	0.610466	Same	5.66156
TNKS1BP1	2437.95	-0.0948593	0.0526301	-1.80238	0.071486	0.610466	Same	6.55698
DOCK9	1218.79	-0.0911832	0.0506401	-1.80061	0.0717642	0.61076	Same	5.477
GLUD1	4938.37	0.0793282	0.0440485	1.80093	0.0717141	0.61076	Same	7.53898
GPAT3	635.778	0.108916	0.0604943	1.80043	0.0717933	0.61076	Same	4.82228
TMEM70	1449.49	-0.0950486	0.0527905	-1.80049	0.0717837	0.61076	Same	5.70905
WDR54	203.866	0.146975	0.0816349	1.80039	0.0717985	0.61076	Same	2.93185
CD96	144.397	0.155155	0.0862558	1.79878	0.0720533	0.612248	Same	2.62883
PBX3	180.918	0.148799	0.0827316	1.79858	0.0720849	0.612248	Same	2.87421
ZBTB14	605.248	0.117739	0.0655346	1.79659	0.0724008	0.614456	Same	4.53383
LANCL1	1488.77	-0.0990736	0.0551709	-1.79576	0.0725327	0.614625	Same	5.74758
SMARCC2	3095.8	0.0713888	0.039754	1.79576	0.072532	0.614625	Same	6.92187
ARID5A	1960.76	0.101463	0.0565314	1.7948	0.0726849	0.614638	Same	6.25633
EIF3K	5814.41	-0.0772782	0.0430592	-1.7947	0.0727021	0.614638	Same	7.74938
SLC29A2	862.949	-0.0997717	0.0555885	-1.79483	0.0726813	0.614638	Same	5.02873
ADAT2	883.616	-0.102237	0.0570138	-1.7932	0.072941	0.614849	Same	4.96844
CAV1	89.2204	0.157969	0.0881193	1.79267	0.0730258	0.614849	Same	2.05271
DHX33	1940.11	-0.0784969	0.0438513	-1.79007	0.0734424	0.614849	Same	6.19827
ERO1A	3112.01	-0.0821248	0.0458511	-1.79112	0.073274	0.614849	Same	6.92728
KIAA0895L	562.77	0.116054	0.0648199	1.79041	0.0733882	0.614849	Same	4.34292
KLHL5	41.6255	0.148911	0.0831355	1.79118	0.0732639	0.614849	Same	0.249926
LAT	220.394	0.145665	0.0813436	1.79074	0.0733351	0.614849	Same	3.02654
LOC100506473	215.171	-0.148935	0.08309	-1.79246	0.07306	0.614849	Same	3.00649
NOL10	2551.57	-0.0831909	0.0464875	-1.78953	0.0735292	0.614849	Same	6.57088
QDPR	2068.41	0.0889686	0.0497066	1.78987	0.0734741	0.614849	Same	6.35079
SCYL3	643.185	0.116971	0.0653198	1.79074	0.0733344	0.614849	Same	4.59979
SEMA3G	162.288	-0.152072	0.0848069	-1.79316	0.0729481	0.614849	Same	2.55884
SPRYD7	360.081	-0.130327	0.0728284	-1.7895	0.0735339	0.614849	Same	3.70592
STK17B	9401.36	-0.065282	0.0364211	-1.79242	0.0730657	0.614849	Same	8.42068
TLE3	4814.91	0.0894234	0.0499768	1.7893	0.0735669	0.614849	Same	7.57138
RPF2	1725.12	-0.087485	0.0489073	-1.78879	0.0736481	0.61506	Same	6.05708
NIFK	1515.79	-0.0870316	0.0486741	-1.78804	0.0737688	0.615599	Same	5.85996
FAM46C	10118.1	0.0666443	0.037328	1.78537	0.074201	0.617157	Same	8.62811
GPRIN1	538.459	0.114515	0.0641392	1.78541	0.0741946	0.617157	Same	4.33168
OPA1	4246.71	-0.0731743	0.0409748	-1.78584	0.0741259	0.617157	Same	7.31107
PYCR2	4116.97	-0.076871	0.0430613	-1.78515	0.0742364	0.617157	Same	7.2981
TRMT6	1817.88	-0.0828415	0.0463889	-1.7858	0.0741309	0.617157	Same	6.10396
AURKAIP1	3944.79	-0.097606	0.0547222	-1.78366	0.0744784	0.6187	Same	7.21919
BCLAF1	7290.49	-0.0725452	0.0407046	-1.78223	0.074711	0.619228	Same	8.09597
GUCY1A2	142.564	-0.153988	0.0863726	-1.78284	0.0746126	0.619228	Same	2.35564
STARD4-AS1	51.0582	0.151934	0.0852375	1.78248	0.0746718	0.619228	Same	0.766875
ADAM9	1448.47	-0.084072	0.0472022	-1.78111	0.0748952	0.62019	Same	5.83195
TDG	2171.18	-0.0912157	0.0512208	-1.78083	0.0749401	0.62019	Same	6.32574
ERMP1	2009.35	0.0938434	0.0527221	1.77996	0.0750818	0.620895	Same	6.25066
JAKMIP1	2369.18	-0.0824176	0.0463185	-1.77937	0.0751795	0.621235	Same	6.3956
DUSP4	4163.6	0.0845098	0.0475091	1.77881	0.0752703	0.621517	Same	7.42833
TGOLN2	4191.24	0.0671084	0.0377379	1.77828	0.0753585	0.621778	Same	7.27504
COA4	1974.39	-0.0835503	0.0470331	-1.77641	0.0756648	0.621918	Same	6.18934
DNAJC2	2734.95	-0.0897745	0.0505764	-1.77503	0.0758934	0.621918	Same	6.64148
ELP2	2093.41	-0.0834733	0.0469986	-1.77608	0.0757193	0.621918	Same	6.27575
LOC107985310	63.9794	0.153614	0.0865652	1.77455	0.0759726	0.621918	Same	1.05702
MAPKAPK3	1315.8	-0.0962243	0.0542039	-1.77523	0.0758605	0.621918	Same	5.6148
MOB3A	3293.69	0.0816088	0.0459908	1.77446	0.0759874	0.621918	Same	7.05176
NDUFB9	3710.11	-0.0829634	0.0467321	-1.7753	0.0758485	0.621918	Same	7.15466
NFKB2	5140.61	0.0787176	0.0443571	1.77463	0.0759583	0.621918	Same	7.41748
PFN1	18164.5	0.0730975	0.0411958	1.77439	0.0759983	0.621918	Same	9.43996
SNX6	1289.51	0.0961424	0.0541293	1.77616	0.0757063	0.621918	Same	5.66766
SOAT1	1570.67	0.0861299	0.048522	1.77507	0.0758865	0.621918	Same	5.92637
AHCYL2	321.157	0.132563	0.0747438	1.77357	0.0761341	0.622565	Same	3.65184
TPP1	1472.99	0.108491	0.0612211	1.77212	0.076375	0.62407	Same	5.81745
ABCA7	900.507	0.111365	0.0630702	1.76573	0.0774417	0.624423	Same	4.97205
ATAD3A	3100.76	-0.0942629	0.0533231	-1.76777	0.0770996	0.624423	Same	6.91275
ATP6V1A	2629.32	0.0826965	0.046683	1.77145	0.0764862	0.624423	Same	6.64105
CAB39L	69.2727	-0.154728	0.0874537	-1.76925	0.0768516	0.624423	Same	1.38084
DCBLD1	644.556	0.114271	0.0646955	1.76629	0.0773476	0.624423	Same	4.76541
DLG3	646.269	0.109781	0.0621295	1.76697	0.0772331	0.624423	Same	4.62863
DRP2	92.7541	0.156407	0.08836	1.77011	0.076709	0.624423	Same	1.76634
ENY2	1394.17	-0.085996	0.0486432	-1.76789	0.0770791	0.624423	Same	5.66083
KCTD7	456.55	0.124702	0.0706163	1.7659	0.0774122	0.624423	Same	4.05404
LOC105377167	148.816	0.152014	0.0859293	1.76906	0.0768837	0.624423	Same	2.44806
MTCP1	70.5439	-0.155731	0.088125	-1.76716	0.0772009	0.624423	Same	1.29865
NTHL1	706.078	-0.113313	0.0640609	-1.76884	0.0769214	0.624423	Same	4.6818
SDHAF2	906.692	0.100557	0.0569201	1.76663	0.0772907	0.624423	Same	5.12666
SFMBT1	1130.48	0.0927588	0.0523924	1.77046	0.0766499	0.624423	Same	5.37527
SGSM3	3065.97	0.0832597	0.0470319	1.77028	0.0766802	0.624423	Same	6.86395
SZRD1	3376.28	0.0700674	0.0396698	1.76626	0.0773516	0.624423	Same	7.00152
TP53RK	1383.62	0.0861637	0.0487657	1.76689	0.0772461	0.624423	Same	5.66258
VPS37B	2499.68	0.0830762	0.0469907	1.76793	0.077073	0.624423	Same	6.5308
XPO5	4939.71	-0.0646349	0.0366504	-1.76355	0.0778074	0.626912	Same	7.54825
PRELID3B	2745.74	-0.0916641	0.0520399	-1.76142	0.0781675	0.629352	Same	6.67627
PAK1IP1	2072.76	-0.0788774	0.0448075	-1.76036	0.0783465	0.629869	Same	6.26506
TBC1D17	325.061	0.134557	0.0764288	1.76055	0.078314	0.629869	Same	3.52588
ATF7	647.186	0.111978	0.0636926	1.75809	0.0787315	0.630267	Same	4.65373
DENND4A	2589.67	0.0877379	0.0498808	1.75895	0.0785856	0.630267	Same	6.49506
ERI3	1251.72	-0.0854815	0.0486665	-1.75648	0.079007	0.630267	Same	5.57161
EXOC3-AS1	75.8807	-0.154577	0.08801	-1.75636	0.0790273	0.630267	Same	1.61301
MOB3B	48.7016	0.149341	0.084927	1.75847	0.078668	0.630267	Same	0.880066
MRPL16	2995.47	-0.0794985	0.0452294	-1.75768	0.0788028	0.630267	Same	6.80587
RAB2A	2162.87	-0.0805822	0.045806	-1.75921	0.0785422	0.630267	Same	6.35603
YARS	8548.54	-0.0671428	0.0381922	-1.75802	0.0787434	0.630267	Same	8.35982
YIF1A	1517.21	-0.0969526	0.0551809	-1.757	0.0789183	0.630267	Same	5.87077
ZC3H11A	3871.22	0.077681	0.0442109	1.75705	0.0789087	0.630267	Same	7.19535
ZFAS1	1163.17	-0.0952274	0.0541984	-1.75702	0.0789151	0.630267	Same	5.45691
SSR2	9167.49	-0.0751417	0.0428135	-1.75509	0.0792437	0.631535	Same	8.40757
SLC37A3	415.47	-0.122087	0.0695963	-1.75422	0.079393	0.632265	Same	3.95581
KLHDC10	1587.35	-0.0847313	0.0483154	-1.75371	0.0794799	0.632342	Same	5.89767
KLHL15	1530.24	-0.0866225	0.0494	-1.75349	0.0795177	0.632342	Same	5.90043
STXBP1	615.284	-0.111343	0.0635294	-1.75262	0.0796671	0.633071	Same	4.40889
NFS1	1169.51	-0.0959221	0.0547639	-1.75156	0.0798497	0.633702	Same	5.43026
THAP12	2792.94	-0.079318	0.0452861	-1.75149	0.079862	0.633702	Same	6.69
SENP2	1391.69	-0.0865283	0.0494251	-1.7507	0.0799984	0.634327	Same	5.7305
LOC102723465	48.2734	0.147346	0.0841896	1.75016	0.08009	0.634595	Same	0.783479
ABLIM1	2293.12	-0.0796564	0.0456036	-1.74671	0.0806874	0.634634	Same	6.33638
ATP8B3	52.9612	0.1501	0.085784	1.74974	0.0801635	0.634634	Same	0.626462
CENPB	1292.83	0.100151	0.0573534	1.7462	0.0807764	0.634634	Same	5.66484
EIF2B3	815.53	-0.101161	0.0578895	-1.74748	0.0805543	0.634634	Same	4.93321
MAGED2	1187.81	0.091369	0.0522923	1.74727	0.0805897	0.634634	Same	5.51009
MDN1	4662.55	-0.0810912	0.0463726	-1.74869	0.0803449	0.634634	Same	7.49255
METTL5	851.22	-0.104977	0.0600867	-1.7471	0.0806204	0.634634	Same	4.96103
NLE1	1491.3	-0.0934801	0.0535067	-1.74707	0.080625	0.634634	Same	5.82297
NME6	640.326	0.111677	0.063846	1.74916	0.0802631	0.634634	Same	4.59486
PRDX2	1256.65	-0.0959091	0.0548886	-1.74734	0.0805782	0.634634	Same	5.54778
PRDX6	8375.45	0.0613851	0.0351549	1.74613	0.0807884	0.634634	Same	8.32959
SDR39U1	40.2302	0.145447	0.0832883	1.7463	0.080758	0.634634	Same	0.633876
C1RL-AS1	239.24	0.138582	0.0794404	1.74447	0.0810768	0.635017	Same	3.13327
LNPEP	519.499	0.114395	0.0655694	1.74464	0.0810476	0.635017	Same	4.3377
LSM10	967.024	-0.101129	0.0579804	-1.74419	0.0811263	0.635017	Same	5.16199
NUCB1	1537.8	0.0922758	0.0528883	1.74473	0.0810316	0.635017	Same	5.883
TOMM22	7318.58	-0.0878113	0.0503187	-1.7451	0.0809673	0.635017	Same	8.14133
DDX23	4678.85	0.0729327	0.0418606	1.74228	0.0814603	0.635819	Same	7.47611
QPCTL	1742.86	-0.106175	0.0609346	-1.74244	0.0814321	0.635819	Same	6.04154
SPCS1	3712.38	-0.0682416	0.0391463	-1.74325	0.0812906	0.635819	Same	7.13599
ZNRF3	683.639	-0.102515	0.0588229	-1.74278	0.0813726	0.635819	Same	4.69151
ZNF75D	292.326	0.132006	0.0757957	1.7416	0.0815788	0.636292	Same	3.482
CRLS1	1161.7	-0.0949373	0.0545342	-1.74088	0.0817052	0.636373	Same	5.4396
MYO5B	273.287	0.134507	0.0772587	1.741	0.0816843	0.636373	Same	3.44786
PAQR4	2154.62	0.0837928	0.0481763	1.7393	0.0819826	0.638081	Same	6.40057
GLT8D1	1034.01	-0.0961053	0.0553444	-1.7365	0.0824761	0.641464	Same	5.26417
GNPNAT1	1103.24	-0.0941993	0.054257	-1.73617	0.082534	0.641464	Same	5.36487
GFI1	1390.4	0.100053	0.0576842	1.7345	0.082829	0.642868	Same	5.79598
LEF1	4937.89	-0.0696649	0.0401646	-1.73449	0.0828317	0.642868	Same	7.53664
FAM91A1	2903.3	-0.07827	0.045152	-1.73348	0.0830105	0.6438	Same	6.76444
C2CD5	1470.69	0.0896976	0.0517925	1.73186	0.0832979	0.644464	Same	5.78606
LRIG1	1590.56	0.0851247	0.0491474	1.73203	0.0832684	0.644464	Same	5.85676
RB1	2983.93	0.0755758	0.0436431	1.73168	0.0833308	0.644464	Same	6.8323
SLC6A8	78.1575	0.152722	0.0881859	1.73182	0.0833054	0.644464	Same	1.60723
RPL14	9380.55	-0.0639907	0.0370075	-1.72913	0.0837864	0.647531	Same	8.48633
DUSP2	597.877	-0.127921	0.0739962	-1.72875	0.0838533	0.647593	Same	4.51733
KIAA2013	1920.05	-0.0801831	0.0464299	-1.72697	0.0841725	0.64778	Same	6.10381
PTBP3	6050.11	0.0805574	0.0466434	1.72709	0.0841516	0.64778	Same	7.88865
SLC25A35	80.2167	0.151671	0.0877995	1.72747	0.0840841	0.64778	Same	1.52116
STEAP3	664.462	-0.109864	0.0635969	-1.72751	0.0840764	0.64778	Same	4.6333
SYNPO	49.2384	0.145127	0.0839785	1.72815	0.0839621	0.64778	Same	0.259924
MPLKIP	994.973	-0.104617	0.0606346	-1.72537	0.08446	0.649538	Same	5.22063
SLC22A23	757.298	0.0966906	0.0560519	1.72502	0.0845238	0.649574	Same	4.98857
PCDH11X	54.0262	-0.146924	0.085237	-1.72371	0.0847595	0.650929	Same	1.1245
SACS	3972.54	-0.0813561	0.0472257	-1.72271	0.0849416	0.651071	Same	7.21139
TMEM135	1322.7	-0.0834145	0.0484119	-1.72302	0.0848852	0.651071	Same	5.64487
TPP2	5047.33	0.065735	0.0381597	1.72263	0.0849558	0.651071	Same	7.59046
ARL14EP	953.734	-0.105167	0.0611252	-1.72052	0.0853372	0.652666	Same	5.0874
IARS	13587.9	-0.0630757	0.0366537	-1.72085	0.0852773	0.652666	Same	9.03414
ZDHHC4	294.943	-0.129727	0.0754008	-1.7205	0.0853422	0.652666	Same	3.45854
C5orf30	728.972	-0.110642	0.0643527	-1.71931	0.0855575	0.652995	Same	4.74787
GLIPR1	214.486	0.141323	0.0821911	1.71944	0.0855335	0.652995	Same	3.2198
SGK1	992.533	0.093675	0.0544851	1.71928	0.0855637	0.652995	Same	5.03336
SKA2	2589.31	0.0801853	0.0466496	1.71889	0.0856351	0.653087	Same	6.68925
TIFA	2442.63	-0.0912993	0.053179	-1.71683	0.0860103	0.655493	Same	6.45504
GINM1	280.539	0.128769	0.0751464	1.71358	0.0866056	0.656386	Same	3.40592
GRINA	743.289	0.109484	0.0638623	1.71437	0.0864612	0.656386	Same	4.76362
HINT3	607.457	-0.114694	0.066927	-1.71371	0.0865814	0.656386	Same	4.52536
LOC105369329	128.357	0.148837	0.0867742	1.71522	0.0863044	0.656386	Same	2.3207
PIK3C2A	1431.85	-0.0833033	0.0485809	-1.71473	0.0863943	0.656386	Same	5.78791
PLEKHG1	50.2686	0.143216	0.0835641	1.71385	0.0865559	0.656386	Same	0.848168
RCBTB1	720.416	0.105356	0.061472	1.71389	0.0865497	0.656386	Same	4.72644
RPL36AL	2071.77	-0.0791185	0.0461292	-1.71515	0.0863176	0.656386	Same	6.26502
PSEN2	1408.32	-0.0867061	0.0506316	-1.71249	0.0868063	0.657109	Same	5.73619
RAB5B	1381.09	0.100071	0.0584386	1.71241	0.0868207	0.657109	Same	5.66991
GLUD1P3	33.9382	-0.138151	0.0806938	-1.71204	0.08689	0.65718	Same	0.222406
NBR1	1673.55	0.088045	0.051452	1.7112	0.0870433	0.657434	Same	5.96388
TNFAIP3	7906.6	0.0698669	0.0408241	1.71141	0.0870051	0.657434	Same	8.16583
MTMR7	36.2315	-0.138057	0.0806979	-1.71079	0.0871208	0.657567	Same	0.373224
RAD9A	891.972	0.102949	0.0602313	1.70923	0.0874089	0.659289	Same	5.0789
EDEM3	24515.5	-0.0647243	0.0378938	-1.70804	0.0876282	0.659524	Same	9.85916
EXOSC9	1542.21	-0.0817992	0.0478898	-1.70807	0.087623	0.659524	Same	5.83966
LOC105371839	121.832	-0.150028	0.0878468	-1.70784	0.0876663	0.659524	Same	2.21669
PCDH17	102.253	-0.150441	0.0880922	-1.70776	0.0876803	0.659524	Same	1.96881
TUBG2	279.308	-0.133809	0.07844	-1.70588	0.0880298	0.6617	Same	3.30968
GAB1	1571.76	-0.0897537	0.0526344	-1.70523	0.0881515	0.661743	Same	5.87908
RPS6KA2	35.0301	0.138324	0.0811492	1.70456	0.0882765	0.661743	Same	0.433223
SERBP1	20630.5	-0.0581345	0.0341019	-1.70473	0.0882448	0.661743	Same	9.62163
ZFYVE16	350.936	0.128257	0.0752359	1.70473	0.0882456	0.661743	Same	3.75022
GMDS	640.555	0.102778	0.0603122	1.70409	0.0883635	0.661943	Same	4.60496
BIN3	476.443	0.118033	0.0693605	1.70173	0.0888061	0.662547	Same	4.13886
EIF3F	1720.23	-0.0821809	0.0482805	-1.70215	0.0887265	0.662547	Same	6.04346
KDM1A	7068.52	-0.0556726	0.0327023	-1.70241	0.0886793	0.662547	Same	8.05304
PRKCQ-AS1	342.718	0.12685	0.0745084	1.7025	0.0886618	0.662547	Same	3.60725
RNF34	1880.79	0.076471	0.0449295	1.70202	0.088751	0.662547	Same	6.18825
TMEM203	1321.78	-0.0856323	0.050284	-1.70297	0.0885732	0.662547	Same	5.59912
RAPGEF2	783.094	0.10851	0.0638354	1.69984	0.0891612	0.664745	Same	4.89658
CROT	60.5136	-0.148194	0.0871996	-1.69948	0.0892288	0.664797	Same	1.20482
MED10	1239.79	0.0994162	0.0585347	1.69841	0.0894297	0.665842	Same	5.61756
MBTPS1	4293.59	0.068269	0.0402063	1.69797	0.0895134	0.666014	Same	7.34445
EIF1B	1196.6	-0.0921223	0.0542733	-1.69738	0.0896252	0.666191	Same	5.5409
UTP14A	2133.25	-0.0815113	0.0480269	-1.6972	0.0896585	0.666191	Same	6.30689
C18orf21	563.425	-0.109029	0.0642666	-1.69652	0.0897882	0.666703	Same	4.35858
AHCY	7190.23	-0.0697559	0.0411854	-1.6937	0.0903216	0.670211	Same	8.10429
ECI2	1401.1	-0.0826621	0.0488369	-1.69262	0.0905284	0.671291	Same	5.78086
EID1	4698.5	-0.0614427	0.0363488	-1.69036	0.0909582	0.673271	Same	7.46299
NPEPPS	5087.3	0.070556	0.0417529	1.68985	0.0910573	0.673271	Same	7.66938
TJP2	919.449	0.0965462	0.057141	1.68961	0.0911019	0.673271	Same	5.09571
TRIB3	601.553	-0.109369	0.0646822	-1.69087	0.0908617	0.673271	Same	4.54349
ZNF32	162.065	-0.14533	0.0859867	-1.69014	0.0910009	0.673271	Same	2.58091
PCK2	440.49	-0.112866	0.0668349	-1.68873	0.0912708	0.674066	Same	4.13483
PSMD12	3609.33	-0.0739387	0.043808	-1.68779	0.0914517	0.674948	Same	7.11708
METTL15	269.948	-0.131753	0.0781311	-1.68631	0.0917363	0.676594	Same	3.28344
SRPK1	7814.91	-0.0578379	0.0343353	-1.6845	0.0920853	0.678712	Same	8.19348
SNX21	37.5468	0.134429	0.0799179	1.68209	0.0925504	0.68077	Same	0.271065
TBC1D12	434.322	0.121789	0.0723912	1.68237	0.0924978	0.68077	Same	4.00677
TRAFD1	1447.28	0.0844803	0.0502048	1.68271	0.0924306	0.68077	Same	5.76844
NDUFS4	477.741	-0.113383	0.0674267	-1.68158	0.0926512	0.681055	Same	4.20679
ANKRD44	505.84	0.112179	0.0668349	1.67845	0.0932599	0.682372	Same	4.26942
BRD3	445.337	0.122704	0.0730379	1.68001	0.0929555	0.682372	Same	4.04455
CDK13	2171.22	0.0770093	0.0458802	1.67849	0.093252	0.682372	Same	6.34788
CIC	1690.69	0.0907663	0.0540785	1.67842	0.0932654	0.682372	Same	5.97585
COMMD2	965.889	-0.0942459	0.0561165	-1.67947	0.0930607	0.682372	Same	5.13577
RNF216P1	246.103	-0.136679	0.0814274	-1.67854	0.093241	0.682372	Same	3.15349
TBCA	1931.41	-0.0839915	0.0500205	-1.67914	0.0931242	0.682372	Same	6.10495
IFNAR1	3658.56	-0.0757814	0.045179	-1.67736	0.0934722	0.68343	Same	7.10433
RAB36	3788	-0.0836816	0.0499024	-1.67691	0.0935609	0.683623	Same	7.0909
C12orf29	967.701	-0.099979	0.0597217	-1.67408	0.0941145	0.685999	Same	5.14809
ELP3	1533.23	0.0790733	0.0472369	1.67397	0.0941359	0.685999	Same	5.89083
KIAA1841	239.368	0.133866	0.0799634	1.67409	0.0941136	0.685999	Same	3.10078
UBE2H	3417.1	0.0729101	0.0435471	1.67428	0.0940751	0.685999	Same	7.03588
TUBG1	3591.9	-0.0736195	0.0439911	-1.67351	0.0942273	0.68621	Same	7.042
LRRC41	3199.25	0.0734997	0.0439752	1.67139	0.0946449	0.686973	Same	7.00626
PARP2	757.642	0.104852	0.0627211	1.67171	0.0945812	0.686973	Same	4.82359
RIC8B	326.293	0.123329	0.0737837	1.6715	0.0946232	0.686973	Same	3.58669
SAP18	3068.71	-0.0788858	0.0471913	-1.67162	0.0945998	0.686973	Same	6.84331
TMEM79	254.48	0.130561	0.0781107	1.67149	0.0946256	0.686973	Same	3.30789
SPSB2	221.356	0.135752	0.0813158	1.66944	0.0950307	0.689318	Same	3.0202
IFNLR1	1553.28	-0.0854585	0.0512071	-1.66888	0.0951415	0.689666	Same	5.81234
CARM1	2317.73	-0.0774182	0.0464345	-1.66726	0.0954632	0.689722	Same	6.43622
HNRNPAB	7858.69	-0.0577459	0.034619	-1.66804	0.0953075	0.689722	Same	8.22358
PCGF6	331.102	-0.130351	0.0781689	-1.66756	0.095404	0.689722	Same	3.69404
RARA	1412.49	0.105905	0.0634803	1.66831	0.0952551	0.689722	Same	5.89164
ZNF275	1180.85	-0.0892506	0.05353	-1.6673	0.0954549	0.689722	Same	5.41502
DGCR9	94.8385	0.147278	0.0883824	1.66638	0.0956383	0.690532	Same	1.83769
SERPINI1	105.724	0.146906	0.0882053	1.6655	0.0958134	0.691342	Same	2.0383
NCK2	709.179	0.101325	0.0608801	1.66434	0.0960442	0.692552	Same	4.82759
PSRC1	867.875	0.100416	0.0603577	1.66368	0.0961769	0.693055	Same	5.20245
ATF3	172.179	0.142175	0.0855596	1.66171	0.0965714	0.694985	Same	2.72217
RHOBTB3	2394.76	0.0804839	0.0484299	1.66187	0.0965398	0.694985	Same	6.55607
MAP3K7CL	50.5363	0.142055	0.0855066	1.66133	0.0966473	0.695076	Same	0.98551
GK5	841.594	-0.102382	0.0616557	-1.66054	0.0968064	0.695309	Same	4.96407
MYLIP	719.331	-0.106426	0.0640826	-1.66077	0.0967603	0.695309	Same	4.68307
LOC102723847	70.9568	-0.145674	0.0877843	-1.65945	0.0970254	0.695664	Same	1.32874
MPZL3	459.227	-0.113845	0.0686085	-1.65935	0.0970458	0.695664	Same	4.15286
STAT3	1843.32	0.0857052	0.0516436	1.65955	0.0970045	0.695664	Same	6.1161
GIT2	1103.72	0.0881896	0.0531649	1.65879	0.0971573	0.696009	Same	5.31481
KCNH2	144.662	-0.142416	0.0858894	-1.65813	0.0972919	0.696519	Same	2.2423
CAPN2	1169	0.0850814	0.0513331	1.65744	0.0974312	0.697061	Same	5.4913
ARHGAP19	3149.67	-0.0646328	0.0390658	-1.65446	0.0980341	0.69776	Same	6.87429
CHD4	24340.2	0.0673079	0.0406651	1.65518	0.0978886	0.69776	Same	9.86828
HECTD2	40.8942	-0.137496	0.0830738	-1.65511	0.0979031	0.69776	Same	0.693308
MTBP	327.785	0.120623	0.0728928	1.6548	0.0979655	0.69776	Same	3.65438
PEX1	682.98	0.0988444	0.0597447	1.65445	0.0980371	0.69776	Same	4.65241
PLCD4	244.649	-0.132869	0.0802256	-1.65619	0.0976842	0.69776	Same	3.18506
PQLC3	244.728	0.131129	0.0792533	1.65456	0.0980142	0.69776	Same	3.09226
ZNF280C	494.453	-0.109892	0.0663343	-1.65663	0.097594	0.69776	Same	4.22173
ANXA2P2	1029	-0.0993457	0.0600814	-1.65352	0.0982256	0.698197	Same	5.2209
TIMELESS	4448.57	0.0708981	0.0428719	1.65372	0.0981847	0.698197	Same	7.40934
ARFGAP2	3268.62	0.0712823	0.0431286	1.65279	0.0983744	0.69835	Same	6.95251
OSBPL3	797.36	0.0982198	0.0594251	1.65283	0.0983648	0.69835	Same	4.90283
CFAP47	190.403	-0.137537	0.083234	-1.65242	0.0984494	0.698431	Same	2.62258
SLC25A46	1613.48	-0.0849705	0.0514478	-1.65159	0.0986188	0.699181	Same	5.88368
CBX8	235.602	-0.133794	0.0810731	-1.65029	0.0988838	0.700608	Same	3.14174
LMAN1	9593.77	-0.071562	0.0433727	-1.64993	0.0989571	0.700675	Same	8.5218
FAM35A	1348.27	-0.0971333	0.058908	-1.6489	0.0991685	0.701719	Same	5.66633
ARHGAP11A	42.5133	0.134795	0.0818917	1.64601	0.099761	0.701842	Same	0.716782
ARL5B	1973.11	-0.08842	0.0536887	-1.6469	0.0995784	0.701842	Same	6.21931
COLGALT1	4243.62	-0.0676316	0.0410511	-1.6475	0.0994555	0.701842	Same	7.34608
ESYT1	4258.62	0.0701702	0.0426224	1.64632	0.0996974	0.701842	Same	7.38654
FBL	11685.8	-0.0717899	0.043575	-1.6475	0.0994552	0.701842	Same	8.83644
NSUN2	10479.3	-0.0554039	0.0336468	-1.64663	0.0996345	0.701842	Same	8.62711
PYROXD1	684.384	-0.101613	0.0617073	-1.64669	0.0996215	0.701842	Same	4.70114
RAB29	633.043	-0.100515	0.0609931	-1.64798	0.0993569	0.701842	Same	4.51804
RILPL2	72.0796	0.144226	0.0875053	1.6482	0.0993114	0.701842	Same	1.30608
C17orf89	875.436	-0.102036	0.0620615	-1.64412	0.100152	0.702113	Same	5.0553
CINP	1010.39	-0.0921244	0.0560074	-1.64486	0.099998	0.702113	Same	5.20758
IGFLR1	169.862	0.137877	0.0838461	1.6444	0.100094	0.702113	Same	2.63274
LIX1L	2303.04	0.077635	0.047209	1.64449	0.100074	0.702113	Same	6.42551
MFSD12	1008.95	-0.0960665	0.0584358	-1.64397	0.100183	0.702113	Same	5.23916
UROD	916.654	0.0878615	0.0534243	1.6446	0.100052	0.702113	Same	5.13356
HSPA9	12920	-0.0497678	0.0302864	-1.64324	0.100333	0.702674	Same	8.954
TAF1	1750.78	0.0823278	0.0501189	1.64265	0.100455	0.702674	Same	6.08101
ZEB2	148.305	0.140472	0.0855113	1.64273	0.100439	0.702674	Same	2.59294
GINS1	3417.25	0.0860701	0.052446	1.64112	0.100773	0.704449	Same	7.06944
PRMT2	612.918	0.101813	0.0620905	1.63976	0.101055	0.705076	Same	4.53937
TFB1M	470.281	-0.11264	0.0686878	-1.63988	0.10103	0.705076	Same	4.14169
THAP11	1781.96	-0.0740139	0.0451215	-1.64032	0.100938	0.705076	Same	6.04318
GOLPH3L	1317.79	0.0971614	0.0592673	1.63938	0.101135	0.705183	Same	5.61862
CSAG1	707.129	0.103629	0.063245	1.63854	0.10131	0.70523	Same	4.72619
OTUD5	2107.06	-0.0736716	0.0449651	-1.63842	0.101335	0.70523	Same	6.2755
XRCC4	392.327	-0.120873	0.073766	-1.6386	0.101296	0.70523	Same	3.90493
YIPF3	937.654	0.091398	0.0557947	1.63811	0.101398	0.70523	Same	5.16972
KLHL18	912.231	-0.0882592	0.0538925	-1.63769	0.101486	0.705395	Same	5.08288
ANKRD40	1511.52	-0.0748834	0.0457444	-1.637	0.101631	0.705954	Same	5.82253
GTPBP3	709.007	-0.104571	0.0639167	-1.63605	0.101829	0.706884	Same	4.73031
TRPM2	106.765	0.143757	0.0878881	1.63568	0.101906	0.706967	Same	2.0536
SNORA33	104.298	-0.144429	0.0883811	-1.63416	0.102226	0.708741	Same	2.03365
FBRSL1	1481.52	-0.0850599	0.0521101	-1.63231	0.102614	0.710977	Same	5.82024
NARS	7334.35	-0.0691309	0.0423595	-1.63201	0.102678	0.710977	Same	8.13046
PPIB	2235.72	-0.0773651	0.0474536	-1.63033	0.103031	0.712974	Same	6.45453
NRGN	392.279	0.117735	0.0722363	1.62985	0.103133	0.713227	Same	3.84826
DRG1	1996.38	-0.0782798	0.0480464	-1.62925	0.103259	0.713651	Same	6.26
GPR63	965.877	0.100726	0.0618891	1.62752	0.103627	0.715291	Same	5.2206
NTRK3	490.323	0.108494	0.0666608	1.62756	0.103618	0.715291	Same	4.23721
LRPPRC	16991.8	-0.0541975	0.0333136	-1.62689	0.103761	0.715768	Same	9.33986
ZNF530	474.815	0.112665	0.0692727	1.62639	0.103866	0.716046	Same	4.17056
MSL1	2785.78	0.0749323	0.0461201	1.62472	0.104222	0.718046	Same	6.71827
CAT	883.207	0.106074	0.0653305	1.62365	0.10445	0.718152	Same	5.02226
MPI	603.912	0.101441	0.0624858	1.62342	0.104499	0.718152	Same	4.54502
PDP1	409.081	0.112843	0.0695045	1.62354	0.104475	0.718152	Same	3.96155
ZNF891	151.06	-0.140486	0.0865028	-1.62407	0.104362	0.718152	Same	2.47637
SLC48A1	1200.39	0.0874889	0.0539224	1.6225	0.104697	0.719063	Same	5.47272
BAG5	3562.93	-0.0636218	0.0392344	-1.62158	0.104892	0.719513	Same	7.05348
TYW1B	56.5482	0.139787	0.0862045	1.62158	0.104893	0.719513	Same	1.13572
YPEL3	79.4677	0.143304	0.0883925	1.62123	0.104969	0.719582	Same	1.77439
APRT	3896.06	-0.0658423	0.0406228	-1.62082	0.105056	0.719689	Same	7.22375
CLTA	3724.9	0.0701406	0.0432983	1.61994	0.105245	0.719689	Same	7.15492
LIPJ	34.0293	0.130653	0.0806348	1.62031	0.105166	0.719689	Same	0.320034
SAP30L-AS1	37.8584	0.132418	0.0817431	1.61993	0.105247	0.719689	Same	0.506828
ABHD3	2690.59	0.0704481	0.0435908	1.61612	0.106068	0.719721	Same	6.69773
BRICD5	104.666	0.141896	0.0880948	1.61072	0.107242	0.719721	Same	1.86356
CALM2	13809	-0.061023	0.0378245	-1.61332	0.106675	0.719721	Same	9.04998
CLEC7A	4723.09	0.0613074	0.0379523	1.61538	0.106229	0.719721	Same	7.46009
CNBP	10843.6	-0.062181	0.0385986	-1.61096	0.107188	0.719721	Same	8.70656
COPA	12005.2	0.0494684	0.0306281	1.61513	0.106282	0.719721	Same	8.84992
DLD	5940.19	0.0625372	0.038806	1.61153	0.107064	0.719721	Same	7.79424
EBNA1BP2	3916	-0.0770565	0.0477695	-1.61309	0.106725	0.719721	Same	7.22626
EIF3I	8395.26	-0.0655922	0.0406858	-1.61216	0.106927	0.719721	Same	8.33477
EVL	1514.64	-0.0826074	0.0510713	-1.61749	0.105772	0.719721	Same	5.84742
FAM45A	159.034	-0.139353	0.0863857	-1.61315	0.106712	0.719721	Same	2.5762
FLVCR1	1052.2	-0.0923285	0.057167	-1.61507	0.106296	0.719721	Same	5.30907
GAR1	2815.8	-0.0711695	0.0439579	-1.61904	0.105439	0.719721	Same	6.73788
GDI1	2200.29	0.0715138	0.0443937	1.6109	0.107202	0.719721	Same	6.36981
INTS8	1622.9	0.0843283	0.0521208	1.61794	0.105676	0.719721	Same	5.93376
KLHL2	525.466	-0.113338	0.0703734	-1.61053	0.107283	0.719721	Same	4.23541
LCMT2	567.176	-0.107281	0.0665519	-1.61199	0.106964	0.719721	Same	4.44773
LINC00662	80.7797	-0.142416	0.0883149	-1.61259	0.106833	0.719721	Same	1.6488
LOC644919	66.9881	0.141603	0.0875389	1.6176	0.105749	0.719721	Same	1.45202
PMM2	2242.97	-0.0841465	0.0522193	-1.61141	0.107091	0.719721	Same	6.43653
PROSER1	5032.39	-0.0599588	0.0371846	-1.61246	0.106861	0.719721	Same	7.58968
RNASE4	38.7861	-0.132779	0.0822588	-1.61416	0.106493	0.719721	Same	0.665464
RNF121	761.114	0.0951581	0.0590706	1.61092	0.107197	0.719721	Same	4.86758
RORA	2226.67	0.0923587	0.0571358	1.61648	0.105991	0.719721	Same	6.38508
RPS14	11908.4	-0.0730506	0.0453124	-1.61215	0.106928	0.719721	Same	8.82557
SLC25A12	1103.02	-0.0822019	0.0508475	-1.61664	0.105957	0.719721	Same	5.35572
SYDE2	202.66	-0.129931	0.0804287	-1.61549	0.106206	0.719721	Same	3.00744
TLCD1	201.178	-0.130294	0.080641	-1.61573	0.106153	0.719721	Same	3.08372
TMOD1	36.1891	-0.133211	0.0822744	-1.61911	0.105424	0.719721	Same	0.736905
VGLL4	535.582	0.103773	0.0642362	1.61549	0.106205	0.719721	Same	4.3794
WIPI2	959.994	0.0885865	0.0547952	1.61668	0.105947	0.719721	Same	5.17167
BTG2	4461.96	-0.116217	0.0722728	-1.60803	0.107828	0.720145	Same	7.46941
DENR	3551.63	-0.065255	0.0405907	-1.60763	0.107916	0.720145	Same	7.0673
DLEU1	671.583	-0.101257	0.063016	-1.60684	0.108089	0.720145	Same	4.63023
FADS3	38.6464	0.131628	0.0819396	1.60641	0.108185	0.720145	Same	0.573698
GLA	1125.55	0.0893523	0.05553	1.60908	0.107598	0.720145	Same	5.42038
IRF8	93.5207	0.142106	0.0883503	1.60844	0.107739	0.720145	Same	1.592
LINC01547	35.4345	-0.129638	0.0807038	-1.60634	0.108199	0.720145	Same	0.58681
NINJ1	63.5921	0.139915	0.0870913	1.60654	0.108156	0.720145	Same	1.07336
PINK1-AS	135.617	-0.140097	0.0870658	-1.6091	0.107595	0.720145	Same	2.32278
RCOR3	1218.56	0.0814214	0.0506184	1.60853	0.107718	0.720145	Same	5.49023
SRP72	8748.36	-0.0549462	0.0341861	-1.60727	0.107995	0.720145	Same	8.38358
TMEM126A	674.784	-0.0972068	0.0604208	-1.60883	0.107653	0.720145	Same	4.71894
ZNF771	127.743	-0.141004	0.0877722	-1.60647	0.10817	0.720145	Same	2.31568
PUM3	3033.84	-0.0746533	0.0465019	-1.60538	0.10841	0.720679	Same	6.83444
SPERT	101.488	-0.141612	0.0882016	-1.60555	0.108373	0.720679	Same	1.87267
DHRS2	44.1448	-0.13298	0.082889	-1.60431	0.108646	0.721802	Same	0.516534
EMG1	2008.46	-0.0762623	0.0475446	-1.60402	0.108711	0.721802	Same	6.29966
PFDN4	1063.78	-0.0948259	0.0591313	-1.60365	0.108791	0.721899	Same	5.2845
DDIT3	155.76	-0.139565	0.0871174	-1.60203	0.109148	0.72369	Same	2.57998
TFB2M	1705.29	-0.0792685	0.0494861	-1.60183	0.109193	0.72369	Same	5.98699
ANKRD18A	709.596	0.102429	0.0640678	1.59876	0.109874	0.723813	Same	4.75898
C9orf72	236.796	-0.127717	0.0800108	-1.59625	0.110433	0.723813	Same	3.0522
CDK1	4521.89	-0.073754	0.0461718	-1.59738	0.11018	0.723813	Same	7.40399
CHD3	1978.41	-0.0782573	0.0489738	-1.59794	0.110056	0.723813	Same	6.31462
FGFBP3	56.8491	0.138648	0.0868948	1.59558	0.110583	0.723813	Same	1.13318
FKBP7	113.147	-0.139623	0.0874106	-1.59732	0.110195	0.723813	Same	2.00161
GIT1	1457.71	-0.0747721	0.0467918	-1.59797	0.110049	0.723813	Same	5.73862
IPO5	16254.3	-0.0490733	0.0307035	-1.5983	0.109977	0.723813	Same	9.28666
LOC341056	86.8289	0.141159	0.0883803	1.59718	0.110225	0.723813	Same	1.73668
LRP12	552.309	0.100989	0.0630882	1.60075	0.109432	0.723813	Same	4.40676
MACC1	1873.94	0.0741544	0.0463625	1.59945	0.109722	0.723813	Same	6.28083
MORC2	2215.29	0.0735107	0.0460731	1.59552	0.110595	0.723813	Same	6.43442
NPC1	2495.22	0.0821889	0.0515084	1.59564	0.110569	0.723813	Same	6.59523
PPP1CA	4278.11	0.0709155	0.0443557	1.59879	0.109867	0.723813	Same	7.32662
RPL35	8259.41	-0.0675827	0.0423318	-1.5965	0.110377	0.723813	Same	8.29925
SLITRK5	215.815	0.131121	0.0820597	1.59787	0.110072	0.723813	Same	3.00467
TMEM164	1279.14	-0.0801298	0.0501637	-1.59737	0.110184	0.723813	Same	5.55671
UBA2	7761.42	-0.0646221	0.0404744	-1.59662	0.110351	0.723813	Same	8.17246
VPS26B	2197.14	0.0707096	0.0441656	1.60101	0.109375	0.723813	Same	6.30648
WDR18	1772.08	-0.0805606	0.0503809	-1.59903	0.109814	0.723813	Same	6.09893
ZSWIM8	588.006	0.098388	0.0614409	1.60135	0.109301	0.723813	Same	4.44539
ARF1	20463	-0.054057	0.0339497	-1.59227	0.111325	0.723928	Same	9.62603
ATPAF2	394.603	-0.111393	0.0699229	-1.59309	0.111141	0.723928	Same	3.8785
BZW2	2493.3	-0.0692017	0.0434683	-1.592	0.111384	0.723928	Same	6.54678
C12orf4	2013.89	-0.0771356	0.0484316	-1.59267	0.111234	0.723928	Same	6.19007
CHURC1	959.533	0.088937	0.0557598	1.595	0.110712	0.723928	Same	5.16651
CSK	6419.51	0.063908	0.0401122	1.59323	0.111108	0.723928	Same	8.00069
DOCK3	243.585	-0.125824	0.0790246	-1.59221	0.111338	0.723928	Same	3.15542
FAM131C	42.0248	-0.13224	0.0830035	-1.59319	0.111118	0.723928	Same	0.80445
IKZF2	185.167	-0.133906	0.084042	-1.59333	0.111087	0.723928	Same	2.75197
RABEP1	2324.62	-0.0822271	0.051653	-1.59191	0.111404	0.723928	Same	6.4334
RPL4	34103.8	-0.0578732	0.0363383	-1.59262	0.111245	0.723928	Same	10.3541
ZNF37A	2358.26	-0.0750298	0.0470476	-1.59476	0.110765	0.723928	Same	6.54229
CD48	6448.89	-0.0719444	0.045208	-1.59141	0.111518	0.724011	Same	7.8699
PLXNC1	1806.35	-0.082819	0.0520745	-1.59039	0.111746	0.724011	Same	5.99483
PSMD6	2959.65	-0.065333	0.0410733	-1.59065	0.111689	0.724011	Same	6.76925
R3HCC1	846.521	-0.0938492	0.0589846	-1.59108	0.111592	0.724011	Same	5.02161
UPF3B	1278.96	0.0926218	0.0582357	1.59046	0.11173	0.724011	Same	5.53263
MBTD1	1065.1	-0.0852137	0.0536033	-1.58971	0.1119	0.724153	Same	5.2706
PIM3	1159.03	-0.106466	0.0669693	-1.58977	0.111887	0.724153	Same	5.44266
TMEM106B	513.299	-0.104953	0.0660393	-1.58925	0.112004	0.724315	Same	4.17253
TXNL4A	2371.28	-0.0660731	0.0415812	-1.58901	0.112057	0.724315	Same	6.46736
COA5	284.944	-0.124022	0.0781249	-1.58749	0.112402	0.725143	Same	3.32453
CRTAP	806.418	0.0899562	0.0566827	1.58701	0.11251	0.725143	Same	4.90087
GNL3	6004.63	-0.0601493	0.03789	-1.58747	0.112406	0.725143	Same	7.79536
NCS1	1088.17	-0.0953797	0.0601342	-1.58611	0.112713	0.725143	Same	5.36852
RBL2	2373.96	0.076703	0.0483174	1.58748	0.112404	0.725143	Same	6.47385
TFRC	14223.6	-0.0584801	0.0368671	-1.58624	0.112684	0.725143	Same	9.05232
ZDHHC14	413.696	-0.109202	0.0688188	-1.58681	0.112557	0.725143	Same	4.09585
ZNF710	602.154	0.106444	0.0670855	1.58669	0.112584	0.725143	Same	4.5013
CRNDE	663.86	-0.114881	0.0724834	-1.58493	0.112981	0.726441	Same	4.62518
LYSMD4	404.622	0.111086	0.0701371	1.58385	0.113229	0.727605	Same	3.95523
GALT	328.842	0.121185	0.0765366	1.58336	0.113339	0.727889	Same	3.544
FOXK2	2725.42	-0.0692393	0.043749	-1.58265	0.113501	0.728077	Same	6.6987
POP4	1353.87	-0.081338	0.0513898	-1.58277	0.113475	0.728077	Same	5.65499
ALG3	2768.11	-0.0688427	0.0435168	-1.58198	0.113655	0.72836	Same	6.71165
RUVBL2	4831.02	-0.0694464	0.0439013	-1.58188	0.113678	0.72836	Same	7.50127
SDHAF3	490.849	-0.111706	0.0706385	-1.58137	0.113794	0.728678	Same	4.21333
ALG13	1160.78	-0.0852043	0.0539078	-1.58056	0.113979	0.729441	Same	5.41933
CCT7	9484.57	-0.0531602	0.0336442	-1.58007	0.114091	0.729522	Same	8.47639
PIAS2	1237.49	-0.0789836	0.0499921	-1.57992	0.114125	0.729522	Same	5.53466
SPATS2	2364.05	0.0719381	0.0455441	1.57953	0.114215	0.729676	Same	6.48033
MTMR11	60.7654	0.13736	0.0870039	1.57877	0.114388	0.730353	Same	1.16002
UNC119B	1776.11	0.0723546	0.0458585	1.57778	0.114617	0.731389	Same	6.16388
GTPBP2	1083.92	0.0899563	0.0570278	1.57741	0.114701	0.731502	Same	5.34972
HAUS8	1049.7	-0.0868278	0.0550701	-1.57668	0.11487	0.731899	Same	5.32627
NAA25	2413.82	-0.0652807	0.0414071	-1.57656	0.114897	0.731899	Same	6.51798
LDHA	25043	-0.0498778	0.0316524	-1.5758	0.115072	0.73234	Same	9.86711
LOC105374639	53.7488	0.132734	0.0842388	1.57568	0.115099	0.73234	Same	1.19763
ASPHD2	63.0245	0.13693	0.0869717	1.57442	0.11539	0.733341	Same	1.21233
HPDL	2090.92	-0.125703	0.0798307	-1.57461	0.115346	0.733341	Same	6.31929
ZBTB8A	630.567	-0.102306	0.0650211	-1.57343	0.115619	0.734369	Same	4.58351
CDCA4	2696.98	-0.0795398	0.0506531	-1.57028	0.116349	0.734794	Same	6.70104
DYNC1H1	11999	0.0781009	0.0497488	1.5699	0.116437	0.734794	Same	8.86463
FBXL5	1080.39	0.0830213	0.0528256	1.57161	0.116041	0.734794	Same	5.35959
IGF2BP2	839.253	0.0940615	0.0599045	1.57019	0.116371	0.734794	Same	5.02214
IGFBPL1	1904.25	0.0711577	0.0453408	1.5694	0.116555	0.734794	Same	6.25121
LOC102724642	41.1619	-0.124949	0.079568	-1.57034	0.116336	0.734794	Same	0.782745
LOC399815	70.9267	-0.13827	0.0879532	-1.57209	0.11593	0.734794	Same	1.35963
MED15	1339.48	0.0846511	0.0539375	1.56943	0.116548	0.734794	Same	5.676
PHKA1	1413.58	0.0730838	0.0465327	1.57059	0.116278	0.734794	Same	5.82672
SS18L2	613.889	0.101637	0.0646961	1.57099	0.116185	0.734794	Same	4.50434
TBC1D1	808.782	0.0964431	0.0614506	1.56944	0.116545	0.734794	Same	4.91808
TMEM267	555.559	-0.0980337	0.0624025	-1.57099	0.116185	0.734794	Same	4.40574
TSSK4	43.9229	0.129332	0.0823627	1.57027	0.116351	0.734794	Same	0.653527
WDR7	1218.07	0.0804349	0.0512643	1.56902	0.116642	0.734919	Same	5.53074
VDAC1	4960.91	-0.0662937	0.0422671	-1.56845	0.116777	0.735348	Same	7.5279
BRMS1	1818.81	-0.0715755	0.0456717	-1.56717	0.117074	0.73553	Same	6.07302
JARID2	1447.1	0.0795625	0.0507461	1.56786	0.116915	0.73553	Same	5.82874
NDUFB7	1892.14	-0.0830799	0.0530021	-1.56748	0.117002	0.73553	Same	6.11889
OGG1	537.007	0.100655	0.064222	1.5673	0.117046	0.73553	Same	4.37529
IMPDH2	10070.5	-0.0532067	0.0339659	-1.56647	0.117238	0.735775	Same	8.57963
JSRP1	382.201	0.11181	0.0713788	1.56643	0.117247	0.735775	Same	3.92099
DDAH1	252.636	-0.123411	0.078857	-1.56499	0.117585	0.737473	Same	3.33971
LPCAT3	1874.81	-0.0700033	0.0447785	-1.56332	0.117977	0.739508	Same	6.13427
KIAA1033	2041.06	0.0735448	0.047075	1.56229	0.11822	0.740613	Same	6.29007
KLHL29	248.468	-0.123587	0.0791546	-1.56134	0.118443	0.741103	Same	3.14587
SPRED1	946.341	-0.0886981	0.0568178	-1.5611	0.118501	0.741103	Same	5.18036
TTLL4	3235.95	0.0651061	0.0416971	1.56141	0.118428	0.741103	Same	6.9869
LPIN1	4681.55	0.0622344	0.0398788	1.56059	0.11862	0.741428	Same	7.62679
OSBPL1A	466.366	0.104312	0.0668712	1.55989	0.118785	0.741798	Same	4.09607
PAM	278.806	-0.120921	0.0775351	-1.55957	0.118862	0.741798	Same	3.40004
RAF1	4156.44	0.0574131	0.0368218	1.55921	0.118946	0.741798	Same	7.32394
RBBP8	5498.41	-0.0739466	0.0474261	-1.5592	0.11895	0.741798	Same	7.67547
GLRX3	2258.8	-0.0841346	0.0540134	-1.55766	0.119313	0.742193	Same	6.37503
MLLT1	3166.69	-0.0717281	0.0460289	-1.55833	0.119155	0.742193	Same	6.93054
RPF1	1926.04	-0.0761289	0.0488837	-1.55735	0.119388	0.742193	Same	6.17939
RPL38	6303.03	-0.0608575	0.0390809	-1.55722	0.119419	0.742193	Same	7.89401
TRAK1	1904.68	-0.0749897	0.0481332	-1.55796	0.119242	0.742193	Same	6.13439
WDR17	264.249	-0.12682	0.0814254	-1.5575	0.119351	0.742193	Same	3.15793
ANKEF1	345.896	0.116353	0.0748482	1.55452	0.120061	0.742475	Same	3.75901
GTF2IRD1	60.3728	0.134502	0.0864851	1.55521	0.119897	0.742475	Same	1.10101
LOC644794	52.4204	-0.1335	0.0858353	-1.55531	0.119873	0.742475	Same	0.944696
NUP62	8994.05	0.0629385	0.0404917	1.55435	0.1201	0.742475	Same	8.41498
PTPN3	138.666	0.132868	0.085432	1.55525	0.119885	0.742475	Same	2.45662
RACK1	15178.8	-0.0628764	0.0404331	-1.55507	0.119929	0.742475	Same	9.1745
RBM17	5497.46	-0.0605935	0.0389873	-1.55419	0.12014	0.742475	Same	7.65905
RFX2	275.609	-0.118357	0.0760786	-1.55572	0.119775	0.742475	Same	3.36103
SEH1L	4432.29	-0.0631186	0.0406001	-1.55464	0.120032	0.742475	Same	7.38538
ZNF627	228.643	0.123635	0.0795448	1.55428	0.120117	0.742475	Same	3.13098
ACAD10	334.787	0.112295	0.0724336	1.55032	0.121064	0.742869	Same	3.66162
CANX	24039.5	-0.0482763	0.0311791	-1.54836	0.121537	0.742869	Same	9.88007
DDX1	4593.25	-0.0594143	0.0382736	-1.55236	0.120577	0.742869	Same	7.42743
EDF1	3223.19	0.0713817	0.0460528	1.55	0.121142	0.742869	Same	6.93511
FAM210A	895.537	-0.0887186	0.0571812	-1.55153	0.120774	0.742869	Same	5.07663
GOLIM4	1177.74	-0.0897632	0.0579341	-1.5494	0.121285	0.742869	Same	5.44048
LINC01287	1807.92	0.0735458	0.047413	1.55117	0.12086	0.742869	Same	6.02617
LMNB1	6703.79	0.0535369	0.0345644	1.5489	0.121405	0.742869	Same	8.06462
LRPAP1	2801.62	-0.0752079	0.048488	-1.55106	0.120887	0.742869	Same	6.75425
MACF1	5991.32	0.0904739	0.0583113	1.55157	0.120765	0.742869	Same	7.84216
MAP3K1	1145.9	0.0804173	0.051909	1.5492	0.121334	0.742869	Same	5.4231
MGME1	783.624	0.0905638	0.0583822	1.55122	0.120848	0.742869	Same	4.93307
NEK9	2607.42	0.0639558	0.0412543	1.55028	0.121074	0.742869	Same	6.63428
RALGAPA2	405.468	0.10686	0.0689103	1.55071	0.120972	0.742869	Same	3.99206
RERG	1146.85	-0.080669	0.0520364	-1.55024	0.121084	0.742869	Same	5.49366
SIPA1L1	1149.47	0.0831049	0.053531	1.55246	0.120551	0.742869	Same	5.46217
SNORD4A	158.704	0.133763	0.0863948	1.54827	0.121557	0.742869	Same	2.40891
SPG11	1536.42	0.0777883	0.0502257	1.54877	0.121436	0.742869	Same	5.88247
ZDHHC9	699.037	-0.0984403	0.0634022	-1.55263	0.120511	0.742869	Same	4.7106
ZNF503	89.9762	0.136801	0.088286	1.54952	0.121257	0.742869	Same	1.79226
LRRC61	756.164	0.094726	0.0611938	1.54797	0.12163	0.742902	Same	4.85623
RPUSD4	2425.53	-0.0692048	0.0447313	-1.54712	0.121834	0.743735	Same	6.49238
HCFC2	562.324	0.0997912	0.0645265	1.54651	0.12198	0.744216	Same	4.37686
CHD7	3613.54	-0.06562	0.0424459	-1.54597	0.122112	0.744608	Same	7.15955
ARRDC4	71.9664	-0.133584	0.0865087	-1.54416	0.122549	0.74614	Same	1.29988
C1orf112	2804.88	0.0769381	0.0498366	1.54381	0.122635	0.74614	Same	6.83795
FAM110A	453.048	0.118998	0.0770767	1.54389	0.122614	0.74614	Same	4.244
LOC107986211	90.7339	0.136469	0.0883811	1.5441	0.122563	0.74614	Same	1.84478
FNDC3A	2473.92	-0.0671849	0.0435394	-1.54308	0.122811	0.746796	Same	6.57749
CAPNS1	5083.19	0.0592983	0.0384404	1.5426	0.122927	0.74701	Same	7.59814
TMEM65	568.256	-0.0995693	0.0645558	-1.54237	0.122983	0.74701	Same	4.44413
ACBD3	4037.1	-0.0676838	0.0439474	-1.54011	0.123534	0.748289	Same	7.24311
ALKBH2	739.594	-0.0895726	0.0581556	-1.54022	0.123506	0.748289	Same	4.78219
CCDC84	349.077	0.116366	0.0755472	1.5403	0.123486	0.748289	Same	3.63515
COX8A	5359.1	0.0854713	0.0554654	1.54099	0.12332	0.748289	Same	7.7073
MAP3K3	603.807	0.0938403	0.0609047	1.54077	0.123372	0.748289	Same	4.49217
MRPL36	1438.98	-0.0761407	0.0494606	-1.53942	0.123701	0.748777	Same	5.76773
RBM45	447.03	-0.105706	0.0686873	-1.53894	0.123819	0.748777	Same	4.06245
THOC5	1293.82	-0.0849282	0.0551847	-1.53898	0.123809	0.748777	Same	5.64962
FARSA	6048.28	-0.0679372	0.0441559	-1.53858	0.123908	0.748904	Same	7.8446
FTO	916.402	0.08234	0.0535616	1.53729	0.124221	0.750383	Same	5.09771
PKN2	1572.56	0.0785918	0.0511491	1.53652	0.12441	0.75111	Same	5.88501
RASA3	2349.11	-0.0719167	0.0468399	-1.53537	0.124693	0.752404	Same	6.47169
TMEM72-AS1	242.04	0.123844	0.0806827	1.53495	0.124796	0.752614	Same	3.12699
ABL2	2010.76	-0.0716788	0.0468204	-1.53093	0.125787	0.753448	Same	6.25889
AFF1	9460.46	0.0589284	0.0385037	1.53046	0.125903	0.753448	Same	8.49644
BEX5	295.979	-0.119946	0.0782081	-1.53368	0.125109	0.753448	Same	3.54289
C8orf59	589.866	-0.100373	0.0656874	-1.52804	0.126502	0.753448	Same	4.44414
CCPG1	207.75	-0.127076	0.0831616	-1.52807	0.126496	0.753448	Same	2.95992
CLEC2L	186.61	-0.128605	0.083966	-1.53164	0.125612	0.753448	Same	2.84823
CMTM8	38.1798	-0.12513	0.0819107	-1.52765	0.1266	0.753448	Same	0.40118
EPRS	23954.8	-0.0575996	0.0376342	-1.53051	0.12589	0.753448	Same	9.86114
EXOC4	1610.35	0.0773279	0.0504211	1.53364	0.125118	0.753448	Same	5.92929
JAG1	1064.08	0.0838381	0.0547633	1.53092	0.12579	0.753448	Same	5.38094
LOC102724993	51.756	-0.129578	0.0846159	-1.53137	0.125677	0.753448	Same	0.893255
PJA2	2458.53	0.0690427	0.0451644	1.5287	0.12634	0.753448	Same	6.55995
PPIL3	591.256	-0.0980402	0.064107	-1.52932	0.126185	0.753448	Same	4.4995
RHOBTB1	768.402	0.0942428	0.0616493	1.52869	0.12634	0.753448	Same	4.8265
RNF149	498.436	0.10702	0.0699926	1.52902	0.126259	0.753448	Same	4.27877
RPS7	3841.7	-0.0748921	0.0488588	-1.53283	0.125318	0.753448	Same	7.18595
RUNX3	2371.83	0.0750606	0.0490533	1.53018	0.125971	0.753448	Same	6.48364
SERINC1	2180.9	0.0673047	0.0439723	1.53061	0.125865	0.753448	Same	6.36068
SLC43A3	2173.87	0.0722589	0.047205	1.53074	0.125833	0.753448	Same	6.38214
STK26	4605.71	-0.0639046	0.0418375	-1.52745	0.126649	0.753448	Same	7.41294
THOC7	1830.96	-0.0718782	0.0470504	-1.52768	0.126591	0.753448	Same	6.08235
TIMM17A	4782.24	-0.0590101	0.0386099	-1.52837	0.126421	0.753448	Same	7.49622
XPO4	4542.81	-0.0636467	0.0415955	-1.53013	0.125984	0.753448	Same	7.43506
YOD1	1557.9	-0.0868606	0.0566903	-1.53219	0.125475	0.753448	Same	5.90308
ZNF593	645.851	-0.101106	0.0659794	-1.53238	0.125428	0.753448	Same	4.65927
ARHGAP4	2953.26	0.0739862	0.0484914	1.52576	0.12707	0.753794	Same	6.82767
BBOF1	49.0723	-0.129311	0.0847681	-1.52547	0.127141	0.753794	Same	0.830511
BOP1	3083.33	-0.083581	0.0548819	-1.52292	0.127778	0.753794	Same	6.88805
CALU	4234.6	-0.0615418	0.0403608	-1.52479	0.127312	0.753794	Same	7.32925
CEP152	1527.07	-0.0792875	0.0519694	-1.52566	0.127095	0.753794	Same	5.88006
DPYD	723.628	0.0921753	0.0605224	1.523	0.12776	0.753794	Same	4.80346
DUSP28	85.5676	-0.134687	0.088385	-1.52386	0.127543	0.753794	Same	1.59632
IDH1	927.738	0.0905511	0.0593061	1.52684	0.1268	0.753794	Same	5.12757
IMPDH1	2459.97	-0.0725554	0.0476241	-1.5235	0.127633	0.753794	Same	6.57006
LINC00999	94.1719	-0.13464	0.088345	-1.52402	0.127503	0.753794	Same	1.78122
NAE1	3610.48	-0.0662622	0.0434051	-1.5266	0.12686	0.753794	Same	7.04578
PKD1P1	45.7051	0.12705	0.0832999	1.52521	0.127206	0.753794	Same	0.808311
RRS1	2802.86	-0.0792071	0.0520246	-1.52249	0.127886	0.753794	Same	6.73016
SDCBP	1338.18	0.0870284	0.0571055	1.52399	0.127511	0.753794	Same	5.69603
STARD4	136.786	0.131643	0.0864786	1.52226	0.127943	0.753794	Same	2.19566
TBCEL	609.133	0.0942123	0.06187	1.52275	0.127822	0.753794	Same	4.45456
TBCK	481.49	0.109662	0.0718671	1.52591	0.127034	0.753794	Same	4.15541
ZBTB4	262.542	0.115884	0.0761168	1.52245	0.127896	0.753794	Same	3.31557
REST	2368.6	0.0819992	0.0538825	1.52182	0.128055	0.75405	Same	6.54604
C4orf32	1122.81	-0.0851982	0.0561186	-1.51818	0.128969	0.756274	Same	5.51316
CEP290	561.676	-0.107622	0.0708059	-1.51996	0.128522	0.756274	Same	4.37838
KLHL4	44.5433	0.126703	0.0833737	1.5197	0.128585	0.756274	Same	0.80347
LOC107987271	58.8595	0.130247	0.0857977	1.51807	0.128996	0.756274	Same	0.91691
MRPL4	3992.46	-0.0725989	0.0478091	-1.51852	0.128884	0.756274	Same	7.25227
NAAA	1180.85	-0.0800486	0.0527133	-1.51857	0.128872	0.756274	Same	5.43283
NAF1	1733.95	-0.0787564	0.0518869	-1.51785	0.129053	0.756274	Same	6.07237
NEK7	2250.75	0.0787041	0.0518025	1.51931	0.128684	0.756274	Same	6.3754
UBE2G1	3605.43	-0.0674138	0.0444043	-1.51818	0.128968	0.756274	Same	7.09283
ANKRD13A	1380.12	0.0771282	0.0508839	1.51577	0.129578	0.757913	Same	5.69531
CCDC58	521.156	-0.0997872	0.0658327	-1.51577	0.129578	0.757913	Same	4.26852
GRPEL1	2580.59	-0.0609637	0.0402229	-1.51565	0.129609	0.757913	Same	6.61346
HMGA1	12999.8	-0.0713478	0.0470585	-1.51615	0.129481	0.757913	Same	8.9742
CDK8	857.683	0.0885228	0.0585007	1.51319	0.130231	0.759806	Same	5.0126
DIXDC1	98.7691	-0.133788	0.0883831	-1.51372	0.130096	0.759806	Same	1.75937
HSCB	100.137	-0.133613	0.0882866	-1.5134	0.130178	0.759806	Same	1.87413
NT5DC2	2493.39	-0.0706319	0.0466665	-1.51355	0.130141	0.759806	Same	6.60866
ZFPL1	434.109	0.11605	0.0767016	1.51301	0.130278	0.759806	Same	4.04049
GCLC	1369.85	-0.0775791	0.0512882	-1.51261	0.130378	0.759988	Same	5.62639
KIF1B	1205.98	-0.0778423	0.0515317	-1.51057	0.130898	0.761794	Same	5.53742
NR3C2	407.896	0.10454	0.0691868	1.51099	0.130792	0.761794	Same	4.01961
RAD51	1761.39	0.0733483	0.0485652	1.5103	0.130966	0.761794	Same	6.03615
SLC4A5	426.835	-0.103169	0.0682902	-1.51074	0.130853	0.761794	Same	3.98595
AP2M1	7441.59	0.0530093	0.0351059	1.50998	0.131048	0.761867	Same	8.19353
EFCAB11	60.1005	0.131168	0.0869081	1.50928	0.131228	0.761949	Same	1.12038
EIF4E3	257.823	0.120205	0.0797056	1.50812	0.131525	0.761949	Same	3.38367
FARP1	1094.06	-0.0819865	0.0543667	-1.50803	0.131548	0.761949	Same	5.41699
ITGAV	600.929	0.0976988	0.0647403	1.50909	0.131277	0.761949	Same	4.51637
ITGB1	2098.41	0.0772289	0.051193	1.50858	0.131405	0.761949	Same	6.29856
OTOGL	129.787	-0.131283	0.087052	-1.5081	0.131528	0.761949	Same	2.204
PLA2G4A	1713.46	-0.0876222	0.0580745	-1.50879	0.131353	0.761949	Same	6.08017
C6orf106	2405.87	0.0612668	0.0406519	1.50711	0.131783	0.762104	Same	6.54694
CCNL1	2721.22	0.0762084	0.0505617	1.50724	0.13175	0.762104	Same	6.66312
LOC107986988	103.279	0.13281	0.0881215	1.50713	0.131778	0.762104	Same	1.86475
CASC3	3268.17	0.0568466	0.0377371	1.50639	0.131968	0.762646	Same	6.97057
HELLS	4275.21	-0.0736739	0.0489137	-1.5062	0.132015	0.762646	Same	7.37286
ATP6V1D	1438.08	0.0788601	0.0523922	1.50519	0.132276	0.763698	Same	5.75862
RPS8	31170.4	-0.0516783	0.0343388	-1.50495	0.132336	0.763698	Same	10.227
MTFR1	919.272	-0.0900337	0.0598575	-1.50413	0.132547	0.764512	Same	5.10516
RBP5	49.4994	0.122856	0.0817452	1.50292	0.13286	0.765916	Same	0.928826
C4orf46	2686.29	-0.0697986	0.0464624	-1.50226	0.13303	0.766493	Same	6.63656
NUMBL	805.376	-0.0931458	0.062019	-1.50189	0.133126	0.766641	Same	4.95699
CORO1A	9818.89	0.0586216	0.0391583	1.49704	0.134382	0.768892	Same	8.58272
DNM2	5041.43	0.0627796	0.0419114	1.49791	0.134155	0.768892	Same	7.58067
FAM208A	3853.59	0.0592381	0.0395393	1.49821	0.134079	0.768892	Same	7.23609
GSTK1	1481.55	0.0770228	0.0513708	1.49935	0.133783	0.768892	Same	5.77742
ISCA2	626.908	-0.0940295	0.062731	-1.49893	0.133892	0.768892	Same	4.5687
LAP3	3505.44	0.0609941	0.0407142	1.4981	0.134106	0.768892	Same	7.02828
LAS1L	4685.99	-0.0562121	0.0374907	-1.49936	0.13378	0.768892	Same	7.45048
MBD3	2602.86	-0.0871972	0.058148	-1.49957	0.133725	0.768892	Same	6.63967
PTTG1	1136.91	-0.0775016	0.0517757	-1.49687	0.134427	0.768892	Same	5.57679
SLCO4A1	3114.43	-0.0691283	0.0461526	-1.49782	0.13418	0.768892	Same	7.1415
SQLE	3140.71	-0.0854059	0.0569959	-1.49846	0.134015	0.768892	Same	6.78908
SSBP3	1241.53	0.0795253	0.0531253	1.49694	0.13441	0.768892	Same	5.49653
TAF11	1025.2	-0.0833009	0.0556446	-1.49702	0.134389	0.768892	Same	5.22858
EFCAB7	324.951	-0.11103	0.07421	-1.49616	0.134613	0.769559	Same	3.59159
B4GALT2	820.153	-0.0865842	0.057917	-1.49497	0.134922	0.769886	Same	4.94807
CEBPB	384.235	-0.105239	0.0703658	-1.49559	0.13476	0.769886	Same	3.94488
MIA3	2713.31	0.0740652	0.0495466	1.49486	0.134951	0.769886	Same	6.69824
SHKBP1	2413.72	0.0768958	0.0514344	1.49503	0.134907	0.769886	Same	6.53047
BLMH	2822.46	-0.0605546	0.0405921	-1.49178	0.135756	0.770875	Same	6.72112
CENPH	1992.56	-0.0763262	0.0511555	-1.49204	0.135688	0.770875	Same	6.23117
CIR1	664.538	0.0930221	0.0623541	1.49184	0.135742	0.770875	Same	4.5962
LLPH	770.736	-0.0914441	0.0612311	-1.49342	0.135326	0.770875	Same	4.84059
LOC728975	44.0776	-0.122749	0.0822759	-1.49193	0.135719	0.770875	Same	0.625798
MAGEF1	304.127	-0.110121	0.0737958	-1.49224	0.135636	0.770875	Same	3.51416
MKNK2	2999.41	0.0690723	0.0462768	1.49259	0.135545	0.770875	Same	6.83179
TNFRSF10B	151.114	0.12883	0.0863565	1.49184	0.13574	0.770875	Same	2.51126
UCKL1-AS1	54.0782	0.128419	0.0860454	1.49245	0.13558	0.770875	Same	0.986888
ERVK13-1	402.36	0.109356	0.073321	1.49147	0.135838	0.770944	Same	3.83808
CTSD	1872.7	0.0762164	0.0511194	1.49095	0.135975	0.771321	Same	6.17379
COPS4	1749.16	-0.071661	0.0480802	-1.49045	0.136107	0.771669	Same	6.0162
CHST11	701.45	0.0881134	0.0591743	1.48905	0.136475	0.77294	Same	4.70869
COPE	4179.76	-0.0740163	0.0497191	-1.48869	0.136569	0.77294	Same	7.35196
CXorf21	1775.98	0.0751679	0.0505142	1.48805	0.136736	0.77294	Same	6.12982
DHX37	2858.45	-0.0734887	0.0493878	-1.48799	0.136753	0.77294	Same	6.77937
TENM3	1040.57	0.0814602	0.0547327	1.48833	0.136664	0.77294	Same	5.57037
ZNF622	1510.91	-0.0761851	0.0511742	-1.48874	0.136556	0.77294	Same	5.80582
C9orf78	2968.23	-0.0676801	0.0455051	-1.48731	0.136934	0.773165	Same	6.78038
CCNC	2911.95	-0.066695	0.0448413	-1.48736	0.13692	0.773165	Same	6.7436
ADIPOR2	3339.64	-0.0665838	0.0448656	-1.48407	0.137789	0.773694	Same	6.94538
APTX	1226.23	-0.0782997	0.0527659	-1.48391	0.137833	0.773694	Same	5.5034
C4orf50	122.919	-0.129866	0.0874306	-1.48536	0.137448	0.773694	Same	2.16749
CCT2	9524.8	-0.0503867	0.0339236	-1.4853	0.137465	0.773694	Same	8.48418
COQ3	466.432	-0.102824	0.0693122	-1.48349	0.137943	0.773694	Same	4.11521
EIF2AK3	1827.91	-0.0656545	0.0442186	-1.48477	0.137605	0.773694	Same	6.14402
FOXP2	399.045	-0.11298	0.0761295	-1.48406	0.137794	0.773694	Same	3.88547
HNRNPDL	13077.4	-0.0570914	0.0384571	-1.48455	0.137664	0.773694	Same	8.95392
KIAA0141	768.083	-0.0870202	0.0586489	-1.48375	0.137876	0.773694	Same	4.83381
MEIS2	529.378	0.0963579	0.0649343	1.48393	0.137828	0.773694	Same	4.31951
NDUFV3	960.634	-0.0807168	0.0543501	-1.48513	0.13751	0.773694	Same	5.23332
POP7	601.553	-0.095561	0.0642867	-1.48648	0.137152	0.773694	Same	4.50754
SF3B6	1201.03	-0.0810595	0.0545342	-1.4864	0.137174	0.773694	Same	5.51212
SLC35E3	309.156	-0.11507	0.0775949	-1.48296	0.138086	0.773702	Same	3.57587
SP140L	113.334	0.130219	0.0878094	1.48298	0.138081	0.773702	Same	2.01113
CA5BP1	188.299	-0.120838	0.0815621	-1.48155	0.13846	0.773955	Same	2.88646
DCTN6	851.083	-0.0851188	0.0575132	-1.47999	0.138877	0.773955	Same	5.01178
EP300-AS1	77.9328	0.129452	0.0874132	1.48091	0.138629	0.773955	Same	1.49453
FAR1	3289.91	-0.0622885	0.0420598	-1.48095	0.138619	0.773955	Same	6.93373
MSL2	1924.81	0.0749067	0.0506168	1.47988	0.138906	0.773955	Same	6.16853
NOP10	1632.26	-0.0786272	0.0530958	-1.48086	0.138645	0.773955	Same	5.92504
PER1	844.363	0.0882848	0.0596059	1.48114	0.138569	0.773955	Same	5.03726
SGK494	524.632	-0.0970104	0.0654804	-1.48152	0.138469	0.773955	Same	4.2103
SLC38A6	112.791	-0.130042	0.0878612	-1.48009	0.13885	0.773955	Same	2.04864
SNORD76	274.5	-0.119012	0.0802847	-1.48237	0.138241	0.773955	Same	3.39157
TAF5	714.727	0.0897374	0.0606316	1.48004	0.138862	0.773955	Same	4.77888
BSDC1	1263.27	0.074124	0.0501207	1.47891	0.139164	0.775002	Same	5.5299
FAM69A	1037.15	-0.0846187	0.0572345	-1.47845	0.139286	0.775287	Same	5.21367
APPBP2	988.355	0.0796665	0.0538962	1.47815	0.139368	0.775351	Same	5.24649
CEBPG	1933.05	-0.0773722	0.0523684	-1.47746	0.139552	0.775982	Same	6.17178
NXPE3	761.065	-0.0845841	0.0572677	-1.477	0.139677	0.77628	Same	4.88884
DDX17	20195.1	0.0465692	0.0315555	1.47579	0.140001	0.777299	Same	9.5993
LOC102724813	62.2227	0.128362	0.0869788	1.47578	0.140002	0.777299	Same	1.19358
ABCD2	900.439	0.0872901	0.059209	1.47427	0.140408	0.77877	Same	4.95234
NT5M	85.2379	-0.129953	0.0881434	-1.47434	0.140391	0.77877	Same	1.60143
HDDC2	1003.63	-0.0815168	0.0553274	-1.47335	0.140656	0.779751	Same	5.25108
BMP2K	2496.11	0.0778464	0.0528862	1.47196	0.141032	0.780638	Same	6.51213
FKBP1AP1	215.03	-0.120768	0.0821833	-1.4695	0.141697	0.780638	Same	3.09973
GNG5	2480.17	-0.0744415	0.0506217	-1.47055	0.141414	0.780638	Same	6.56812
LOC101927974	44.0873	0.122202	0.0830412	1.47158	0.141135	0.780638	Same	0.68786
LONP1	9591.88	-0.0610942	0.0415417	-1.47067	0.14138	0.780638	Same	8.56136
NUDT22	712.214	-0.0876802	0.0596152	-1.47077	0.141353	0.780638	Same	4.71013
PKIG	62.2086	-0.12745	0.0866994	-1.47002	0.141556	0.780638	Same	1.09805
SEC22C	1348.2	-0.0754174	0.0513038	-1.47002	0.141557	0.780638	Same	5.6816
SLC25A45	466.186	0.100211	0.0682011	1.46934	0.14174	0.780638	Same	4.142
SRP54	2070.69	-0.0727517	0.0494758	-1.47045	0.14144	0.780638	Same	6.30308
TTC3	3623.01	-0.0597042	0.0405754	-1.47144	0.141172	0.780638	Same	7.08428
UBFD1	2861.59	0.0590501	0.0401866	1.4694	0.141725	0.780638	Same	6.75623
ZNF44	654.38	0.094908	0.0644722	1.47208	0.141001	0.780638	Same	4.62234
MED13L	5906.41	0.0653478	0.0445153	1.46799	0.142108	0.781095	Same	7.80913
RECQL	1676.68	0.0747568	0.0509155	1.46825	0.142035	0.781095	Same	5.95492
ZNF598	4923.03	-0.073602	0.0501303	-1.46821	0.142046	0.781095	Same	7.58868
ZNF772	474.366	0.10037	0.0683445	1.46859	0.141943	0.781095	Same	4.25769
CYC1	4114.33	-0.0771667	0.0525944	-1.46721	0.14232	0.781591	Same	7.26847
[truncated: 36,479 more rows]
