# Supplementary material for: RUNX proteins desensitize multiple myeloma to lenalidomide via protecting IKZFs from degradation
Source: Leukemia. 2019 Feb 13;33(8):2006–21. doi: 10.1038/s41375-019-0403-2 (PMC6687534; doi:10.1038/s41375-019-0403-2)
Supplement: Supplementary file 11 — DESeq2.DE.result.RUNXi_vs_DMSO [file 41375_2019_403_MOESM11_ESM.xlsx]

## Sheet: DESeq2.DE.result.RUNXi_vs_DMSO
	baseMean	log2FoldChange	lfcSE	stat	pvalue	padj	DE.Call	logCPM		Y axis -Log(padj)
MT2A	795.157	2.47195	0.0672342	36.7663	6.3927e-296	5.02424e-148	Up	4.20997		147.299		4.92005e+147	364.116
MT1X	884.777	1.73698	0.0661982	26.239	9.54363e-152	5.02424e-148	Up	4.6395		147.299		3.45719e+147	255.855
CD74	2853.29	0.736415	0.0518769	14.1954	9.77902e-46	1.02963e-42	Up	6.3238		41.9873		7.15221e+41	30.9201
SLAMF7	1599.76	0.607598	0.0560113	10.8478	2.04339e-27	1.19527e-24	Up	6.04218		23.9225		5.08337e+23	14.5353
ANXA6	630.638	0.591316	0.0647796	9.12812	6.96991e-20	2.62093e-17	Up	4.18565		16.5815		2.25613e+16	9.80494
TP53INP1	686.051	0.578465	0.069405	8.33463	7.77413e-17	2.40746e-14	Up	4.60179		13.6184		2.4028e+13	7.87779
SLC30A1	1629.53	0.564037	0.0507942	11.1044	1.19473e-28	7.86208e-26	Up	5.94081		25.1045		7.17414e+24	14.1598
HSPA4L	1606.93	0.489336	0.0551632	8.87069	7.26908e-19	2.55121e-16	Up	5.94826		15.5933		1.91806e+15	7.63034
HLA-DRB1	186.747	0.461746	0.0865412	5.33557	9.52469e-08	8.28806e-06	Up	2.07277		5.08155		55712.3	2.34639
CACNA1A	309.191	0.452914	0.0762105	5.94293	2.79974e-09	3.23939e-07	Up	3.36763		6.48954		1.39815e+06	2.9392
CIITA	726.784	0.452705	0.0605435	7.47736	7.58332e-14	1.5969e-11	Up	4.52881		10.7967		2.83491e+10	4.88773
INSIG1	10971.3	0.431293	0.0695712	6.19931	5.67126e-10	7.65548e-08	Up	8.76095		7.11603		5.63379e+06	3.06909
BIRC3	13314.8	0.429572	0.0705025	6.093	1.10811e-09	1.4057e-07	Up	8.99369		6.85211		3.05593e+06	2.94347
IL6R	3421.84	0.420452	0.048294	8.7061	3.14515e-18	1.06823e-15	Up	7.00547		14.9713		3.93596e+14	6.29473
TSC22D3	693.605	0.419849	0.063289	6.63384	3.27058e-11	4.99072e-09	Up	4.68682		8.30184		8.41261e+07	3.48552
LOC102724908	25021	0.402562	0.0422919	9.51866	1.75431e-21	7.69629e-19	Up	9.89061		18.1137		5.2306e+17	7.2919
POU3F2	1507.2	0.391225	0.0520733	7.51296	5.78069e-14	1.26802e-11	Up	5.93412		10.8969		3.08532e+10	4.26313
LOC100420587	318.191	0.387971	0.0775675	5.00172	5.68216e-07	4.01526e-05	Up	3.46347		4.39629		9662.4	1.70563
PTGER4	1491.15	0.383417	0.0511022	7.50295	6.23973e-14	1.34078e-11	Up	5.66229		10.8726		2.85966e+10	4.16876
RASGRP3	503.742	0.381865	0.0675706	5.65135	1.59197e-08	1.62736e-06	Up	4.38191		5.78852		234652	2.21043
PIK3AP1	852.577	0.378074	0.0607283	6.22567	4.79504e-10	6.55675e-08	Up	5.20229		7.18331		5.76618e+06	2.71582
PON1	278.715	0.376211	0.0802237	4.68953	2.73831e-06	0.000153334	Up	3.33738		3.81436		2453.54	1.43501
IFIH1	291.752	0.371805	0.0769463	4.832	1.35166e-06	8.31413e-05	Up	3.30862		4.08018		4471.96	1.51703
NUCB2	4804.65	0.370082	0.0523208	7.07332	1.51271e-12	2.84416e-10	Up	7.56286		9.54605		1.3012e+09	3.53282
SGK1	992.533	0.368179	0.0538461	6.83763	8.05151e-12	1.3246e-09	Up	5.20865		8.87792		2.77955e+08	3.26866
NUDT7	95.5121	0.358211	0.0883386	4.05498	5.01386e-05	0.00173654	Up	1.90086		2.76031		206.278	0.988775
SNORA73A	201.553	0.3481	0.0873003	3.98738	6.68062e-05	0.00217772	Up	3.0581		2.662		159.846	0.926641
ATP8A1	1252.18	0.347396	0.0583804	5.95056	2.67226e-09	3.12625e-07	Up	5.6476		6.50498		1.11123e+06	2.2598
BHLHE40	383.447	0.345952	0.0717217	4.82353	1.41037e-06	8.58369e-05	Up	3.84013		4.06633		4030.34	1.40675
HMMR	1604.88	0.337622	0.0561451	6.01339	1.81687e-09	2.17384e-07	Up	5.98846		6.66277		1.55311e+06	2.2495
LOC102723766	306.49	0.334274	0.0750094	4.45643	8.3337e-06	0.000402503	Up	3.46525		3.39523		830.489	1.13494
2018-03-04	428.922	0.332721	0.074445	4.46935	7.84573e-06	0.000389659	Up	3.82824		3.40932		853.876	1.13435
KCNA2	112.331	0.329107	0.0876662	3.75409	0.000173973	0.00470891	Up	2.01018		2.32708		69.8902	0.765857
PECAM1	214.251	0.328826	0.0823776	3.9917	6.56017e-05	0.00216527	Up	2.91946		2.66449		151.864	0.876154
TEX14	150.124	0.328598	0.0856815	3.83511	0.000125509	0.00362049	Up	2.46436		2.44123		90.7605	0.802183
PRKAR2B	197.663	0.325924	0.0842462	3.86871	0.000109415	0.00326353	Up	3.00997		2.48631		99.8684	0.810348
HHAT	108.755	0.323193	0.0876166	3.68871	0.000225391	0.00567737	Up	2.07838		2.24585		56.9264	0.725843
LIFR	15923.6	0.322439	0.0445218	7.24227	4.41221e-13	8.76531e-11	Up	9.26899		10.0572		3.67858e+09	3.24284
STARD4	136.786	0.319475	0.0862563	3.70379	0.000212403	0.00542814	Up	2.36921		2.26535		58.8554	0.723723
APOL3	315.211	0.318709	0.0783081	4.06994	4.70252e-05	0.00165479	Up	3.1736		2.78126		192.599	0.886413
HEMGN	119.772	0.316922	0.0876243	3.61682	0.000298239	0.00700929	Up	2.33937		2.15433		45.2146	0.682753
SNX25	1641.06	0.316588	0.0522423	6.06	1.36125e-09	1.66658e-07	Up	6.07369		6.77817		1.89963e+06	2.14589
ATP8B3	52.9612	0.314625	0.085995	3.65864	0.000253554	0.00613718	Up	0.85071		2.21203		51.2654	0.69596
SLC25A15	2438.82	0.314347	0.044514	7.06175	1.64415e-12	3.03706e-10	Up	6.62764		9.51755		1.03504e+09	2.99181
LOC105376575	293.714	0.310501	0.0775907	4.00178	6.28666e-05	0.00209469	Up	3.44358		2.67888		148.233	0.831796
IDI1	3770.18	0.304005	0.0588895	5.1623	2.43931e-07	1.93109e-05	Up	7.23117		4.7142		15742.7	1.43314
NFKB2	5140.61	0.303951	0.0442025	6.87634	6.14085e-12	1.05995e-09	Up	7.5608		8.97471		2.8676e+08	2.72788
HMGCS1	3068.54	0.301298	0.0551221	5.466	4.60293e-08	4.28887e-06	Up	6.96094		5.36766		70251.1	1.61726
CXCR4	5121.5	0.300804	0.0376302	7.99368	1.30973e-15	3.83059e-13	Up	7.59606		12.4167		7.85268e+11	3.735
RIMS3	384.345	0.298923	0.0727747	4.10752	3.99938e-05	0.00147753	Up	3.89258		2.83046		202.313	0.846091
SCAMP5	66.61	0.298782	0.088016	3.39463	0.00068721	0.0133993	Up	1.4792		1.87292		22.2983	0.559594
RELB	1780.47	0.297868	0.0582693	5.11192	3.18904e-07	2.38387e-05	Up	6.04921		4.62272		12495.1	1.37696
FAM72C	201.663	0.297607	0.0846435	3.51601	0.000438082	0.0094134	Up	3.12142		2.02625		31.6153	0.603028
ABCG2	1351.18	0.293686	0.06171	4.75913	1.94431e-06	0.000113731	Up	5.79249		3.94412		2582.28	1.15833
FAM72A	222.668	0.293624	0.079308	3.70233	0.000213629	0.00544626	Up	3.2078		2.2639		53.9131	0.664737
EMP3	735.735	0.293124	0.0635682	4.61117	4.00401e-06	0.000216196	Up	4.7444		3.66515		1355.82	1.07434
SLC39A10	2131.35	0.291154	0.0423897	6.86852	6.48731e-12	1.08421e-09	Up	6.35788		8.96489		2.68541e+08	2.61016
NECTIN1	12643.6	0.290778	0.0493275	5.89484	3.75034e-09	4.29211e-07	Up	8.92861		6.36733		677472	1.85148
ADA	4935.35	0.290484	0.0394704	7.35955	1.84534e-13	3.73646e-11	Up	7.40479		10.4275		7.77433e+09	3.02904
HDGFRP3	112.689	0.290211	0.0876724	3.31017	0.000932392	0.0167243	Up	2.05238		1.77665		17.3527	0.515604
ZRANB2-AS1	54.3967	0.289171	0.0866662	3.33661	0.000848083	0.0156657	Up	1.01859		1.80505		18.4588	0.521968
XBP1	22688.3	0.288927	0.0376683	7.6703	1.7159e-14	4.20157e-12	Up	9.88716		11.3766		6.87665e+10	3.287
HIST1H2BD	63.9286	0.2862	0.0825332	3.4677	0.000524929	0.0109662	Up	1.44984		1.95994		26.0984	0.560936
HMGCR	2989.86	0.286026	0.0598481	4.7792	1.75992e-06	0.000104102	Up	6.8999		3.98254		2747.55	1.13911
MVK	502.787	0.279894	0.064666	4.3283	1.50265e-05	0.000659226	Up	4.27929		3.18097		424.579	0.890332
CFAP47	190.403	0.279778	0.0823629	3.39689	0.000681562	0.0133395	Up	2.953		1.87486		20.9737	0.524545
DGKG	491.257	0.279591	0.0662672	4.21914	2.45236e-05	0.000978063	Up	4.27802		3.00963		285.862	0.841465
FAM72B	161.321	0.278064	0.0864462	3.21661	0.00129715	0.0212737	Up	2.71812		1.67216		13.0707	0.464966
FGD6	273.821	0.276863	0.0806156	3.43436	0.000593962	0.0119576	Up	3.39236		1.92236		23.1537	0.532229
SEMA4A	54.2736	0.275054	0.0846873	3.24788	0.00116267	0.0198668	Up	1.23162		1.70187		13.8449	0.468107
RFX5	5960.92	0.273603	0.0405543	6.74659	1.51362e-11	2.45183e-09	Up	7.82768		8.61051		1.11591e+08	2.35586
DENND4A	2589.67	0.273094	0.04969	5.49594	3.88624e-08	3.71984e-06	Up	6.61839		5.42948		73415.5	1.48276
ID2	1073.12	0.272747	0.0842039	3.23912	0.00119898	0.0201984	Up	4.95603		1.69468		13.5034	0.462219
ACAT2	1175.35	0.272544	0.0550542	4.95047	7.40327e-07	4.9649e-05	Up	5.51668		4.30409		5489.42	1.17306
CUX2	1015.64	0.272377	0.0610764	4.45961	8.21085e-06	0.000401428	Up	5.27069		3.39639		678.52	0.925099
TRAM1	55005.7	0.271472	0.0406427	6.67948	2.39798e-11	3.76841e-09	Up	11.1059		8.42384		7.20389e+07	2.28684
IL16	532.514	0.27101	0.068623	3.94926	7.83937e-05	0.00248617	Up	4.3064		2.60447		109.007	0.705837
ALCAM	382.516	0.269609	0.0745345	3.61723	0.000297771	0.00700929	Up	3.89824		2.15433		38.4645	0.580825
DYRK3	124.2	0.269503	0.086905	3.10113	0.00192785	0.0282127	Up	2.22056		1.54956		9.55255	0.41761
ALDOC	249.324	0.269375	0.0781915	3.44507	0.000570916	0.0116722	Up	3.27669		1.93285		23.0784	0.520661
CCDC110	119.642	0.268697	0.0868979	3.0921	0.00198744	0.0287048	Up	2.40411		1.54205		9.36071	0.414343
BICDL1	191.313	0.268013	0.0840239	3.18972	0.00142409	0.0227876	Up	2.89925		1.6423		11.7614	0.440158
IRF8	93.5207	0.268006	0.0883639	3.03298	0.00242149	0.0332844	Up	1.7274		1.47776		8.05201	0.396049
HLA-DQB1	75.8446	0.266845	0.0876971	3.04281	0.00234383	0.0323436	Up	1.09623		1.49021		8.25033	0.397656
STS	4830.86	0.266528	0.0549931	4.84657	1.25612e-06	7.7798e-05	Up	7.51532		4.10903		3425.9	1.09517
TEC	860.034	0.263635	0.0615643	4.28226	1.85001e-05	0.000769912	Up	5.17287		3.11356		342.422	0.820842
ZNF267	1408.45	0.263496	0.0613993	4.29152	1.77458e-05	0.000756459	Up	5.79039		3.12121		348.328	0.822428
COX1	151267	0.263278	0.0760782	3.46062	0.000538942	0.0111795	Up	12.5101		1.95158		23.5501	0.513807
EPHA6	286.625	0.261824	0.0787832	3.32335	0.000889446	0.0162285	Up	3.48857		1.78972		16.1336	0.468592
MCTP2	522.621	0.260606	0.0693788	3.75628	0.000172455	0.00467984	Up	4.36218		2.32977		55.687	0.607153
FRA10AC1	432.915	0.25914	0.0701605	3.69353	0.000221164	0.00561117	Up	4.0948		2.25095		46.1828	0.58331
GRB14	116.251	0.258097	0.0872844	2.95697	0.00310678	0.0399894	Up	2.18482		1.39805		6.45415	0.360834
RAB15	2061.69	0.257638	0.0522903	4.92707	8.34717e-07	5.45884e-05	Up	6.39457		4.2629		4719.65	1.09829
SYNPO	49.2384	0.257075	0.0841355	3.05549	0.00224696	0.031389	Up	0.461956		1.50322		8.18997	0.386441
PSIP1	4785.01	0.255565	0.0525499	4.86329	1.15452e-06	7.19286e-05	Up	7.57578		4.1431		3553.04	1.05883
RAPGEF3	139.047	0.253245	0.0867566	2.91903	0.00351123	0.0436479	Up	2.07376		1.36004		5.802	0.344422
FLNB	1224.01	0.252374	0.0583472	4.32538	1.52268e-05	0.00066524	Up	5.52873		3.17702		379.373	0.801798
AQP3	5379.98	0.249768	0.0487336	5.12516	2.97292e-07	2.26825e-05	Up	7.78228		4.64431		11011.5	1.16
ESYT2	4734.43	0.249644	0.0378541	6.59491	4.25504e-11	6.31005e-09	Up	7.51991		8.19997		3.9563e+07	2.04708
SCD	21292.9	0.248426	0.0441069	5.63235	1.77767e-08	1.78549e-06	Up	9.77977		5.74824		139136	1.42801
HRASLS2	109.701	0.247124	0.0879407	2.81012	0.00495223	0.0550485	Same	2.16618		1.25925		4.48921	0.311192
MCMDC2	102.329	0.246159	0.0883637	2.78575	0.00534035	0.0579675	Same	1.98182		1.23682		4.24651	0.304454
FCHSD2	1353.05	0.246102	0.0514609	4.78231	1.73289e-06	0.000103082	Up	5.75688		3.98682		2387.43	0.981165
SNORD4A	158.704	0.245965	0.0862951	2.85028	0.00436809	0.0507775	Same	2.52379		1.29433		4.84398	0.31836
ANO5	1128.45	0.244812	0.0550332	4.44843	8.65001e-06	0.000413982	Up	5.48754		3.38302		591.358	0.828202
CD58	246.558	0.244595	0.0782494	3.12584	0.00177297	0.0265164	Up	3.25525		1.57648		9.22428	0.3856
RNGTT	1653.73	0.244382	0.0496792	4.9192	8.68982e-07	5.64785e-05	Up	6.03223		4.24812		4326.99	1.03816
HIST1H4C	197.924	0.244326	0.0751905	3.24943	0.00115637	0.0197974	Up	2.96024		1.70339		12.3413	0.416183
CCNE2	257.204	0.243511	0.0824729	2.95262	0.00315086	0.0404085	Up	3.14927		1.39353		6.02624	0.33934
TMEM220	52.2885	0.242245	0.0861995	2.81028	0.00494986	0.0550485	Same	0.99157		1.25925		4.40056	0.305048
DGAT2	1474.33	0.241802	0.0568585	4.25269	2.11217e-05	0.000852071	Up	5.82519		3.06952		283.781	0.742216
TSPOAP1	380.976	0.24179	0.0791771	3.05378	0.00225974	0.031389	Up	3.55194		1.50322		7.70302	0.363464
ABCD2	900.439	0.239561	0.0589195	4.0659	4.78467e-05	0.00166263	Up	5.06054		2.7792		144.085	0.665789
THAP2	109.885	0.239045	0.0882648	2.70827	0.00676345	0.0684077	Same	2.07696		1.1649		3.49442	0.278462
PEX3	541.397	0.23901	0.0666507	3.58601	0.000335778	0.00760301	Up	4.40504		2.11901		31.4362	0.506466
LOC105372857	130.466	0.238972	0.0869603	2.74805	0.005995	0.062929	Same	2.3074		1.20115		3.79748	0.28704
NFKBIE	380.556	0.23865	0.0732541	3.25783	0.00112267	0.0193239	Up	3.78333		1.7139		12.35	0.409023
LOC100505650	380.129	0.238092	0.0716627	3.32241	0.000892447	0.016229	Up	3.84865		1.78971		14.6708	0.426116
PPP3CC	1137.99	0.235902	0.0562919	4.19069	2.78109e-05	0.00109262	Up	5.52517		2.96153		215.906	0.698631
LOC102724745	139.586	0.23589	0.0870584	2.70956	0.0067373	0.0682087	Same	2.26075		1.16616		3.45835	0.275085
MCCC1	1032.65	0.234548	0.0564591	4.15429	3.26296e-05	0.00126308	Up	5.3045		2.89857		185.695	0.679853
IL2RG	6779.9	0.233333	0.0425494	5.48382	4.1625e-08	3.94837e-06	Up	7.8306		5.40358		59096.1	1.26083
SVIL	933.619	0.232486	0.0582265	3.99279	6.52996e-05	0.00216208	Up	5.18382		2.66513		107.529	0.619606
SLC25A43	334.026	0.231295	0.075572	3.06059	0.00220902	0.0310947	Up	3.73655		1.50731		7.4384	0.348634
SCML1	626.342	0.23121	0.0695371	3.32498	0.000884245	0.0161856	Up	4.55814		1.79087		14.2849	0.414066
RPS3A	4340.55	0.231117	0.0571216	4.04605	5.20897e-05	0.00178649	Up	7.43877		2.748		129.369	0.635109
AJAP1	155.169	0.230956	0.0855477	2.69973	0.0069396	0.0693235	Same	2.74726		1.15912		3.33156	0.267705
TAPT1	986.486	0.230575	0.0572534	4.02728	5.64252e-05	0.00191646	Up	5.2761		2.7175		120.313	0.626589
LOC101928433	150.03	0.229647	0.0872167	2.63307	0.00846181	0.0796908	Same	2.53471		1.09859		2.88173	0.252289
MND1	1259.57	0.22913	0.0526159	4.35477	1.33204e-05	0.000599362	Up	5.66458		3.22231		382.291	0.73833
VRK1	2202.21	0.229069	0.0445028	5.14729	2.64276e-07	2.04939e-05	Up	6.43106		4.68838		11177.4	1.07396
LOC105372860	227.068	0.228433	0.0844995	2.70337	0.0068641	0.0688962	Same	3.04698		1.1618		3.31561	0.265394
RAB26	82.3832	0.227518	0.0618487	3.67862	0.000234495	0.00582519	Up	1.80525		2.23469		39.0576	0.508432
KRCC1	200.487	0.227483	0.0819793	2.77488	0.00552222	0.0595411	Same	2.89411		1.22518		3.8206	0.278708
MAN1A2	1696.06	0.226902	0.04652	4.87751	1.07432e-06	6.73305e-05	Up	6.04515		4.17179		3369.97	0.946586
OMA1	976.989	0.226689	0.0614331	3.69002	0.000224237	0.00566185	Up	5.36333		2.24704		40.0381	0.509381
SMAD3	230.792	0.226446	0.0821754	2.75565	0.00585764	0.0619851	Same	2.93174		1.20771		3.65324	0.273482
ADAM22	601.122	0.226174	0.0634914	3.56227	0.000367655	0.00820136	Up	4.55259		2.08611		27.5776	0.471825
ABLIM1	2293.12	0.225083	0.0451636	4.98372	6.2374e-07	4.37824e-05	Up	6.52346		4.3587		5140.94	0.981068
MTUS1	317.248	0.225006	0.0758832	2.96516	0.00302524	0.0392269	Up	3.63212		1.40642		5.73602	0.316452
DBI	4090.84	0.224245	0.0442987	5.06212	4.14615e-07	3.03159e-05	Up	7.32055		4.51833		7396.96	1.01321
LOC100130872	221.895	0.224191	0.0807976	2.77472	0.0055249	0.0595411	Same	3.25196		1.22518		3.76531	0.274675
SSX2IP	1236.41	0.223742	0.0548602	4.07841	4.53452e-05	0.00161844	Up	5.65497		2.7909		138.246	0.624443
PPP1R3E	129.879	0.221931	0.0869008	2.55385	0.0106539	0.0920979	Same	2.2913		1.03575		2.40973	0.229866
NCR3LG1	48.3914	0.221823	0.0853983	2.59751	0.0093902	0.0852012	Same	0.857914		1.06955		2.60352	0.237252
C1GALT1	1553.08	0.221354	0.0486088	4.55378	5.26909e-06	0.000271952	Up	5.90768		3.56551		813.944	0.789239
ALG6	1137.35	0.220515	0.0582719	3.78424	0.000154181	0.00430391	Up	5.52327		2.36614		51.2359	0.521768
FER1L4	197.749	0.220317	0.0848232	2.59736	0.00939422	0.0852012	Same	2.99537		1.06955		2.58584	0.235641
ABHD13	553.398	0.219752	0.0702015	3.13031	0.00174623	0.0262283	Up	4.45826		1.58123		8.37845	0.347479
PPP2R3A	90.3641	0.219544	0.0883906	2.48379	0.0129991	0.104161	Same	1.78984		0.982294		2.10773	0.215657
HLTF	1825.79	0.219206	0.0480803	4.55916	5.13594e-06	0.000267704	Up	6.19543		3.57234		818.835	0.783078
CYB5R4	963.357	0.219136	0.0593668	3.69122	0.00022318	0.0056487	Up	5.33983		2.24805		38.7941	0.492629
SQLE	3140.71	0.219135	0.0567839	3.85911	0.000113801	0.00333727	Up	6.98514		2.47661		65.6631	0.542713
SNORA26	59.5208	0.218435	0.0863748	2.52892	0.0114414	0.0961423	Same	1.08701		1.01709		2.272	0.222167
STAU2	3865.74	0.218151	0.0453511	4.81027	1.50727e-06	9.0686e-05	Up	7.2134		4.04246		2405.57	0.881867
TRIB1	698.051	0.217276	0.061434	3.53674	0.000405095	0.00886745	Up	4.85906		2.0522		24.5027	0.445895
ZMAT1	101.78	0.216301	0.0883126	2.44926	0.0143148	0.110244	Same	1.8597		0.957647		1.96203	0.20714
SNX16	192.897	0.21575	0.08269	2.60915	0.00907676	0.0833937	Same	2.84784		1.07887		2.58713	0.232766
POLR3G	657.2	0.215497	0.0666432	3.23359	0.00122243	0.0204626	Up	4.81354		1.68904		10.5312	0.363983
LOC107985310	63.9794	0.215177	0.0865968	2.48482	0.0129617	0.10394	Same	1.16186		0.983215		2.0702	0.211566
RAD51AP1	2423.19	0.214842	0.0597174	3.59764	0.000321116	0.00741453	Up	6.62682		2.12992		28.9758	0.457595
WDR17	264.249	0.214474	0.0807983	2.65444	0.00794393	0.0761249	Same	3.42709		1.11847		2.8174	0.239884
HLA-DRA	89.4932	0.214068	0.0883309	2.42347	0.0153729	0.11504	Same	1.27323		0.939151		1.86081	0.201042
FAM149B1	328.189	0.213612	0.0764657	2.79357	0.00521295	0.0571741	Same	3.63103		1.2428		3.73618	0.265478
PLXNC1	1806.35	0.213377	0.0516482	4.13135	3.60646e-05	0.00136592	Up	6.18144		2.86458		156.215	0.611233
VAMP4	264.466	0.213255	0.0823319	2.59019	0.00959234	0.0863967	Same	3.36981		1.0635		2.46833	0.226798
OTUD6B-AS1	573.159	0.212849	0.0652595	3.26158	0.00110795	0.019124	Up	4.49981		1.71842		11.13	0.365764
FDFT1	5391.14	0.212648	0.0483065	4.40205	1.07231e-05	0.000500821	Up	7.70687		3.30032		424.599	0.701806
ZNF782	155.221	0.212636	0.0852659	2.4938	0.0126385	0.102678	Same	2.62561		0.988521		2.07089	0.210195
TNFSF8	69.2486	0.212302	0.0878771	2.4159	0.0156966	0.116305	Same	1.58936		0.934402		1.82539	0.198375
FAM69A	1037.15	0.211573	0.0566431	3.73519	0.000187574	0.00496224	Up	5.40205		2.30432		42.6366	0.487532
HVCN1	388.033	0.211549	0.0711709	2.97241	0.0029547	0.0386461	Up	3.96402		1.41289		5.47402	0.298897
MSMO1	2090.18	0.211524	0.0836236	2.52948	0.0114232	0.0961423	Same	6.38529		1.01709		2.20012	0.215138
NFE2L3	1797.96	0.21146	0.0570441	3.70697	0.000209756	0.00537353	Up	6.07404		2.26974		39.3522	0.47996
SEPHS1	6287.11	0.211226	0.036517	5.78434	7.27991e-09	7.74244e-07	Up	7.95168		6.11112		272816	1.29083
AP1S3	344.18	0.211178	0.0793993	2.6597	0.00782113	0.07548	Same	3.77677		1.12217		2.7978	0.236977
DALRD3	493.788	0.211145	0.0686417	3.07605	0.00209764	0.0299364	Up	4.12541		1.5238		7.05312	0.321743
CBLL1	1868.11	0.211095	0.0543615	3.88317	0.000103104	0.00314661	Up	6.21381		2.50216		67.0864	0.528192
FAR2	599.458	0.210389	0.0685096	3.07094	0.00213383	0.03032	Up	4.5267		1.51827		6.93895	0.319427
PPM1E	600.354	0.209529	0.061768	3.3922	0.00069334	0.013469	Up	4.59388		1.87067		15.5565	0.39196
AMN1	120.093	0.209272	0.0875047	2.39155	0.0167774	0.12208	Same	2.32843		0.913357		1.71422	0.19114
ANKRD16	424.325	0.209212	0.0740856	2.82392	0.00474396	0.0537102	Same	4.05384		1.26994		3.8952	0.265687
MEF2D	5521.69	0.208976	0.0464895	4.49511	6.95333e-06	0.000348627	Up	7.75616		3.45764		599.425	0.722562
APOBEC3B	164.65	0.208514	0.0857239	2.43239	0.0149997	0.113376	Same	2.36954		0.94548		1.83914	0.197146
NRG2	47.9504	0.208487	0.0853731	2.44206	0.0146035	0.111745	Same	0.767556		0.951773		1.86574	0.198432
TNFAIP8	2096.04	0.208432	0.044342	4.70056	2.59455e-06	0.000146871	Up	6.32588		3.83306		1419.15	0.798934
S1PR2	160.427	0.20831	0.08507	2.44869	0.0143377	0.110244	Same	2.43887		0.957647		1.88954	0.199487
LINC00861	252.531	0.208217	0.0780556	2.66755	0.00764064	0.0740776	Same	3.23481		1.13031		2.8108	0.235351
IKBKE	396.668	0.207971	0.0705717	2.94695	0.00320921	0.041007	Up	3.84559		1.38714		5.07161	0.288486
TRMT13	995.83	0.207557	0.0545335	3.80604	0.000141207	0.0040183	Up	5.25351		2.39596		51.6529	0.497298
OLMALINC	90.0707	0.207394	0.088381	2.34659	0.0189463	0.131861	Same	1.84117		0.879883		1.57282	0.182482
SEC61A2	205.125	0.207044	0.0811607	2.55104	0.0107402	0.0923888	Same	2.95859		1.03438		2.24101	0.214162
EOMES	77.9225	0.20696	0.087987	2.35217	0.0186644	0.130726	Same	1.80009		0.883638		1.58316	0.182878
PLS3	2666.77	0.20694	0.0483822	4.2772	1.89263e-05	0.000781469	Up	6.66101		3.10709		264.81	0.642982
SNORA73B	176.619	0.206703	0.0877344	2.35601	0.0184724	0.129837	Same	2.84863		0.886601		1.59202	0.183263
PQLC3	244.728	0.20618	0.0791518	2.60487	0.009191	0.0839307	Same	3.1645		1.07608		2.45655	0.221866
CCDC112	317.762	0.206083	0.07612	2.70734	0.00678238	0.0685061	Same	3.57645		1.16427		3.00824	0.239937
FAHD2B	197.716	0.205938	0.0833826	2.46979	0.0135193	0.106386	Same	2.89439		0.973116		1.93576	0.200401
JAK2	357.479	0.205794	0.0790685	2.60273	0.00924852	0.0843097	Same	3.66644		1.07412		2.44093	0.221048
DMXL2	332.543	0.205624	0.0731105	2.81251	0.00491572	0.0550027	Same	3.60626		1.25962		3.73843	0.259007
HMGN5	2319.59	0.205563	0.080116	2.56582	0.0102931	0.0906157	Same	6.36385		1.0428		2.26852	0.214361
TMEM72	3063.41	0.204971	0.0506261	4.04872	5.1498e-05	0.00177197	Up	6.81335		2.75154		115.674	0.563986
RCSD1	6608.42	0.204518	0.0349144	5.85772	4.69278e-09	5.25641e-07	Up	7.96715		6.27931		389084	1.28423
RPS6KL1	153.151	0.204405	0.087023	2.34886	0.0188309	0.131479	Same	2.5323		0.881143		1.55466	0.18011
GNG7	1065.22	0.203493	0.0567428	3.58624	0.000335485	0.00760301	Up	5.35453		2.11901		26.7648	0.431205
HEY2	372.671	0.203176	0.0740284	2.74457	0.00605898	0.0634776	Same	3.87702		1.19738		3.20075	0.243279
TTC33	815.544	0.20294	0.0617859	3.28456	0.00102141	0.0180141	Up	5.03662		1.74439		11.2656	0.354005
LOC101059954	68.7924	0.202495	0.0879918	2.30129	0.021375	0.141279	Same	1.48226		0.849923		1.4333	0.172105
MALT1	2484.47	0.202415	0.0516786	3.91682	8.97262e-05	0.00280334	Up	6.55918		2.55232		72.205	0.51663
CAPRIN2	319.245	0.202301	0.0735622	2.75007	0.00595829	0.0627959	Same	3.595		1.20207		3.22156	0.24318
OSGIN2	517.556	0.202255	0.0702595	2.87869	0.00399332	0.0480371	Up	4.38603		1.31842		4.21039	0.266658
MAP3K4	2272.68	0.202248	0.0457512	4.42059	9.84305e-06	0.000464742	Up	6.43679		3.33279		435.182	0.674048
ZYG11A	84.4987	0.201873	0.0883921	2.28383	0.0223813	0.145375	Same	1.75393		0.83751		1.38863	0.16907
MREG	810.904	0.201844	0.0601324	3.35666	0.000788891	0.0148591	Up	5.00958		1.82801		13.5839	0.368973
NCK1-AS1	124.008	0.201829	0.0877943	2.29888	0.0215115	0.141708	Same	2.21269		0.848605		1.42426	0.171273
CEP57L1	472.312	0.201739	0.0691609	2.91695	0.00353476	0.0437852	Up	4.21676		1.35867		4.60746	0.274097
CD46	4260.68	0.201511	0.0408427	4.93384	8.06276e-07	5.33917e-05	Up	7.39681		4.27253		3774.21	0.860963
FUT10	157.395	0.201351	0.0867494	2.32106	0.0202834	0.137269	Same	2.5415		0.862427		1.46683	0.173651
MYLK	3477.24	0.201157	0.0491717	4.09091	4.29684e-05	0.00156026	Up	7.04866		2.8068		128.925	0.564608
SC5D	975.813	0.200874	0.0646838	3.10547	0.00189976	0.0278976	Up	5.2652		1.55443		7.20039	0.312245
STK38L	2145.14	0.200705	0.050482	3.97576	7.01537e-05	0.00227276	Up	6.46349		2.64345		88.3086	0.530552
SLC25A4	1168.11	0.20053	0.0514605	3.89677	9.74856e-05	0.0030189	Up	5.55731		2.52015		66.4247	0.505365
LOC107987161	76.3381	0.200514	0.0876316	2.28815	0.022129	0.14411	Same	1.66218		0.841306		1.39139	0.168694
LOC101929174	96.2657	0.200473	0.088142	2.27443	0.0229402	0.148273	Same	1.86106		0.828937		1.35205	0.166179
DHTKD1	626.688	0.20029	0.0631653	3.17089	0.00151972	0.0237406	Up	4.52999		1.62451		8.43661	0.325373
LOC653653	186.161	0.199588	0.085778	2.3268	0.0199761	0.135696	Same	2.87488		0.867434		1.47085	0.173129
RAB8B	913.048	0.199221	0.0614144	3.24389	0.0011791	0.0200071	Up	5.11971		1.69882		9.95755	0.338441
ZDHHC11	818.481	0.199054	0.0579262	3.43634	0.000589632	0.011916	Up	4.93795		1.92387		16.7048	0.382954
TXK	198.732	0.198684	0.082144	2.41873	0.0155747	0.115635	Same	3.00082		0.936912		1.71821	0.18615
ABCC1	302.29	0.198353	0.0782213	2.5358	0.0112192	0.095274	Same	3.54364		1.02103		2.08192	0.202524
OAT	2024.68	0.197631	0.0452667	4.36592	1.2659e-05	0.000572045	Up	6.34055		3.24257		345.481	0.640831
FEM1C	769.114	0.197034	0.0620048	3.17773	0.00148435	0.0233963	Up	4.90173		1.63085		8.42159	0.321334
KLHL7	475.636	0.196996	0.0698014	2.82223	0.00476907	0.0538772	Same	4.21084		1.2686		3.65639	0.249908
DNAJC5B	613.752	0.196887	0.0672704	2.9268	0.00342469	0.0429501	Up	4.33779		1.36704		4.58408	0.269152
LOC107984858	64.5838	0.196041	0.0868605	2.25696	0.0240105	0.152753	Same	1.30183		0.81601		1.28338	0.159971
MMD	231.312	0.196001	0.0810024	2.41969	0.0155337	0.11551	Same	3.18172		0.937382		1.69684	0.183728
HSF2	710.202	0.195641	0.0621785	3.14644	0.0016527	0.0252948	Up	4.84239		1.59697		7.73443	0.312433
C12orf4	2013.89	0.195534	0.048039	4.07033	4.69474e-05	0.00165479	Up	6.36034		2.78126		118.163	0.543831
THUMPD3-AS1	541.541	0.195354	0.0661428	2.95352	0.00314169	0.04034	Up	4.3649		1.39426		4.84269	0.272375
RNFT1	249.12	0.194818	0.0835603	2.33147	0.0197288	0.134711	Same	3.25884		0.870597		1.44619	0.169608
SMIM19	433.009	0.19471	0.0690809	2.81857	0.00482374	0.054262	Same	4.04305		1.2655		3.58832	0.246406
FBF1	274.135	0.194386	0.077323	2.51394	0.011939	0.0990591	Same	3.33491		1.00411		1.96232	0.195184
GGT1	1271.72	0.193898	0.0527528	3.6756	0.000237292	0.0058649	Up	5.48016		2.23174		33.0607	0.43273
PRKCQ-AS1	342.718	0.193877	0.0744212	2.60513	0.00918387	0.0839307	Same	3.67539		1.07608		2.30997	0.208627
NEK2	2290.88	0.193739	0.0445968	4.34424	1.39757e-05	0.000623518	Up	6.46111		3.20515		310.719	0.620963
LOC102723694	210.682	0.193368	0.0811611	2.38253	0.0171943	0.124169	Same	3.04241		0.905986		1.5573	0.175189
GAS7	392.26	0.192866	0.0745453	2.58723	0.00967503	0.0868537	Same	3.86417		1.06121		2.22058	0.204672
KCNA3	2312.52	0.192791	0.0617466	3.12229	0.00179453	0.0267628	Up	6.50888		1.57247		7.20367	0.303157
NOL3	223.043	0.192408	0.0809986	2.37546	0.0175273	0.125501	Same	2.97136		0.901355		1.53313	0.173428
USP49	1141.41	0.192184	0.0539168	3.56446	0.000364605	0.00816794	Up	5.45009		2.08789		23.5291	0.401259
KCTD18	386.598	0.192183	0.0707852	2.71502	0.00662723	0.0674837	Same	3.908		1.1708		2.84785	0.225008
THAP5	1449.36	0.192081	0.0570514	3.36681	0.000760441	0.0144005	Up	5.87312		1.84162		13.3385	0.353741
LINC01260	49.7867	0.191958	0.0840999	2.2825	0.0224596	0.145525	Same	0.811519		0.837064		1.31908	0.160681
TFDP2	1790.3	0.191805	0.043577	4.40151	1.07499e-05	0.000500821	Up	6.21079		3.30032		382.98	0.633016
SNAPC3	1611.44	0.191111	0.0607476	3.14599	0.00165525	0.0252948	Up	5.99357		1.59697		7.55535	0.305199
SBF2	484.418	0.190916	0.0767468	2.48761	0.0128604	0.103615	Same	4.22618		0.984579		1.84256	0.187972
ELL2	2778.34	0.190697	0.0421954	4.51937	6.20236e-06	0.000315482	Up	6.78392		3.50103		604.463	0.667635
ZNF862	367.652	0.190635	0.0717008	2.65876	0.00784291	0.0756109	Same	3.7397		1.12142		2.52126	0.213781
GLIPR2	235.573	0.190438	0.0797666	2.38744	0.016966	0.122942	Same	2.92808		0.910299		1.54901	0.173356
ACSS2	77.5237	0.190371	0.0880221	2.16276	0.0305596	0.17752	Same	1.51716		0.750753		1.07239	0.142921
RNASEL	191.466	0.189678	0.0819665	2.3141	0.0206625	0.138394	Same	2.80326		0.858884		1.37057	0.162912
SH3BP5-AS1	70.3571	0.189006	0.0879497	2.14902	0.0316326	0.181076	Same	1.44261		0.74214		1.0438	0.140269
ANKRD49	595.31	0.188961	0.0674305	2.8023	0.00507394	0.0559409	Same	4.50395		1.25227		3.37786	0.23663
MLKL	216.699	0.188825	0.0800186	2.35976	0.0182865	0.129061	Same	3.11314		0.889205		1.46307	0.167904
CLGN	893.378	0.188779	0.066613	2.83396	0.00459744	0.0527303	Same	5.08663		1.27794		3.58008	0.241248
EPHX2	114.508	0.188296	0.0882838	2.13284	0.0329375	0.185454	Same	2.08195		0.731764		1.01532	0.137788
APBB1IP	3284.57	0.188278	0.0459	4.10192	4.0974e-05	0.00150319	Up	6.94185		2.82299		125.252	0.531506
STAM-AS1	47.1628	0.187331	0.0833223	2.24826	0.0245593	0.15568	Same	0.823546		0.807766		1.2033	0.151319
FAM172A	564.998	0.186888	0.0631301	2.96037	0.00307268	0.0396473	Up	4.47727		1.40179		4.71377	0.261978
TRAF3IP3	888.368	0.186769	0.059455	3.14134	0.00168175	0.0254779	Up	4.99604		1.59384		7.3306	0.297679
RASSF4	4116.51	0.186483	0.043543	4.28275	1.84601e-05	0.000769912	Up	7.09091		3.11356		242.214	0.580627
ITPR1	365.46	0.186231	0.0735394	2.53239	0.0113287	0.0957305	Same	3.83839		1.01895		1.94536	0.18976
TANK	1132.38	0.186099	0.0539662	3.44844	0.000563836	0.011595	Up	5.39741		1.93573		16.05	0.360238
KCTD12	1365.92	0.18575	0.0493982	3.76025	0.000169741	0.00461809	Up	5.82626		2.33554		40.2222	0.433826
IRAK4	925.15	0.185102	0.0581044	3.18569	0.00144411	0.0229461	Up	5.17349		1.63929		8.06682	0.303437
IL21R	56.6386	0.184758	0.0859872	2.14866	0.0316612	0.181076	Same	1.1825		0.74214		1.02033	0.137116
TIPRL	4544.78	0.184583	0.0446368	4.13522	3.54612e-05	0.00134791	Up	7.47797		2.87034		136.94	0.529816
LOC107986099	140.017	0.184388	0.0856357	2.15316	0.0313058	0.180317	Same	2.4661		0.743964		1.02258	0.137178
STAMBP	823.055	0.183975	0.0602335	3.05437	0.00225534	0.031389	Up	4.98251		1.50322		5.86115	0.276556
HS3ST3B1	696.945	0.183811	0.062692	2.93197	0.00336816	0.0424352	Up	4.75443		1.37227		4.33158	0.252239
CSNK2B	350.11	0.183697	0.079639	2.30662	0.0210761	0.13983	Same	3.75325		0.854399		1.31371	0.15695
LOC105376266	55.6902	0.183674	0.0864853	2.12375	0.0336907	0.188186	Same	1.07515		0.725414		0.976024	0.133239
KCNH2	144.662	0.183458	0.0853815	2.14868	0.0316596	0.181076	Same	2.53007		0.74214		1.01315	0.136151
LOC107984895	53.0012	0.183399	0.0857636	2.13843	0.032482	0.184071	Same	0.985603		0.735016		0.996353	0.134801
PTPN12	324.104	0.18339	0.0766579	2.39232	0.0167424	0.122078	Same	3.64296		0.913363		1.50224	0.167502
NBPF15	327.237	0.183008	0.0732424	2.49866	0.0124664	0.101672	Same	3.72167		0.992798		1.79998	0.18169
IQCC	192.936	0.182992	0.0830294	2.20394	0.0275288	0.167544	Same	2.86453		0.775871		1.0922	0.141978
PHF7	186.302	0.182912	0.0854129	2.1415	0.0322336	0.183232	Same	2.81143		0.736999		0.998254	0.134806
ERAP1	1583.37	0.18278	0.0527084	3.46775	0.000524838	0.0109662	Up	5.95528		1.95994		16.6675	0.358238
ZNF92	597.118	0.182777	0.0767581	2.38121	0.0172559	0.124229	Same	4.60558		0.905777		1.47129	0.165555
ZNF117	176.887	0.182722	0.0849754	2.1503	0.0315319	0.180926	Same	2.75533		0.742499		1.00993	0.135671
TM7SF2	92.5615	0.182074	0.088391	2.05987	0.0394108	0.207271	Same	1.86503		0.683462		0.878436	0.124441
HSD17B7	367.229	0.181441	0.0740411	2.45055	0.0142639	0.110187	Same	3.82573		0.957871		1.64667	0.173797
PRNP	691.437	0.181401	0.0625747	2.89896	0.00374403	0.0457319	Up	4.7739		1.33978		3.96663	0.243038
FAM118B	664.544	0.180755	0.0591216	3.05735	0.00223305	0.0312657	Up	4.68742		1.50493		5.78126	0.272024
NBPF10	147.438	0.180734	0.0862056	2.09655	0.0360336	0.196478	Same	2.47406		0.706687		0.919872	0.127722
NUP54	2184.95	0.180679	0.0506397	3.56793	0.000359808	0.00809032	Up	6.4114		2.09203		22.3328	0.377987
PHF10	1072.55	0.18057	0.0579455	3.1162	0.00183201	0.0272447	Up	5.38618		1.56472		6.6277	0.28254
EXOC6	621.439	0.180519	0.064146	2.81418	0.00489011	0.0547744	Same	4.62746		1.26142		3.29567	0.22771
SH3TC1	1180.3	0.180042	0.0556408	3.23579	0.00121307	0.0203706	Up	5.54802		1.691		8.83831	0.30445
KLHL42	1047.81	0.179985	0.0554414	3.24639	0.00116878	0.0199128	Up	5.33481		1.70087		9.03865	0.30613
RDH11	1497.31	0.179933	0.0549742	3.27305	0.00106394	0.0185924	Up	5.86343		1.73066		9.6778	0.311404
C17orf51	1773.34	0.179846	0.0492742	3.6499	0.00026234	0.00630635	Up	6.08718		2.20022		28.5182	0.395701
PNISR	3715.3	0.179423	0.0468529	3.82951	0.000128399	0.00367368	Up	7.10245		2.4349		48.8403	0.436878
ZNF275	1180.85	0.179079	0.0529932	3.37929	0.000726745	0.0139889	Up	5.58719		1.85422		12.8015	0.332051
PINX1	912.044	0.178633	0.0562493	3.17574	0.00149456	0.0235221	Up	5.17038		1.62852		7.59428	0.290908
FRMD4A	63.8295	0.178018	0.0876658	2.03064	0.0422913	0.215217	Same	1.26645		0.667122		0.827153	0.11876
LOC107984421	90.429	0.177765	0.0883905	2.01114	0.0443112	0.22143	Same	1.66884		0.654764		0.802806	0.116394
LOC107986988	103.279	0.177255	0.0881179	2.01157	0.0442654	0.22143	Same	1.93348		0.654764		0.800503	0.11606
EFHC1	123.694	0.177224	0.0868334	2.04097	0.0412539	0.212922	Same	2.30147		0.671778		0.832342	0.119055
CTTN	262.828	0.177168	0.0798402	2.21903	0.0264849	0.163614	Same	3.42241		0.78618		1.08284	0.139286
TGFBR2	409.137	0.177086	0.0704905	2.51219	0.0119984	0.0993372	Same	4.0179		1.00289		1.78267	0.177597
RPGRIP1L	303.17	0.176486	0.0769666	2.29302	0.0218466	0.14296	Same	3.54947		0.844786		1.23451	0.149093
MBD2	4509.29	0.175941	0.0413208	4.25793	2.06328e-05	0.000835549	Up	7.44865		3.07803		210.569	0.541551
HERPUD1	4963.39	0.17588	0.0385322	4.56449	5.00701e-06	0.000262283	Up	7.58521		3.58123		670.573	0.629867
IDE	2707.69	0.175793	0.0465891	3.77326	0.000161126	0.00444108	Up	6.77191		2.35251		39.5834	0.413555
RACGAP1P	84.0279	0.17567	0.0882932	1.98963	0.0466321	0.228367	Same	1.77708		0.641366		0.769245	0.112669
RPAP3	2209.6	0.175567	0.0564841	3.10826	0.00188191	0.0277969	Up	6.45779		1.556		6.31609	0.273184
TBC1D12	434.322	0.175148	0.0723417	2.42113	0.0154724	0.115375	Same	4.0633		0.937889		1.51808	0.16427
TDRD3	1094.09	0.174577	0.0551283	3.16674	0.0015416	0.0239757	Up	5.47127		1.62023		7.28141	0.282854
ATP5C1	6566.32	0.174385	0.0509726	3.42116	0.000623544	0.0124108	Up	8.02481		1.9062		14.0512	0.332414
JAZF1	381.192	0.174366	0.0730017	2.38852	0.0169164	0.122667	Same	3.98065		0.911272		1.42146	0.158895
SUB1	28251.1	0.174334	0.0398894	4.37043	1.24004e-05	0.000562775	Up	10.1692		3.24966		309.775	0.566526
TESMIN	245.698	0.174303	0.0788461	2.21067	0.0270588	0.16593	Same	3.22256		0.780075		1.05046	0.135969
CD48	6448.89	0.174196	0.0450799	3.86416	0.000111471	0.00327843	Up	8.0239		2.48433		53.134	0.432762
UBE2Q2	842.032	0.174168	0.0569458	3.05848	0.00222462	0.0312306	Up	5.05811		1.50542		5.57682	0.262195
RPAP2	771.502	0.173972	0.0643659	2.70286	0.00687454	0.0689353	Same	4.94346		1.16156		2.5237	0.202079
TBCK	481.49	0.173945	0.0717934	2.42285	0.0153993	0.115156	Same	4.21617		0.938714		1.51052	0.163284
EMB	1001.45	0.173926	0.0614201	2.83174	0.00462954	0.0528923	Same	5.27886		1.27661		3.2883	0.222035
CCDC18	1309.22	0.173921	0.053917	3.22572	0.00125656	0.020901	Up	5.64711		1.67983		8.32118	0.292158
PIM2	21569.6	0.17378	0.04052	4.28875	1.79681e-05	0.000760836	Up	9.75684		3.11871		228.407	0.54197
LOC100287015	66.2715	0.173713	0.0875711	1.98368	0.0472911	0.229884	Same	1.26499		0.638492		0.755657	0.110914
FAM212B	135.052	0.173277	0.0872014	1.98709	0.0469122	0.228689	Same	2.39263		0.640754		0.757697	0.111028
MTERF2	279.56	0.172915	0.0787567	2.19556	0.0281237	0.169888	Same	3.44726		0.769838		1.01782	0.133117
POLN	205.882	0.17284	0.0821479	2.104	0.035378	0.194355	Same	2.94415		0.711405		0.8893	0.122959
TMEM237	1068.89	0.172811	0.0566698	3.04943	0.00229274	0.0317218	Up	5.4071		1.49864		5.44769	0.258981
ZNF121	1382.57	0.172601	0.0565083	3.05444	0.00225483	0.031389	Up	5.73182		1.50322		5.49878	0.259458
TRMT5	429.294	0.17247	0.0695734	2.47896	0.0131767	0.10498	Same	4.05998		0.978894		1.64288	0.168829
ZNF337	387.031	0.1724	0.0772002	2.23316	0.0255385	0.160247	Same	3.90063		0.795209		1.07584	0.137094
TIFA	2442.63	0.172343	0.0529108	3.25723	0.00112504	0.0193239	Up	6.62378		1.7139		8.91864	0.295379
SMARCAD1	3020.46	0.172193	0.0445183	3.86791	0.00010977	0.00326488	Up	6.91448		2.48613		52.741	0.428094
BTBD3	2326.62	0.172136	0.0409054	4.20816	2.57459e-05	0.00101909	Up	6.5996		2.99179		168.911	0.514996
CAMSAP2	285.199	0.171527	0.0778848	2.20231	0.0276432	0.167852	Same	3.51041		0.775073		1.02189	0.132946
NINJ1	63.5921	0.171348	0.0870834	1.96764	0.0491099	0.235111	Same	1.13253		0.628727		0.728797	0.107731
SLAIN1	2408.96	0.171136	0.041854	4.08887	4.33483e-05	0.00156843	Up	6.60712		2.80453		109.113	0.479956
TMEM106B	513.299	0.171122	0.0652892	2.62099	0.00876753	0.0815488	Same	4.36043		1.08858		2.0984	0.186281
CNTNAP1	756.204	0.171119	0.0610579	2.80257	0.00506974	0.0559409	Same	4.70306		1.25227		3.05892	0.214287
TMCC1-AS1	133.641	0.171078	0.0871646	1.9627	0.0496809	0.237212	Same	2.37958		0.624862		0.721202	0.1069
PRKAG3	1087.5	0.170823	0.0572707	2.98274	0.00285684	0.0376938	Up	5.46828		1.42373		4.53186	0.243206
RIOK1	1240.64	0.170689	0.0496623	3.43699	0.000588216	0.0119102	Up	5.66497		1.92408		14.3313	0.328419
IL15RA	319.631	0.170682	0.0765344	2.23013	0.0257389	0.160691	Same	3.64866		0.794009		1.06217	0.135523
ZC3H12A	337.938	0.170542	0.073236	2.32866	0.0198768	0.135403	Same	3.54589		0.868371		1.25951	0.148094
RHOT1	941.151	0.17054	0.0584201	2.9192	0.00350929	0.0436479	Up	5.23264		1.36004		3.90718	0.231941
ARL1	1417.08	0.170503	0.0553633	3.07971	0.00207202	0.0296821	Up	5.84577		1.52751		5.7443	0.260444
ZBTB25	407.097	0.170266	0.0723673	2.3528	0.0186327	0.130716	Same	3.99268		0.883671		1.30256	0.150459
DNMT3B	1145.01	0.170192	0.0591877	2.87546	0.00403436	0.0482487	Up	5.56427		1.31651		3.52739	0.22406
LARP1B	1447.98	0.170076	0.0521129	3.26361	0.00110004	0.0190186	Up	5.84085		1.72082		8.94261	0.29267
IL10RB	519.755	0.170009	0.0640506	2.65429	0.00794766	0.0761249	Same	4.27486		1.11847		2.23329	0.19015
DIXDC1	98.7691	0.169907	0.0883526	1.92305	0.0544736	0.248846	Same	2.07932		0.604069		0.682777	0.102635
VAV1	1886.63	0.169661	0.0443981	3.82136	0.000132715	0.00378688	Up	6.0706		2.42172		44.8025	0.410872
WNT10A	74.762	0.169653	0.0883052	1.92121	0.0547048	0.249191	Same	1.61261		0.603467		0.680815	0.10238
P4HA1	584.383	0.169567	0.0700558	2.42045	0.0155011	0.115507	Same	4.44635		0.937392		1.46802	0.15895
CALCOCO2	1626.97	0.169477	0.0622442	2.72277	0.00647373	0.0664994	Same	5.95682		1.17718		2.54854	0.199505
MYH3	218.54	0.169427	0.0836971	2.02428	0.0429411	0.217663	Same	3.06759		0.662216		0.778391	0.112197
SNORD14D	131.917	0.169363	0.0878246	1.92842	0.053803	0.248352	Same	2.41659		0.604932		0.681945	0.102453
SIX4	240.343	0.169231	0.0808713	2.09259	0.0363857	0.197237	Same	3.24283		0.705012		0.858008	0.11931
NRBP1	1718.4	0.168973	0.054501	3.10036	0.00193286	0.0282127	Up	6.01867		1.54956		5.98924	0.261833
OPTN	795.071	0.168879	0.0629052	2.68467	0.00726025	0.0716465	Same	4.77361		1.14481		2.35712	0.193334
KDM1B	746.461	0.168826	0.0601542	2.80655	0.00500747	0.0554986	Same	4.9098		1.25572		3.04198	0.211998
FAM120C	123.353	0.168707	0.0869939	1.93929	0.0524658	0.244539	Same	2.21535		0.611652		0.689896	0.10319
UGP2	2540.18	0.168653	0.0452673	3.72571	0.00019477	0.00507607	Up	6.62712		2.29447		33.225	0.386969
HIVEP3	77.6788	0.167973	0.0883035	1.90222	0.057142	0.254936	Same	1.68718		0.593569		0.658884	0.0997036
RWDD1	1130.83	0.167469	0.0609033	2.74975	0.00596409	0.0627959	Same	5.42799		1.20207		2.66687	0.201309
FAM135A	390.82	0.167411	0.0721202	2.32128	0.0202717	0.137269	Same	3.91502		0.862427		1.21958	0.14438
TMOD4	68.1978	0.167221	0.0877321	1.90604	0.0566453	0.253471	Same	1.38949		0.596071		0.659723	0.0996755
CYFIP2	2406.21	0.167147	0.0450682	3.70876	0.000208274	0.00534858	Up	6.56879		2.27176		31.2508	0.379719
FAM72D	199.043	0.167058	0.0841858	1.9844	0.0472114	0.22962	Same	3.04425		0.638991		0.727542	0.106749
SAMD9	1840.47	0.166784	0.0549253	3.03657	0.0023929	0.0329345	Up	6.30269		1.48235		5.06412	0.247232
STXBP3	664.031	0.16674	0.0639328	2.60806	0.00910581	0.0835149	Same	4.73402		1.07824		1.99654	0.179786
MX1	123.649	0.16653	0.0872146	1.90943	0.0562072	0.252779	Same	2.26986		0.597259		0.658796	0.0994615
GPR160	516.321	0.166314	0.0745281	2.23156	0.0256443	0.160433	Same	4.26394		0.794707		1.03666	0.132171
LOC105379362	399.107	0.166067	0.0711689	2.33343	0.0196258	0.134269	Same	3.99939		0.872024		1.23682	0.144815
RUFY2	252.64	0.16584	0.0787702	2.10536	0.03526	0.193967	Same	3.25283		0.712272		0.854988	0.118123
SNORD80	344.996	0.165739	0.0793196	2.08951	0.0366617	0.197751	Same	3.77337		0.70388		0.838119	0.116661
NKIRAS1	252.999	0.165696	0.0784948	2.11091	0.0347798	0.191927	Same	3.35965		0.716864		0.863326	0.118781
GNE	780.721	0.165255	0.057758	2.86117	0.00422081	0.0494888	Up	4.98178		1.30549		3.33925	0.21574
HIVEP2	693.163	0.165253	0.0649034	2.54615	0.010892	0.093313	Same	4.80543		1.03006		1.77096	0.170221
DNAJC10	4256.19	0.165091	0.039683	4.16024	3.17913e-05	0.00123517	Up	7.4217		2.90827		133.659	0.48013
DSCC1	972.192	0.165047	0.0612167	2.69611	0.0070155	0.0699112	Same	5.27153		1.15545		2.36081	0.190704
TMEM231	136.062	0.164996	0.086035	1.91777	0.0551398	0.250352	Same	2.37614		0.601448		0.659054	0.0992364
BBS2	262.077	0.164922	0.0772765	2.13418	0.032828	0.185257	Same	3.36231		0.732225		0.890232	0.12076
MMAA	225.96	0.164671	0.0826705	1.9919	0.0463821	0.228098	Same	3.12918		0.641879		0.721934	0.105699
MSANTD2	922.573	0.164621	0.0585601	2.81115	0.00493647	0.0550485	Same	5.09688		1.25925		2.99047	0.2073
CNTROB	1240.59	0.164554	0.0536505	3.06715	0.00216107	0.0305422	Up	5.52831		1.5151		5.38777	0.249316
ASAH1	897.545	0.16429	0.0580202	2.83159	0.00463165	0.0528923	Same	5.14013		1.27661		3.10612	0.209734
KIZ	353.462	0.16406	0.0737484	2.22459	0.0261088	0.162199	Same	3.79592		0.789951		1.01147	0.129599
HIST2H2BE	64.216	0.163956	0.0872016	1.8802	0.0600809	0.26336	Same	1.37293		0.579449		0.622555	0.0950044
LOC101929356	96.8382	0.163765	0.0883513	1.85357	0.0638004	0.273404	Same	1.90322		0.563195		0.598987	0.0922318
KATNBL1P6	87.2403	0.163584	0.0883758	1.851	0.0641693	0.273995	Same	1.7287		0.562257		0.597031	0.0919761
GLMN	572.586	0.163555	0.068689	2.38109	0.0172616	0.124229	Same	4.51878		0.905777		1.31656	0.148144
DHCR24	9237.93	0.163376	0.0527005	3.10009	0.00193462	0.0282127	Up	8.52946		1.54956		5.79088	0.253161
PDCD10	1300.57	0.163354	0.0581363	2.80985	0.00495641	0.0550485	Same	5.67938		1.25925		2.96746	0.205705
CCDC15	201.388	0.163326	0.0827208	1.97442	0.048334	0.232697	Same	2.95959		0.633209		0.701879	0.103419
TTC14	1878.45	0.163247	0.0506723	3.22163	0.00127464	0.0211018	Up	6.19484		1.67568		7.7362	0.273551
CNPY4	96.4196	0.162733	0.0882089	1.84486	0.065058	0.276096	Same	1.88382		0.558939		0.589407	0.0909579
XKR6	531.484	0.162605	0.0655974	2.47884	0.013181	0.10498	Same	4.34411		0.978894		1.54892	0.159173
MTSS1	98.695	0.162032	0.0882253	1.83657	0.0662736	0.279214	Same	1.96639		0.554063		0.580314	0.0897758
SSBP2	2093.23	0.16162	0.0460336	3.51092	0.000446551	0.009537	Up	6.36518		2.02059		16.9467	0.326568
SLC35A1	866.131	0.161618	0.0636409	2.53952	0.0111004	0.0944073	Same	5.07847		1.02499		1.71192	0.165657
RNF19B	616.085	0.161601	0.0630409	2.56343	0.0103643	0.0908643	Same	4.39056		1.04161		1.77849	0.168325
LOC107987271	58.8595	0.161529	0.085789	1.88287	0.0597179	0.262534	Same	1.00859		0.580814		0.61527	0.0938185
RANBP9	2034.45	0.1615	0.0498586	3.23916	0.00119881	0.0201984	Up	6.3089		1.69468		7.99567	0.273691
ENDOD1	1655.98	0.161212	0.0459666	3.50714	0.000452947	0.00963451	Up	5.98798		2.01617		16.7327	0.32503
MRPL47	1397.14	0.160778	0.0503192	3.19517	0.0013975	0.0224988	Up	5.79774		1.64784		7.14607	0.264937
DTNB	133.897	0.160636	0.0881912	1.82145	0.0685382	0.284782	Same	2.35061		0.545487		0.564066	0.0876249
RNASEH2B	2673.45	0.160536	0.0513305	3.12751	0.00176297	0.026442	Up	6.70405		1.57771		6.07126	0.253279
CCDC150	461.829	0.160497	0.0745083	2.15409	0.0312331	0.18019	Same	4.15223		0.74427		0.890714	0.119453
MTRF1	394.656	0.160202	0.0708255	2.26193	0.0237019	0.151562	Same	3.90107		0.81941		1.05701	0.131271
OLA1	2642	0.160036	0.0504696	3.17094	0.00151945	0.0237406	Up	6.70656		1.62451		6.74103	0.25998
AFTPH	1330.8	0.159971	0.0496824	3.21987	0.00128247	0.0211979	Up	5.68951		1.67371		7.54653	0.267744
LCMT1	513.162	0.159904	0.0639217	2.50156	0.0123648	0.10138	Same	4.32522		0.994046		1.57727	0.158952
MAPKAPK5-AS1	497.421	0.159792	0.0713736	2.23882	0.0251678	0.158488	Same	4.32547		0.800005		1.00823	0.127835
COQ5	901.803	0.159293	0.0570451	2.79239	0.00523195	0.0572742	Same	5.0899		1.24204		2.78122	0.197848
C12orf60	74.2663	0.159233	0.0874489	1.82087	0.0686261	0.284923	Same	1.52267		0.545273		0.558865	0.0868256
RASGEF1A	137.779	0.159134	0.0874596	1.81952	0.0688324	0.285329	Same	2.47765		0.544654		0.557722	0.0866731
THAP9-AS1	972.098	0.159063	0.061573	2.58332	0.00978543	0.0875368	Same	5.27084		1.05781		1.8171	0.168258
CFAP44	446.008	0.159055	0.0683839	2.32591	0.0200235	0.13592	Same	4.12733		0.866716		1.17021	0.137855
MR1	646.411	0.158973	0.0610971	2.60197	0.00926911	0.0844243	Same	4.57157		1.07353		1.88302	0.170662
P2RY10	1102.58	0.158877	0.0595149	2.66953	0.00759569	0.0737097	Same	5.39091		1.13248		2.15544	0.179924
ZNF189	627.054	0.158864	0.064277	2.47155	0.0134527	0.106165	Same	4.617		0.974017		1.49638	0.154736
ZDHHC6	1521.96	0.158727	0.0516321	3.0742	0.00211069	0.0300723	Up	5.91268		1.52183		5.27819	0.241557
CAT	883.207	0.158604	0.0652876	2.42931	0.0151276	0.113852	Same	5.07606		0.943661		1.39308	0.149668
ZDHHC13	646.339	0.158556	0.0615142	2.57755	0.00995034	0.0885354	Same	4.67587		1.05288		1.79088	0.166941
OSGEPL1	281.168	0.158516	0.0774848	2.04577	0.0407794	0.211615	Same	3.56129		0.674454		0.749076	0.106911
RFWD2	1868.4	0.158325	0.0515825	3.06937	0.00214513	0.0304395	Up	6.17426		1.51656		5.20132	0.24011
RBBP4	9500.24	0.157945	0.033222	4.75423	1.99203e-06	0.000115879	Up	8.54081		3.936		1363.02	0.621671
ITGB8	897.652	0.15791	0.0627915	2.51484	0.0119086	0.0990124	Same	5.01136		1.00431		1.59485	0.158591
CHST15	2681.77	0.157883	0.0409787	3.8528	0.000116775	0.00340588	Up	6.66896		2.46777		46.356	0.389619
PLEKHA8	826.334	0.157665	0.0629216	2.50574	0.0122195	0.100594	Same	4.99235		0.997429		1.56735	0.15726
IQSEC1	67.7861	0.157532	0.0873338	1.80379	0.0712645	0.290606	Same	1.23631		0.536696		0.542081	0.0845467
LOC107986649	369.203	0.157339	0.0740673	2.12427	0.0336473	0.188043	Same	3.80134		0.725743		0.836719	0.114188
L3HYPDH	118.42	0.157294	0.0875513	1.79659	0.0724002	0.293418	Same	2.12772		0.532513		0.536074	0.0837611
ZZZ3	1756.89	0.157254	0.0513389	3.06305	0.00219097	0.0308818	Up	6.12945		1.5103		5.09211	0.2375
HMCES	1351.3	0.15716	0.0528696	2.9726	0.00295292	0.0386461	Up	5.65552		1.41289		4.06665	0.22205
C9orf72	236.796	0.157127	0.0793589	1.97996	0.0477085	0.231166	Same	3.27429		0.636077		0.679717	0.0999449
LY9	95.8322	0.157015	0.0882457	1.77929	0.0751917	0.29977	Same	1.83778		0.523211		0.523784	0.082152
LOC105378730	117.439	0.156908	0.0883246	1.7765	0.075651	0.300953	Same	2.26258		0.521501		0.521372	0.081828
TARBP1	899.175	0.156857	0.0568632	2.7585	0.00580669	0.0615696	Same	5.0807		1.21063		2.54764	0.189897
GAS2	1720.38	0.156786	0.0537598	2.91641	0.00354086	0.0438093	Up	6.00355		1.35843		3.57882	0.212983
FUT4	120.176	0.156752	0.088248	1.77627	0.0756884	0.300953	Same	2.15498		0.521501		0.520853	0.0817465
LOC105369968	140.459	0.156671	0.0859497	1.82282	0.0683311	0.284371	Same	2.41458		0.546115		0.550938	0.0855602
CTC1	3237.12	0.156516	0.0423171	3.69866	0.000216742	0.00551225	Up	6.94248		2.25867		28.3943	0.353519
CLIP1	1447.82	0.156507	0.0510865	3.06357	0.00218711	0.0308687	Up	5.81944		1.51048		5.07008	0.236401
FBXO4	332.727	0.156422	0.0769034	2.03401	0.0419504	0.214415	Same	3.70199		0.668744		0.72953	0.104607
PRDX3	5451.84	0.156382	0.042455	3.68348	0.000230073	0.00575402	Up	7.75132		2.24003		27.1779	0.350301
GPHN	1437.44	0.156352	0.0502174	3.11351	0.00184877	0.0274552	Up	5.8235		1.56138		5.69482	0.244125
CLNS1A	2312.13	0.156317	0.0427393	3.65745	0.000254732	0.00615155	Up	6.53767		2.21102		25.411	0.345619
MRPS22	717.117	0.156186	0.0607916	2.5692	0.0101935	0.0901149	Same	4.82422		1.0452		1.73318	0.163246
PARP16	210.451	0.156123	0.082344	1.89599	0.0579617	0.257393	Same	3.04835		0.589403		0.606556	0.0920195
C1orf74	377.05	0.155869	0.0744986	2.09225	0.0364164	0.197237	Same	3.86424		0.705012		0.790266	0.10989
TMEM254	254.785	0.1558	0.0783717	1.98796	0.0468159	0.228689	Same	3.24489		0.640754		0.681273	0.0998294
TSPYL4	769.551	0.155769	0.0641177	2.42943	0.0151227	0.113852	Same	4.86174		0.943661		1.36818	0.146993
KIAA0922	1628.07	0.155698	0.0489189	3.18278	0.00145866	0.0230605	Up	6.01669		1.63713		6.75174	0.254899
ATP8B2	5766.55	0.154882	0.0378457	4.09246	4.26817e-05	0.00156026	Up	7.73287		2.8068		99.2667	0.434723
PDGFC	811.903	0.154857	0.062457	2.47942	0.0131596	0.104968	Same	5.0474		0.978945		1.47528	0.151597
PRKAG2	117.76	0.154777	0.0873883	1.77114	0.0765366	0.302794	Same	2.23577		0.518852		0.511164	0.0803066
ANXA5	8413.21	0.154725	0.0423767	3.65119	0.000261033	0.00628929	Up	8.36106		2.2014		24.6014	0.340611
RAD51B	51.2839	0.154434	0.0854425	1.80746	0.0706902	0.289497	Same	0.934492		0.538356		0.533457	0.0831405
DACH1	152.953	0.154195	0.0860563	1.79179	0.073166	0.295495	Same	2.63974		0.52945		0.52182	0.0816386
ZFC3H1	1861.73	0.154087	0.0573178	2.6883	0.00718172	0.0711349	Same	6.16357		1.14792		2.16613	0.17688
EPB41L1	910.677	0.154057	0.0620948	2.481	0.0131014	0.104752	Same	5.06849		0.979837		1.47068	0.150951
C14orf1	1288.63	0.153989	0.0544599	2.82757	0.0046903	0.0532731	Same	5.66048		1.27349		2.89056	0.196104
2018-03-01	198.446	0.15387	0.083081	1.85205	0.0640187	0.273894	Same	2.94508		0.562418		0.561788	0.0865393
ORMDL1	1676	0.153857	0.0503783	3.05403	0.00225793	0.031389	Up	6.05092		1.50322		4.90161	0.231281
PRDM5	117.071	0.153558	0.0870793	1.76342	0.0778291	0.304746	Same	2.31299		0.516062		0.503887	0.0792453
PRPF18	1274.43	0.153357	0.0510306	3.0052	0.00265402	0.0356923	Up	5.61502		1.44743		4.29665	0.221974
RBM7	802.072	0.153302	0.0654392	2.34266	0.0191469	0.132717	Same	5.00608		0.877072		1.1551	0.134457
MYB	4868.38	0.153273	0.0376756	4.06823	4.7371e-05	0.00165479	Up	7.56821		2.78126		92.6242	0.426293
WDR75	3408.98	0.153135	0.0492749	3.10778	0.00188498	0.0277969	Up	7.09226		1.556		5.50909	0.238279
LOC105375213	218.484	0.153114	0.0822414	1.86176	0.0626363	0.270463	Same	3.0518		0.567892		0.566119	0.0869524
PLS1	139.733	0.152963	0.0858124	1.78253	0.0746628	0.298752	Same	2.45656		0.524689		0.512007	0.0802581
CHMP2B	1039.32	0.152818	0.0537357	2.84389	0.00445669	0.0514523	Same	5.34924		1.2886		2.9701	0.196921
C1GALT1C1	351.742	0.152786	0.0764886	1.9975	0.0457711	0.226574	Same	3.81768		0.644789		0.67433	0.0985147
TCEAL8	590.568	0.152696	0.0646495	2.3619	0.0181813	0.128736	Same	4.4974		0.890298		1.18611	0.135945
TRMT10C	1670.53	0.152536	0.0480666	3.17342	0.00150653	0.0236397	Up	6.04618		1.62636		6.45252	0.248078
GIT2	1103.72	0.152531	0.0530874	2.8732	0.00406331	0.0482851	Up	5.37264		1.31619		3.15897	0.200759
CACNB2	133.974	0.152435	0.0873826	1.74445	0.0810799	0.31084	Same	2.3314		0.507463		0.490397	0.0773552
MSANTD3	397.525	0.152351	0.0706047	2.1578	0.0309431	0.179065	Same	3.98174		0.74699		0.850815	0.113805
ANKRD46	424.073	0.152323	0.0673699	2.261	0.0237595	0.151706	Same	4.10781		0.818996		1.00407	0.124752
PIGH	234.705	0.152271	0.0798775	1.90631	0.0566103	0.253471	Same	3.23883		0.596071		0.600743	0.0907644
ACSL3	3524.25	0.152215	0.0428075	3.55579	0.00037684	0.00837077	Up	7.1409		2.07723		18.1841	0.316185
WRN	1252.07	0.152128	0.05113	2.97531	0.00292691	0.0384051	Up	5.61568		1.41561		3.96113	0.215354
TTC1	1447.02	0.152114	0.0533402	2.85178	0.00434755	0.0506926	Same	5.83729		1.29506		3.00072	0.196997
COG6	543.248	0.152079	0.0662226	2.29649	0.021648	0.14228	Same	4.44208		0.846857		1.06888	0.12879
CYP51A1	1199.41	0.15176	0.0591952	2.56373	0.0103555	0.0908643	Same	5.60741		1.04161		1.67019	0.158075
TBCEL	609.133	0.151721	0.0618026	2.45493	0.0140914	0.109255	Same	4.50776		0.961559		1.38869	0.145888
POLR3F	454.771	0.151669	0.0700142	2.16626	0.0302911	0.176667	Same	4.14658		0.752844		0.858502	0.114183
GABRB2	65.642	0.151487	0.0879131	1.72315	0.0848617	0.317344	Same	1.36834		0.498469		0.47736	0.0755118
MURC	526.153	0.151471	0.0650968	2.32685	0.0199732	0.135696	Same	4.33959		0.867434		1.11625	0.131391
LINC00667	969.623	0.15138	0.0571734	2.64774	0.00810327	0.0772121	Same	5.16205		1.11231		1.96057	0.168382
ACER2	142.551	0.151263	0.0858871	1.76119	0.078207	0.305576	Same	2.48297		0.514881		0.49501	0.0778825
THOC1	2180.53	0.151206	0.0481224	3.14212	0.00167731	0.0254693	Up	6.4144		1.59398		5.93681	0.24102
FBXW7	1417.33	0.150963	0.0480486	3.14189	0.00167861	0.0254693	Up	5.80507		1.59398		5.92728	0.240633
ZGRF1	1611.41	0.150901	0.0568508	2.65434	0.00794644	0.0761249	Same	5.97365		1.11847		1.98228	0.168779
SIRT5	214.3	0.150862	0.0814753	1.85163	0.0640785	0.27391	Same	3.05813		0.562391		0.550772	0.0848437
WBP4	557.964	0.150752	0.0672262	2.24246	0.0249317	0.157661	Same	4.42473		0.802276		0.956179	0.120945
BCAP29	953.131	0.150494	0.0610846	2.46369	0.0137514	0.107729	Same	5.20737		0.967666		1.39696	0.145628
KLF11	518.48	0.150258	0.0676566	2.2209	0.026358	0.163312	Same	4.32373		0.786982		0.92007	0.118251
KCNN3	1089.84	0.150189	0.0579053	2.59369	0.00949507	0.0857407	Same	5.50284		1.06681		1.75166	0.160223
SMC6	2191.28	0.150066	0.0499358	3.00517	0.0026543	0.0356923	Up	6.39803		1.44743		4.20443	0.217209
GMPR2	326.077	0.149876	0.0749683	1.99919	0.0455879	0.225986	Same	3.61148		0.645918		0.663208	0.0968075
TCTN3	756.78	0.14982	0.0575056	2.60531	0.00917916	0.0839307	Same	4.89		1.07608		1.78504	0.161218
WDR72	3658.03	0.149731	0.0442708	3.38216	0.000719176	0.013894	Up	7.18455		1.85717		10.7767	0.278076
ZNF280D	953.46	0.149609	0.0567484	2.63636	0.00838007	0.0792756	Same	5.21003		1.10086		1.88721	0.164699
NAT6	234.297	0.149443	0.0792632	1.8854	0.0593761	0.261797	Same	3.16402		0.582035		0.570834	0.0869809
PEX1	682.98	0.149258	0.0596995	2.50016	0.0124137	0.101533	Same	4.70354		0.993392		1.47005	0.148272
NUDT12	95.101	0.149072	0.0883829	1.68666	0.0916685	0.330201	Same	1.79662		0.481222		0.451459	0.0717367
LOC728715	64.842	0.149022	0.0874784	1.70353	0.0884683	0.323912	Same	1.32689		0.489573		0.460071	0.0729573
SPATA7	63.1313	0.148861	0.087451	1.70222	0.0887132	0.3241	Same	1.32101		0.489321		0.459306	0.0728409
RAPGEFL1	126.994	0.148811	0.0877277	1.69628	0.0898319	0.326152	Same	2.28483		0.48658		0.456263	0.0724085
FAM174A	92.3947	0.14875	0.0882651	1.68527	0.0919373	0.330519	Same	1.99554		0.480804		0.45005	0.0715196
ETS2	364.37	0.148682	0.0729028	2.03945	0.041405	0.213493	Same	3.81854		0.670615		0.696423	0.0997083
SLC25A14	296.663	0.148567	0.0749967	1.98098	0.047593	0.230925	Same	3.48972		0.636529		0.643358	0.0945674
LOC102606465	49.2811	0.148526	0.0841081	1.76589	0.0774141	0.303698	Same	0.797178		0.517558		0.489057	0.0768707
ZNF25	111.264	0.148487	0.0877369	1.69241	0.0905674	0.32763	Same	2.11172		0.484616		0.453215	0.0719591
EIF3J	4367.72	0.148444	0.0479152	3.09807	0.00194789	0.0283669	Up	7.4371		1.54719		5.23301	0.229671
TTC7A	4401.92	0.148433	0.0405197	3.66324	0.000249048	0.00606998	Up	7.39441		2.21681		24.4537	0.329049
REEP3	703.036	0.148131	0.0640453	2.31291	0.0207273	0.138652	Same	4.73865		0.858074		1.06837	0.127108
RCL1	1940.41	0.148	0.043918	3.36991	0.000751914	0.0143163	Up	6.23464		1.84417		10.3379	0.272937
NDUFAF6	395.8	0.147737	0.0696698	2.12053	0.0339611	0.189264	Same	3.93736		0.722932		0.780586	0.106804
KIAA1841	239.368	0.147414	0.0800219	1.84218	0.0654493	0.276999	Same	3.1331		0.557522		0.532184	0.0821868
NAT1	187.448	0.147341	0.0833191	1.76839	0.0769958	0.302924	Same	2.84654		0.518667		0.486395	0.0764207
SNORA40	113.027	0.147336	0.0882718	1.66912	0.0950946	0.337462	Same	2.18143		0.471775		0.436599	0.0695093
ZHX3	869.725	0.147287	0.0614352	2.39743	0.0165105	0.120805	Same	5.05459		0.917914		1.21921	0.135196
SRRD	1392.05	0.147209	0.0511423	2.87843	0.00399663	0.0480371	Up	5.74457		1.31842		3.0645	0.194084
CHUK	570.442	0.14716	0.0684086	2.15119	0.0314611	0.180717	Same	4.54276		0.743001		0.814312	0.10934
RAD54B	380.95	0.147148	0.0774356	1.90026	0.057399	0.255974	Same	3.90575		0.591805		0.574855	0.0870827
STK39	1031.44	0.147097	0.0544738	2.70032	0.00692724	0.0692658	Same	5.32278		1.15948		2.12366	0.170556
ZDHHC23	1070.67	0.146959	0.0585476	2.51008	0.0120702	0.0996765	Same	5.41001		1.00141		1.47436	0.147166
IFNGR1	492.857	0.146901	0.0688533	2.13353	0.0328813	0.185435	Same	4.26372		0.731808		0.792194	0.107503
STK17B	9401.36	0.146887	0.0363172	4.04455	5.24243e-05	0.00179213	Up	8.55361		2.74663		81.9623	0.403444
BCL2L1	426.406	0.14683	0.0702677	2.08958	0.036656	0.197751	Same	4.02723		0.70388		0.742496	0.10335
PRPF38B	3100.92	0.146743	0.0435737	3.36769	0.000758003	0.0143802	Up	6.88543		1.84223		10.2045	0.270335
HDAC2	5319.32	0.146694	0.044273	3.3134	0.000921675	0.0165603	Up	7.71991		1.78093		8.85821	0.261253
AP1S2	1487.37	0.146684	0.0601336	2.43931	0.0147155	0.112275	Same	5.8923		0.949717		1.30647	0.139308
SCN9A	942.741	0.146619	0.0565723	2.5917	0.0095502	0.0861222	Same	5.06573		1.06488		1.70245	0.156132
HOMEZ	343.794	0.146567	0.0775386	1.89025	0.0587249	0.259687	Same	3.72521		0.58555		0.5644	0.0858224
ACTR6	604.154	0.146565	0.0627155	2.33698	0.0194401	0.133697	Same	4.61727		0.87388		1.09625	0.12808
FLJ44635	582.563	0.145967	0.0882476	1.65406	0.0981151	0.343151	Same	4.5466		0.464514		0.425372	0.0678037
EDRF1	3889.14	0.145894	0.0472553	3.08736	0.00201946	0.0291272	Up	7.33029		1.5357		5.00886	0.22405
KLHL6	219.892	0.145826	0.0808381	1.80393	0.0712417	0.290606	Same	3.10411		0.536696		0.501802	0.0782645
TPK1	116.421	0.145755	0.0872913	1.66975	0.0949686	0.337129	Same	2.16856		0.472204		0.432341	0.068826
TTPAL	1222.16	0.145638	0.0509736	2.85712	0.00427503	0.0500131	Same	5.47704		1.30092		2.91199	0.189463
LOC107987163	65.683	0.145557	0.0852956	1.7065	0.0879156	0.323011	Same	1.2529		0.490782		0.450624	0.0714367
GSDMB	427.96	0.145503	0.0711693	2.04446	0.0409084	0.211971	Same	3.94253		0.673724		0.686427	0.0980285
DNHD1	361.25	0.144929	0.075173	1.92794	0.053863	0.248411	Same	3.79322		0.604828		0.583422	0.087657
NR1D2	266.004	0.144869	0.078051	1.85608	0.0634429	0.272649	Same	3.39247		0.564396		0.531337	0.0817632
UQCC1	1399.45	0.144497	0.0504196	2.8659	0.00415828	0.0489738	Up	5.81837		1.31004		2.95051	0.189297
CCDC171	182.919	0.144432	0.0822873	1.75521	0.0792231	0.307008	Same	2.90821		0.512851		0.47045	0.0740719
RELL1	1109.59	0.144296	0.058042	2.48606	0.0129167	0.103896	Same	5.40474		0.983402		1.38885	0.141901
ARG2	348.102	0.144285	0.0752699	1.9169	0.0552501	0.250529	Same	3.80678		0.601142		0.575922	0.0867359
B2M	2720.96	0.144269	0.0530099	2.72154	0.0064978	0.0666816	Same	6.68361		1.17599		2.16354	0.169659
BMP2K	2496.11	0.144102	0.0528407	2.72711	0.00638917	0.0660172	Same	6.5706		1.18034		2.1828	0.17009
ME1	553.678	0.143989	0.0658531	2.18651	0.0287783	0.172078	Same	4.45138		0.764276		0.836765	0.110047
FSD2	62.4193	0.143619	0.0866174	1.65808	0.0973004	0.34084	Same	1.32802		0.467449		0.421367	0.0671345
DDX18	6125.34	0.143606	0.0352299	4.07625	4.57677e-05	0.001628	Up	7.95034		2.78835		88.2101	0.400423
SENP7	237.317	0.143394	0.0831698	1.72412	0.0846867	0.317093	Same	3.16906		0.498813		0.452215	0.071527
NAE1	3610.48	0.143238	0.0432045	3.31534	0.000915322	0.0164742	Up	7.17961		1.78319		8.69465	0.255421
PPP1R3D	119.779	0.143236	0.0874086	1.6387	0.101277	0.348934	Same	2.0995		0.457257		0.410496	0.0654957
SMURF1	529.89	0.142881	0.0644284	2.21767	0.0265777	0.164031	Same	4.37887		0.785075		0.87106	0.112172
MCU	676.713	0.142873	0.0618792	2.30889	0.0209495	0.139783	Same	4.78337		0.854547		1.02211	0.122091
NREP	282.666	0.14276	0.0791388	1.80392	0.0712439	0.290606	Same	3.19937		0.536696		0.49125	0.0766187
ZCRB1	1369.49	0.142671	0.0523962	2.72292	0.00647069	0.0664994	Same	5.72285		1.17718		2.14545	0.16795
SHOC2	2019.67	0.142618	0.0493623	2.88921	0.0038621	0.0467941	Up	6.33997		1.32981		3.04778	0.189655
UBXN4	5360.09	0.142474	0.0442885	3.21694	0.00129564	0.0212737	Up	7.68935		1.67216		6.69716	0.238238
HADH	4998.77	0.142384	0.0403256	3.53086	0.000414214	0.00899228	Up	7.60035		2.04613		15.834	0.291336
COQ2	646.482	0.142234	0.0603475	2.35691	0.0184278	0.129718	Same	4.62481		0.887		1.09648	0.126161
KIAA1217	2513.49	0.14213	0.0421699	3.3704	0.000750584	0.0143163	Up	6.68221		1.84417		9.92784	0.262111
SKAP2	1139.49	0.14205	0.0583578	2.43413	0.0149278	0.113157	Same	5.42096		0.94632		1.25534	0.134425
PAQR3	1416.04	0.141991	0.0549896	2.58215	0.00981876	0.087579	Same	5.83909		1.0576		1.62129	0.15017
RPS4X	29020.5	0.141967	0.0483133	2.93847	0.00329841	0.0418421	Up	10.1954		1.37839		3.39293	0.195686
TBK1	1356.54	0.14179	0.0560004	2.53195	0.011343	0.0957745	Same	5.75148		1.01875		1.48046	0.144449
PECR	270.656	0.141784	0.0766193	1.8505	0.0642414	0.273995	Same	3.40118		0.562257		0.517469	0.079719
FPGT	513.348	0.141698	0.0710642	1.99395	0.0461579	0.227341	Same	4.35375		0.643323		0.623287	0.0911578
DDIAS	1454.26	0.141599	0.0579067	2.44529	0.0144735	0.110911	Same	5.88582		0.955025		1.27669	0.13523
DUSP10	177.725	0.141574	0.0840886	1.68363	0.0922535	0.331063	Same	2.67603		0.48009		0.427635	0.0679682
CLASP2	3426.92	0.141485	0.04019	3.5204	0.000430899	0.009297	Up	7.07386		2.03166		15.2183	0.287449
ALG5	1369.19	0.141453	0.0517434	2.73374	0.0062619	0.0650854	Same	5.76897		1.18652		2.17335	0.167836
PDCD4	378.827	0.141421	0.0740698	1.9093	0.0562232	0.252779	Same	3.85048		0.597259		0.559467	0.0844653
HEBP2	747.728	0.141135	0.0608911	2.31782	0.020459	0.137565	Same	4.87229		0.861492		1.02595	0.121586
MFSD9	385.302	0.141004	0.0714838	1.97253	0.0485487	0.233399	Same	3.90333		0.631901		0.604134	0.0891007
NCEH1	332.92	0.140882	0.0724821	1.94367	0.0519348	0.243136	Same	3.66937		0.61415		0.579434	0.0865224
ALDH5A1	895.065	0.140763	0.0551147	2.554	0.0106494	0.0920979	Same	5.17596		1.03575		1.5284	0.145795
NOL8	2656.04	0.140699	0.0429923	3.27265	0.00106543	0.0185924	Up	6.69399		1.73066		7.56756	0.243503
YWHAQ	10733.2	0.140684	0.0420946	3.3421	0.000831458	0.0154946	Up	8.71627		1.80982		9.0796	0.254614
LYPLAL1	444.641	0.140454	0.0689903	2.03585	0.041765	0.214044	Same	4.12797		0.669498		0.656194	0.0940337
PSMC2	5152.14	0.140346	0.0351849	3.98881	6.64063e-05	0.0021714	Up	7.62507		2.66326		64.6337	0.373777
MICU2	990.757	0.140337	0.0589452	2.3808	0.0172751	0.124241	Same	5.26852		0.905734		1.12955	0.127108
LOC105369352	65.1967	0.140135	0.0867697	1.61503	0.106305	0.357712	Same	1.21282		0.446466		0.391754	0.0625657
ARSK	111.253	0.140021	0.0880701	1.58988	0.111861	0.368402	Same	2.1483		0.433678		0.380077	0.0607241
HERC4	1109.05	0.139826	0.0529636	2.64004	0.00828954	0.0785604	Same	5.39551		1.1048		1.77985	0.154479
KHNYN	1176.92	0.139759	0.0507723	2.75267	0.00591107	0.0624249	Same	5.47652		1.20464		2.23884	0.16836
PSMA1	4821.89	0.139705	0.0463802	3.01216	0.00259392	0.0350146	Up	7.55376		1.45575		3.9899	0.203375
ASUN	3300.87	0.13967	0.0546989	2.55343	0.0106669	0.0921341	Same	7.02976		1.03558		1.51594	0.144639
ERMAP	151.24	0.139596	0.085745	1.62804	0.103516	0.352155	Same	2.5132		0.453266		0.396406	0.0632743
WDFY2	269.381	0.139394	0.0796588	1.74988	0.0801385	0.309076	Same	3.23487		0.509934		0.451001	0.0710816
GDI2	13690.3	0.13939	0.0318757	4.37293	1.22591e-05	0.000558769	Up	9.07244		3.25277		249.46	0.453404
MLF1	264.169	0.13937	0.0781108	1.78426	0.0743807	0.298572	Same	3.40657		0.524951		0.46679	0.0731626
TMX2	2893.75	0.139369	0.0499485	2.79026	0.00526654	0.0575819	Same	6.83101		1.23971		2.42037	0.172778
STK33	368.115	0.139324	0.0724173	1.9239	0.0543665	0.248836	Same	3.8506		0.604087		0.559903	0.0841637
FASTKD3	1038.2	0.139322	0.0546005	2.55166	0.010721	0.0922991	Same	5.40822		1.0348		1.50946	0.144171
IARS2	5370.38	0.139285	0.0379197	3.67315	0.00023958	0.00589822	Up	7.73916		2.22928		23.6147	0.310505
LYRM5	293.722	0.139203	0.0786262	1.77045	0.0766528	0.302824	Same	3.51813		0.51881		0.459685	0.0722202
LOC105373239	196.814	0.139037	0.0813392	1.70935	0.0873867	0.322298	Same	2.89157		0.491742		0.431392	0.0683703
ZNF35	488.495	0.139036	0.067298	2.06598	0.0388307	0.205555	Same	4.23505		0.687073		0.676395	0.0955279
ORC3	1464.95	0.13902	0.0537422	2.58679	0.00968738	0.0868811	Same	5.85862		1.06107		1.60012	0.147511
CDC123	5935.87	0.138835	0.042811	3.24298	0.00118286	0.0200231	Up	7.88416		1.69847		6.93378	0.235808
TTC13	964.999	0.138807	0.0566265	2.45128	0.0142348	0.110043	Same	5.24241		0.958437		1.26139	0.133038
DSTN	2740.66	0.138743	0.0478169	2.90155	0.00371326	0.0454615	Up	6.7305		1.34236		3.05188	0.186243
EPB41L3	762.623	0.138705	0.0586137	2.36642	0.017961	0.127605	Same	4.86538		0.894131		1.08698	0.12402
LOC100506127	344.281	0.138697	0.0777772	1.78326	0.0745443	0.298688	Same	3.67881		0.524782		0.464354	0.0727856
NOP58	8719.67	0.138464	0.0415839	3.32975	0.000869244	0.0159725	Up	8.41287		1.79663		8.66887	0.248768
PTENP1	417.5	0.138381	0.0740732	1.86816	0.0617391	0.267731	Same	4.00619		0.572301		0.516865	0.0791956
DCLRE1A	1111.13	0.138314	0.0551703	2.50703	0.0121751	0.100336	Same	5.47074		0.998545		1.37851	0.138112
RPARP-AS1	178.723	0.138312	0.0858339	1.61139	0.107095	0.359494	Same	2.83659		0.444309		0.38474	0.0614531
RNPC3	325.849	0.138279	0.0755189	1.83105	0.0670931	0.281107	Same	3.64782		0.551128		0.491907	0.0762093
ZNF706	1125.19	0.138252	0.0514426	2.68751	0.00719869	0.0712359	Same	5.4748		1.1473		1.94077	0.158617
ST7	264.155	0.138217	0.0790044	1.74948	0.0802083	0.309093	Same	3.28976		0.50991		0.447167	0.070478
GCLC	1369.85	0.138204	0.0508887	2.71581	0.00661133	0.0673869	Same	5.76661		1.17142		2.05091	0.161896
RAB11A	2023.43	0.138179	0.052705	2.62175	0.00874801	0.0814393	Same	6.30176		1.08917		1.69671	0.1505
CASP8AP2	1925.73	0.138096	0.0532224	2.5947	0.0094673	0.0855633	Same	6.2348		1.06771		1.61397	0.147447
FANCM	493.645	0.138077	0.0693507	1.991	0.0464806	0.228156	Same	4.27782		0.641769		0.605189	0.0886137
GLI3	285.714	0.138011	0.078546	1.75707	0.0789065	0.306684	Same	3.24251		0.513309		0.450009	0.0708421
XRCC5	29920.9	0.1379	0.0404553	3.4087	0.000652737	0.0128702	Up	10.1981		1.89042		10.7147	0.260688
ZNF493	440.702	0.137882	0.0700623	1.96799	0.0490697	0.235057	Same	4.10615		0.628828		0.586589	0.0867038
OTOGL	129.787	0.137801	0.0867686	1.58814	0.112254	0.369119	Same	2.44806		0.432833		0.373324	0.0596448
CHD1L	4018.08	0.137766	0.0379947	3.62593	0.00028792	0.00679711	Up	7.29462		2.16768		20.2683	0.298632
FAM227A	221.594	0.137759	0.0817374	1.68538	0.0919153	0.330519	Same	2.99752		0.480804		0.416795	0.0662349
ME2	8839.07	0.137709	0.0363893	3.78432	0.000154129	0.00430391	Up	8.52408		2.36614		31.9962	0.325838
GOLGB1	3324.06	0.137556	0.0519496	2.64788	0.00809981	0.0772121	Same	6.9986		1.11231		1.78154	0.153006
TM9SF2	3906.32	0.137504	0.0528779	2.60041	0.00931115	0.0847193	Same	7.26086		1.07202		1.62306	0.147407
IRF1	943.687	0.137436	0.0539922	2.54548	0.0109129	0.0934163	Same	5.00141		1.02958		1.47122	0.141501
VPS54	615.76	0.137299	0.0681261	2.01536	0.0438669	0.220045	Same	4.60207		0.657489		0.623957	0.0902723
PGM2	2940.17	0.137232	0.042519	3.22755	0.00124857	0.020801	Up	6.83953		1.68192		6.59738	0.230813
PXK	568.318	0.137212	0.0614697	2.23218	0.0256029	0.160312	Same	4.47578		0.795034		0.855904	0.109088
FIG4	316.931	0.137161	0.07832	1.75129	0.0798957	0.308393	Same	3.58174		0.510895		0.444761	0.070075
CCDC117	2187.1	0.137105	0.0481616	2.84676	0.00441665	0.0511021	Same	6.42428		1.29156		2.68296	0.177079
ZNF318	1349.35	0.137059	0.0543066	2.52381	0.0116092	0.0970105	Same	5.68403		1.01318		1.41283	0.138866
FAM216A	417.005	0.136992	0.0693506	1.97535	0.0482285	0.23247	Same	3.98969		0.633633		0.589288	0.0868025
PDP2	1728.91	0.136975	0.0502686	2.72486	0.00643292	0.0662888	Same	6.1387		1.17856		2.06634	0.161433
CDK14	3057.48	0.136959	0.0401075	3.41479	0.000638303	0.0126567	Up	6.8797		1.89768		10.8211	0.259904
GGPS1	562.627	0.136711	0.0650849	2.1005	0.035685	0.195376	Same	4.43595		0.709128		0.699731	0.0969455
SYCE2	83.4351	0.136619	0.0883206	1.54686	0.121897	0.382989	Same	1.54422		0.416814		0.356719	0.0569448
GUCY1A2	142.564	0.136588	0.0860033	1.58817	0.112248	0.369119	Same	2.61976		0.432833		0.370037	0.0591197
SLC35F2	2689.5	0.136563	0.0398718	3.42505	0.000614679	0.0122575	Up	6.72917		1.9116		11.1412	0.261054
MECOM	78.8788	0.136543	0.0883044	1.54627	0.122039	0.383108	Same	1.59872		0.416679		0.356408	0.0568945
VPS26B	2197.14	0.136527	0.0441026	3.09567	0.00196367	0.0285354	Up	6.36467		1.54462		4.78448	0.210882
MBTD1	1065.1	0.1365	0.0531253	2.56939	0.0101877	0.0901149	Same	5.41541		1.0452		1.51473	0.14267
PDE4DIP	313.515	0.136431	0.0765272	1.78278	0.0746215	0.298752	Same	3.5734		0.524689		0.456672	0.0715841
ETV1	101.851	0.136347	0.0883427	1.54339	0.122737	0.384341	Same	1.68443		0.415283		0.354755	0.0566226
ZNF410	1544.69	0.136331	0.0513468	2.65511	0.00792829	0.0761249	Same	5.89871		1.11847		1.79089	0.152483
PIBF1	606.439	0.13624	0.0659675	2.06525	0.0388989	0.205606	Same	4.60747		0.686964		0.662626	0.0935919
MZF1-AS1	56.0157	0.136075	0.0861844	1.57888	0.114363	0.372361	Same	1.01954		0.429035		0.365438	0.058381
MGAT4A	145.176	0.136024	0.0864706	1.57306	0.115704	0.3745	Same	2.48825		0.426548		0.363214	0.0580207
KIF2A	3050.19	0.136018	0.0448632	3.03185	0.00243062	0.0333229	Up	6.90882		1.47726		4.08184	0.200934
UBE2L6	230.355	0.135979	0.0813693	1.67113	0.0946957	0.336501	Same	2.94824		0.473014		0.404097	0.0643199
C3orf14	305.592	0.13597	0.0751402	1.80956	0.0703647	0.288473	Same	3.55183		0.539896		0.471346	0.0734098
XPR1	2217.06	0.135954	0.0478213	2.84296	0.00446966	0.0515455	Same	6.4447		1.28781		2.63755	0.175083
OSER1	902.565	0.135843	0.0620919	2.18777	0.0286861	0.171943	Same	5.1209		0.764615		0.790046	0.103868
PELI1	627.645	0.135827	0.0623527	2.17837	0.0293788	0.173391	Same	4.6346		0.760974		0.783359	0.103361
RGL4	114.271	0.135709	0.0875745	1.54964	0.121227	0.382511	Same	2.06583		0.417356		0.354785	0.056639
GLRX	217.429	0.135676	0.0835507	1.62388	0.104401	0.353909	Same	2.96468		0.451108		0.383364	0.0612046
GTF3C3	1827.2	0.135673	0.0482738	2.8105	0.00494654	0.0550485	Same	6.16899		1.25925		2.46461	0.170847
PRR13	1456.55	0.135656	0.0562118	2.41331	0.0158084	0.116969	Same	5.8363		0.93193		1.15977	0.126422
NSRP1	993.292	0.135629	0.054277	2.49883	0.0124603	0.101672	Same	5.24626		0.992798		1.33399	0.134652
MAPK14	2237.45	0.13555	0.0486245	2.7877	0.00530839	0.0577994	Same	6.43224		1.23808		2.34519	0.167822
ETV6	1098.48	0.135423	0.0518201	2.61333	0.0089665	0.0827147	Same	5.39326		1.08242		1.63723	0.146584
LOC101927300	54.9062	0.135203	0.0862867	1.56691	0.117136	0.376362	Same	1.02651		0.424394		0.359238	0.0573796
NCOA4	3612.69	0.135128	0.0472708	2.85859	0.00425532	0.0498379	Up	7.14796		1.30244		2.71135	0.175996
ZCCHC10	433.065	0.135116	0.0723619	1.86722	0.0618702	0.268079	Same	4.09482		0.571738		0.504015	0.0772508
KATNBL1	446.878	0.135087	0.0695034	1.94361	0.051943	0.243136	Same	4.14734		0.61415		0.555603	0.0829638
NAP1L3	123.669	0.135015	0.0870172	1.55159	0.120761	0.381945	Same	2.2885		0.417999		0.353493	0.0564361
LANCL1	1488.77	0.134912	0.0548182	2.46107	0.0138522	0.107978	Same	5.90006		0.966665		1.24944	0.130414
USP32P2	185.637	0.134872	0.0828064	1.62876	0.103364	0.351865	Same	2.81164		0.453624		0.383306	0.0611811
TRAF5	150.239	0.134657	0.0852927	1.57876	0.114391	0.372361	Same	2.39543		0.429035		0.361629	0.0577724
UFSP2	840.703	0.134635	0.0630307	2.13602	0.0326781	0.184685	Same	5.0674		0.733569		0.728996	0.0987637
RABEPK	500.903	0.134625	0.0672193	2.00277	0.045202	0.224672	Same	4.24618		0.648451		0.599205	0.0872975
ARL15	196.004	0.13457	0.0863076	1.55918	0.118953	0.379301	Same	2.91642		0.421016		0.354783	0.0566559
TOP1	10978.5	0.13456	0.0407395	3.30293	0.000956813	0.0170751	Up	8.73326		1.76764		7.88047	0.237852
CEP85L	269.158	0.13452	0.0775495	1.73463	0.0828058	0.313829	Same	3.43904		0.503307		0.428641	0.0677048
ACAP2	2201.8	0.134515	0.0496204	2.71088	0.00671056	0.0680689	Same	6.41744		1.16705		1.97616	0.156986
FAM214A	2594.15	0.134298	0.0516496	2.60018	0.00931759	0.0847193	Same	6.6632		1.07202		1.58521	0.14397
FOXN2	1527.05	0.134234	0.0576465	2.32857	0.0198816	0.135403	Same	5.911		0.868371		0.991366	0.116565
MCTS1	1174.42	0.134233	0.0519242	2.58517	0.00973303	0.0872162	Same	5.53475		1.0594		1.53908	0.142207
COL4A3	135.415	0.134179	0.0864007	1.55298	0.120427	0.381346	Same	2.43294		0.418681		0.351856	0.0561782
LRRC40	1852.49	0.134175	0.0501212	2.67701	0.00742824	0.0727552	Same	6.20851		1.13814		1.8442	0.152709
ALKBH8	572.711	0.134095	0.0610953	2.19485	0.0281741	0.169997	Same	4.53412		0.769558		0.788807	0.103194
ITGA3	72.0938	0.133928	0.0880603	1.52087	0.128293	0.393358	Same	1.58568		0.405212		0.340474	0.0542693
DHCR7	6546.49	0.133898	0.0424641	3.1532	0.00161493	0.0249522	Up	8.0281		1.60289		5.36615	0.214623
GOLGA8B	671.972	0.133707	0.0655903	2.03852	0.0414977	0.213657	Same	4.66001		0.670282		0.625802	0.0896216
CCDC53	125.684	0.133688	0.087466	1.52846	0.126398	0.390537	Same	2.24587		0.408337		0.342319	0.05459
UGGT2	458.08	0.133679	0.0708593	1.88655	0.0592213	0.261333	Same	4.14196		0.582805		0.511528	0.077909
RALA	1584.04	0.133615	0.0468998	2.84896	0.00438626	0.0509117	Same	5.9545		1.29318		2.62445	0.172789
PGAM1	1877.08	0.13359	0.0488538	2.73448	0.00624789	0.0650039	Same	6.18206		1.18706		2.0551	0.158579
SMIM8	274.846	0.133505	0.0768111	1.73809	0.0821943	0.312731	Same	3.45981		0.504829		0.4269	0.0673972
SYNE1	559.506	0.13348	0.0672661	1.98437	0.047215	0.22962	Same	4.50333		0.638991		0.581311	0.0852928
SUCLG2	1013.16	0.133448	0.0535853	2.49038	0.0127607	0.103352	Same	5.29272		0.985683		1.2912	0.131537
GPATCH11	2135.23	0.133405	0.0441246	3.02338	0.00249969	0.0340482	Up	6.3796		1.46791		3.91813	0.195827
BEST3	4849.88	0.133381	0.0401398	3.3229	0.000890878	0.0162285	Up	7.53494		1.78972		8.21893	0.238714
RIC8B	326.293	0.133326	0.0738647	1.805	0.0710744	0.290393	Same	3.61559		0.537014		0.459122	0.0715978
FAM78B	225.802	0.133277	0.0801114	1.66364	0.0961836	0.339488	Same	3.17582		0.469175		0.392581	0.0625302
GLRB	51.729	0.133209	0.0858655	1.55137	0.120813	0.381993	Same	1.12362		0.417944		0.348721	0.055674
DLG1	2818.68	0.133159	0.0472068	2.82077	0.00479086	0.0540075	Same	6.80659		1.26755		2.46558	0.168786
GATM	1637.31	0.132976	0.0473601	2.80776	0.00498871	0.0553489	Same	6.04456		1.25689		2.4025	0.167136
IPO13	735.812	0.13297	0.0612105	2.17234	0.0298303	0.174977	Same	4.80761		0.757019		0.759927	0.100661
PIGK	1313.71	0.132897	0.0513563	2.58774	0.00966079	0.0868537	Same	5.69786		1.06121		1.53012	0.141032
BID	717.75	0.132859	0.0607556	2.18679	0.028758	0.172078	Same	4.8092		0.764276		0.772091	0.101541
GALK2	247.02	0.132857	0.0772416	1.72002	0.0854284	0.318462	Same	3.28742		0.496942		0.417183	0.0660223
PODXL	897.135	0.132807	0.0547481	2.42578	0.0152757	0.114475	Same	5.17763		0.941288		1.16013	0.125009
TMEM116	153.778	0.132783	0.0857022	1.54935	0.121297	0.382605	Same	2.60472		0.417249		0.34705	0.0554036
RAPGEF5	178.14	0.132738	0.0852025	1.55792	0.119253	0.380015	Same	2.89289		0.4202		0.349298	0.0557766
TCEANC2	307.572	0.132691	0.0750444	1.76816	0.077034	0.302924	Same	3.56692		0.518667		0.438033	0.0688221
SNX14	1244.36	0.132643	0.0523717	2.53273	0.0113178	0.0957305	Same	5.59001		1.01895		1.38559	0.135157
MYLIP	719.331	0.132286	0.0635797	2.08064	0.0374672	0.200844	Same	4.84281		0.697141		0.65865	0.092222
TEX30	862.494	0.132173	0.0592451	2.23096	0.025684	0.160586	Same	5.05186		0.794292		0.823069	0.104984
RFX3	462.181	0.132113	0.0706467	1.87005	0.0614767	0.267051	Same	4.19356		0.573407		0.494712	0.0757544
NUDCD1	933.747	0.132029	0.0589206	2.2408	0.0250393	0.158057	Same	5.22291		0.801187		0.835327	0.10578
TYW5	394.542	0.131903	0.0762046	1.73091	0.0834681	0.315221	Same	3.89337		0.501385		0.418447	0.0661343
LOC100289580	54.934	0.131888	0.086011	1.53339	0.12518	0.388751	Same	1.04692		0.410329		0.339262	0.0541175
XPA	401.243	0.131875	0.0709275	1.8593	0.0629851	0.271457	Same	3.90417		0.566298		0.485804	0.0746807
RPP40	285.741	0.131748	0.0766355	1.71915	0.0855876	0.318462	Same	3.55112		0.496942		0.413699	0.0654709
STK17A	509.581	0.1317	0.0684641	1.92363	0.0544008	0.248836	Same	4.17402		0.604087		0.529263	0.079558
MIR3654	3021.02	0.131655	0.0508624	2.58846	0.00964063	0.0867574	Same	6.90247		1.06169		1.51751	0.139778
IFT74	102.03	0.131504	0.0883686	1.48813	0.136717	0.405262	Same	2.04043		0.392264		0.324491	0.0515842
TIMM9	435.698	0.131437	0.0748793	1.75532	0.0792043	0.307008	Same	4.11664		0.512851		0.428124	0.0674077
GABPA	1299.29	0.131392	0.052875	2.48495	0.012957	0.10394	Same	5.71419		0.983215		1.26411	0.129186
RHPN2	397.399	0.131208	0.0694108	1.89031	0.0587167	0.259687	Same	3.98104		0.58555		0.505254	0.0768287
ZUFSP	411.597	0.131135	0.0708556	1.85073	0.0642083	0.273995	Same	4.01403		0.562257		0.478602	0.0737314
CMC1	338.564	0.131027	0.0726901	1.80255	0.0714596	0.290807	Same	3.71604		0.536395		0.450564	0.0702823
PALLD	1042.5	0.130901	0.0567439	2.30687	0.0210621	0.139825	Same	5.30256		0.854414		0.936174	0.111844
LONRF1	303.596	0.130852	0.0772689	1.69346	0.0903679	0.32742	Same	3.5949		0.484894		0.399644	0.0634493
C1orf162	50.135	0.13078	0.085731	1.52547	0.127143	0.391732	Same	1.01977		0.407011		0.33385	0.0532288
SESN1	422.178	0.130775	0.0704783	1.85553	0.06352	0.272758	Same	4.06359		0.564223		0.479454	0.0737861
BCORL1	519.436	0.13077	0.0722332	1.81038	0.0702366	0.288312	Same	4.26737		0.540137		0.45357	0.0706335
SELPLG	2589.94	0.130488	0.0449792	2.90108	0.0037188	0.0454765	Up	6.55581		1.34221		2.86935	0.175143
GAREM1	378.413	0.130441	0.0738818	1.76554	0.0774735	0.303698	Same	3.93416		0.517558		0.429509	0.0675108
SNX10	485.918	0.130392	0.0724258	1.80036	0.0718038	0.291563	Same	4.26046		0.535268		0.447219	0.0697949
FOCAD	1779.82	0.130383	0.0513013	2.54151	0.0110375	0.0940774	Same	6.14799		1.02651		1.38591	0.13384
FAM175B	866.236	0.130317	0.0622112	2.09475	0.0361936	0.196747	Same	5.08081		0.706091		0.662355	0.0920153
KIFC3	366.718	0.130255	0.0766221	1.69997	0.089137	0.324861	Same	3.5709		0.488303		0.400957	0.0636039
LGR4	419.485	0.130187	0.0702493	1.85321	0.0638517	0.273473	Same	4.07313		0.563086		0.476051	0.0733064
COMMD7	564.469	0.130083	0.0664536	1.95751	0.050288	0.238828	Same	4.4788		0.621915		0.544674	0.0809008
TNFAIP3	7906.6	0.130027	0.040803	3.18671	0.00143902	0.0229461	Up	8.21957		1.63929		5.66663	0.213152
DAP3	7713.3	0.129969	0.0386333	3.36416	0.000767767	0.0145131	Up	8.2211		1.83824		8.95524	0.238913
IDS	2134.43	0.129831	0.0430199	3.01794	0.00254501	0.034576	Up	6.43078		1.46123		3.75496	0.189713
KIAA2013	1920.05	0.129813	0.0460938	2.81628	0.00485831	0.0544762	Same	6.2399		1.26379		2.38293	0.164057
AMZ2	1359.57	0.129732	0.0495343	2.61903	0.00881804	0.0818019	Same	5.73835		1.08724		1.58593	0.141049
GBE1	1214.12	0.129727	0.0559841	2.31721	0.0204925	0.137565	Same	5.53308		0.861492		0.943019	0.111758
HYAL3	154.111	0.129679	0.0853143	1.52002	0.128506	0.393615	Same	2.51842		0.404928		0.329457	0.0525108
BCL2L11	1121.22	0.129586	0.0548221	2.36375	0.0180911	0.12827	Same	5.43597		0.891875		1.01026	0.115574
SAMD8	444.95	0.129556	0.0691154	1.87449	0.0608625	0.265901	Same	4.00948		0.57528		0.487236	0.0745313
TRPM7	2851.56	0.129453	0.0484208	2.6735	0.00750635	0.0731653	Same	6.79936		1.1357		1.76932	0.147019
AMZ2P1	126.668	0.129344	0.0866594	1.49256	0.135553	0.403287	Same	2.28522		0.394385		0.320725	0.0510115
STXBP1	615.284	0.12934	0.0629117	2.05589	0.0397928	0.208863	Same	4.57516		0.680139		0.619257	0.087969
NRG4	102.128	0.129282	0.0883015	1.4641	0.143167	0.416533	Same	2.04508		0.38035		0.310377	0.0491725
ST3GAL6	788.316	0.129177	0.0581138	2.22283	0.0262271	0.16263	Same	4.9967		0.7888		0.794302	0.101895
RSRC1	907.955	0.129103	0.0579055	2.22955	0.0257771	0.160691	Same	5.15585		0.794009		0.803426	0.102509
SFMBT1	1130.48	0.128994	0.0523843	2.46245	0.013799	0.107861	Same	5.41696		0.967134		1.19593	0.124755
JAK1	4160.41	0.128915	0.0512977	2.51307	0.0119684	0.0992248	Same	7.27873		1.00338		1.29922	0.129351
FAM3C	402.851	0.128899	0.0689327	1.86993	0.0614938	0.267051	Same	4.05477		0.573407		0.482677	0.0739117
RAB29	633.043	0.128793	0.0603837	2.1329	0.0329328	0.185454	Same	4.67356		0.731764		0.694472	0.0942458
QRSL1	727.938	0.128751	0.0617054	2.08654	0.0369295	0.198687	Same	4.84054		0.70183		0.648007	0.0903612
BTN2A2	1201.65	0.128614	0.0568174	2.26364	0.0235965	0.151124	Same	5.39347		0.820668		0.851052	0.105549
NSA2	1576.91	0.128592	0.0603499	2.13077	0.0331082	0.186216	Same	5.94808		0.729983		0.690552	0.0938698
SMARCAL1	1248.17	0.128493	0.0523245	2.4557	0.014061	0.10918	Same	5.62791		0.961858		1.1769	0.123592
NUDT17	74.5514	0.128413	0.0879725	1.4597	0.144373	0.418415	Same	1.51392		0.378393		0.306905	0.0485907
VPS13A	3223.35	0.128411	0.0464586	2.76398	0.00571002	0.0608511	Same	6.96442		1.21573		2.11025	0.156113
ANXA2P2	1029	0.128289	0.0596825	2.14952	0.0315929	0.181054	Same	5.3752		0.742192		0.708568	0.095215
FBXO9	1703.61	0.128166	0.0502152	2.55233	0.0107004	0.0922203	Same	6.04894		1.03517		1.38978	0.132674
GPR37	117.281	0.128059	0.0873968	1.46526	0.142849	0.416405	Same	2.14985		0.380484		0.307536	0.0487246
NEMP1	4503.1	0.12805	0.0465012	2.7537	0.00589259	0.0622922	Same	7.44593		1.20557		2.05564	0.154373
C12orf29	967.701	0.127983	0.0592963	2.15837	0.0308993	0.179065	Same	5.30481		0.74699		0.714731	0.0956022
EXOC2	1040.26	0.127964	0.0565717	2.26198	0.0236989	0.151562	Same	5.33942		0.81941		0.8443	0.104855
NIT2	601.682	0.127955	0.0610157	2.09709	0.0359859	0.196319	Same	4.55631		0.707038		0.651771	0.0904691
MRPS31	704.321	0.127873	0.0631592	2.02462	0.0429061	0.21761	Same	4.80997		0.662321		0.587627	0.0846933
ZBTB1	1803.06	0.127729	0.0461927	2.76514	0.00568982	0.0607587	Same	6.11989		1.21639		2.10224	0.155369
VRK3	799.26	0.127616	0.056516	2.25805	0.0239426	0.152575	Same	4.91343		0.816515		0.836412	0.1042
DPH5	337.865	0.127561	0.079427	1.60602	0.10827	0.362013	Same	3.76709		0.441276		0.352366	0.0562896
IBTK	1653.46	0.12749	0.0520923	2.44739	0.0143894	0.110427	Same	6.03222		0.956925		1.15452	0.121999
LCOR	890.6	0.127394	0.0603245	2.11182	0.0347019	0.191698	Same	5.13777		0.717382		0.664558	0.0913905
HIBCH	888.757	0.127362	0.0554145	2.29836	0.0215415	0.141757	Same	5.11491		0.848456		0.898456	0.108061
AMPD3	86.842	0.127263	0.0883871	1.43984	0.149913	0.42681	Same	1.55697		0.369765		0.298173	0.0470575
RNF32	49.5388	0.12719	0.0849822	1.49667	0.13448	0.402074	Same	0.732093		0.395694		0.316335	0.0503284
NBPF9	134.484	0.127143	0.0868499	1.46394	0.143209	0.416533	Same	2.47004		0.38035		0.305242	0.0483591
OSBPL1A	466.366	0.126871	0.0669148	1.896	0.0579595	0.257393	Same	4.13186		0.589403		0.492907	0.0747781
SACM1L	2315.24	0.126838	0.046374	2.73511	0.00623601	0.0649446	Same	6.46656		1.18746		1.95302	0.150614
DYM	1052.3	0.126768	0.0549381	2.30747	0.0210288	0.139824	Same	5.40871		0.854418		0.906624	0.108313
SENP3	413.327	0.126669	0.0710703	1.78231	0.0746984	0.298752	Same	4.08213		0.524689		0.423995	0.0664621
BTBD1	3070.97	0.126577	0.0435529	2.90628	0.00365753	0.0448836	Up	6.93446		1.34791		2.82012	0.170615
MYC	11636.7	0.126509	0.0472096	2.67973	0.00736813	0.0722338	Same	8.88964		1.14126		1.75138	0.14438
GLE1	2122.39	0.126471	0.0427516	2.95828	0.00309357	0.0398681	Up	6.35466		1.39937		3.17225	0.176981
BBS10	199.935	0.126436	0.0830819	1.52183	0.128052	0.39285	Same	3.01871		0.405773		0.321844	0.0513045
GPATCH1	900.481	0.126353	0.0577516	2.18788	0.0286785	0.171943	Same	5.10667		0.764615		0.734855	0.0966117
CYCS	5767.99	0.126338	0.0412882	3.05991	0.00221404	0.0311237	Up	7.8578		1.50691		4.05923	0.19038
ACADM	4198.32	0.126272	0.0457824	2.7581	0.00581391	0.0615842	Same	7.37654		1.21053		2.0504	0.152856
PRDM2	2197.56	0.126242	0.0487123	2.59158	0.00955368	0.0861222	Same	6.41526		1.06488		1.46584	0.134433
ENPP4	476.499	0.126194	0.0688225	1.83361	0.0667114	0.280371	Same	4.22649		0.552267		0.450096	0.0696927
NPL	195.837	0.126184	0.082085	1.53723	0.124237	0.386894	Same	2.96616		0.412408		0.326145	0.0520391
VIPAS39	777.703	0.12618	0.0586458	2.15157	0.0314312	0.180717	Same	4.87832		0.743001		0.698222	0.0937523
TRMT10B	454.793	0.126104	0.0696471	1.81061	0.0702011	0.288312	Same	4.11422		0.540137		0.437387	0.0681134
CEP135	1217.6	0.126098	0.0518202	2.43337	0.014959	0.113211	Same	5.59173		0.946113		1.11383	0.119303
LOC101927995	65.6278	0.126077	0.0875347	1.44031	0.14978	0.42681	Same	1.32855		0.369765		0.295393	0.0466189
ARHGEF9	443.032	0.126018	0.0685242	1.83903	0.0659108	0.278146	Same	4.08187		0.555727		0.453064	0.0700316
COX2	76172	0.125801	0.0734254	1.71332	0.0866543	0.321149	Same	11.5372		0.493294		0.391722	0.0620569
TTK	1850.5	0.125792	0.0480575	2.61753	0.00885692	0.0820903	Same	6.19037		1.08571		1.53236	0.136573
ZNF804A	736.974	0.12577	0.0575247	2.18636	0.028789	0.172078	Same	4.87693		0.764276		0.730891	0.0961229
TBC1D4	1334.1	0.125476	0.050626	2.47849	0.013194	0.105003	Same	5.76379		0.978797		1.19497	0.122815
ST6GAL1	488.194	0.125265	0.0695231	1.80177	0.0715817	0.29111	Same	4.23994		0.535943		0.4303	0.0671346
MBLAC2	98.042	0.125215	0.0882486	1.41889	0.155931	0.436647	Same	1.93634		0.359869		0.286765	0.0450611
TMEM161B	1083.61	0.125138	0.0573475	2.1821	0.0291023	0.172875	Same	5.42398		0.762267		0.723862	0.0953884
CCNC	2911.95	0.12511	0.0446296	2.80329	0.00505844	0.0558871	Same	6.86863		1.25269		2.23862	0.156724
MPC2	2429.54	0.125097	0.0426556	2.93273	0.00335993	0.0424352	Up	6.53055		1.37227		2.94796	0.171668
NT5DC1	755.967	0.125072	0.0587406	2.12922	0.0332362	0.186537	Same	4.88799		0.729235		0.670492	0.0912065
TMEM260	421.771	0.124902	0.0711946	1.75437	0.0793671	0.307226	Same	4.03516		0.512541		0.406546	0.0640173
TMEM117	202.318	0.124871	0.0820218	1.52242	0.127905	0.392513	Same	3.0071		0.406146		0.318133	0.050716
LOC101060398	71.8884	0.124769	0.0879546	1.41856	0.156026	0.436799	Same	1.47265		0.359719		0.285645	0.0448818
SLC38A9	717.454	0.124652	0.0672261	1.85422	0.0637083	0.273232	Same	4.81862		0.563468		0.456212	0.0702372
CSNK2A2	1467.56	0.124538	0.0525065	2.37186	0.0176987	0.126258	Same	5.85586		0.898741		0.986378	0.111928
ARL13B	354.155	0.124424	0.0781303	1.59251	0.111269	0.367374	Same	3.78897		0.434892		0.338684	0.0541108
RGS10	344.82	0.124355	0.0713903	1.7419	0.0815256	0.311686	Same	3.7581		0.506283		0.398975	0.0629587
SRSF11	11176.7	0.124302	0.039599	3.13901	0.00169521	0.0256082	Up	8.7535		1.59162		4.85398	0.197841
ACSL4	3012.09	0.124219	0.0433823	2.86336	0.0041918	0.0492584	Up	6.90364		1.30752		2.52179	0.162419
EPT1	3177.68	0.12421	0.0466766	2.66107	0.00778931	0.0753802	Same	7.01352		1.12274		1.64777	0.139455
NDUFV2	6568.36	0.124104	0.0417143	2.97509	0.00292899	0.0384051	Up	7.99219		1.41561		3.23145	0.175683
ZBTB8OS	923.987	0.124062	0.0641343	1.93442	0.053062	0.246227	Same	5.16898		0.608664		0.503853	0.0755123
UBA3	1855.73	0.124025	0.0499766	2.48166	0.0130774	0.104708	Same	6.12093		0.980018		1.18448	0.121547
THNSL1	1403.28	0.123888	0.0510569	2.42647	0.0152464	0.114419	Same	5.81865		0.941503		1.08276	0.116641
NIPSNAP1	1877.54	0.12384	0.0510479	2.42595	0.0152683	0.114475	Same	6.17945		0.941288		1.0818	0.116569
SOX11	77.0151	0.123832	0.0879676	1.4077	0.159221	0.44044	Same	1.44266		0.356113		0.281154	0.044098
LOC102723922	146.695	0.123746	0.086695	1.42737	0.153473	0.432388	Same	2.42737		0.364126		0.286192	0.0450591
CHSY3	48.0934	0.123697	0.0843691	1.46614	0.14261	0.416055	Same	0.731877		0.380849		0.297309	0.0471099
USP14	7215.25	0.123652	0.0435073	2.8421	0.00448173	0.0516282	Same	8.16655		1.28711		2.39505	0.159154
NLRP1	216.136	0.123504	0.0807747	1.52899	0.126267	0.390444	Same	2.98559		0.408441		0.316316	0.050444
GNPDA1	1205	0.123492	0.0543916	2.27042	0.0231821	0.149014	Same	5.45769		0.826774		0.828728	0.1021
LOC107986298	73.2913	0.123445	0.0874437	1.41171	0.158034	0.438829	Same	1.5073		0.357705		0.281307	0.044157
HPS5	1137.69	0.123318	0.0531646	2.31955	0.0203653	0.137407	Same	5.47274		0.861992		0.897466	0.106299
LIPA	932.627	0.123195	0.0583594	2.11098	0.0347742	0.191927	Same	5.16141		0.716864		0.641887	0.0883144
LOC107987373	168.931	0.123188	0.0847645	1.45329	0.146142	0.420605	Same	2.68421		0.376125		0.292882	0.0463341
PIK3C3	864.762	0.123164	0.0564669	2.18118	0.02917	0.172875	Same	5.0925		0.762267		0.712447	0.0938842
NOC3L	1750.28	0.123076	0.0512393	2.40198	0.0163066	0.119686	Same	6.13442		0.921958		1.02832	0.113471
ARMC2	53.7588	0.123062	0.0862236	1.42724	0.153511	0.432388	Same	1.14372		0.364126		0.284609	0.0448099
GOLPH3L	1317.79	0.123022	0.0592699	2.07563	0.037928	0.20229	Same	5.65491		0.694026		0.60815	0.0853808
ZCCHC7	1024.71	0.122996	0.0580637	2.1183	0.03415	0.189744	Same	5.32207		0.721832		0.648221	0.0887825
DIS3L	818.962	0.122959	0.0560183	2.19498	0.0281654	0.169997	Same	4.98956		0.769558		0.723298	0.0946239
STXBP5	732.713	0.122757	0.0633002	1.93929	0.0524659	0.244539	Same	4.87156		0.611652		0.501995	0.0750848
CSGALNACT2	545.767	0.122715	0.0664078	1.8479	0.0646164	0.275332	Same	4.4404		0.560143		0.445698	0.068738
TWF1	799.472	0.122684	0.0623948	1.96625	0.0492694	0.235692	Same	5.01489		0.627656		0.520527	0.0770033
GRK5	123.534	0.122666	0.0873476	1.40434	0.160217	0.441947	Same	2.21149		0.354629		0.277558	0.043501
KLRA1P	109.801	0.122499	0.0880756	1.39084	0.164274	0.44736	Same	2.1446		0.349343		0.273826	0.0427941
ZNF789	221.237	0.122498	0.0810506	1.51138	0.130692	0.396612	Same	3.07307		0.401634		0.308862	0.0491995
BLOC1S2	1003.95	0.122429	0.0529215	2.3134	0.0207006	0.138561	Same	5.29109		0.85836		0.883574	0.105088
CMSS1	1248.57	0.122399	0.0489815	2.49888	0.0124587	0.101672	Same	5.62278		0.992798		1.20386	0.121517
MFF	992.295	0.122389	0.0549283	2.22816	0.0258699	0.161079	Same	5.27248		0.792962		0.759808	0.0970497
RNF17	108.068	0.122376	0.0882033	1.38743	0.16531	0.448712	Same	2.04466		0.348033		0.272728	0.0425908
OAZ2	1071.62	0.122355	0.05261	2.32569	0.0200349	0.13592	Same	5.35636		0.866716		0.900195	0.106047
ARL14EP	953.734	0.122351	0.060708	2.0154	0.0438628	0.220045	Same	5.2417		0.657489		0.556027	0.0804444
KCNQ5	1144.25	0.122349	0.0521727	2.34508	0.0190232	0.132034	Same	5.49753		0.879314		0.926647	0.107583
KIAA0391	663.424	0.122255	0.064054	1.90862	0.0563112	0.252836	Same	4.72911		0.597161		0.483533	0.0730057
NEK1	1087.16	0.122206	0.0530214	2.30485	0.0211749	0.140309	Same	5.41689		0.852916		0.870984	0.104232
LRRCC1	104.755	0.12211	0.088146	1.38532	0.165956	0.450057	Same	1.92093		0.346733		0.271321	0.0423395
SS18L1	934.143	0.122029	0.0563928	2.1639	0.0304717	0.177356	Same	5.1437		0.751155		0.688045	0.0916624
KIAA0753	326.508	0.121997	0.077746	1.56917	0.116608	0.376038	Same	3.64916		0.424768		0.324427	0.0518204
TMEM106C	3892.32	0.121986	0.0435879	2.79862	0.00513211	0.056464	Same	7.25209		1.24823		2.16043	0.152267
TP53RK	1383.62	0.121959	0.0487583	2.5013	0.0123738	0.10138	Same	5.70486		0.994046		1.20299	0.121233
ELF2	948.504	0.121926	0.0556317	2.19167	0.0284032	0.170988	Same	5.1632		0.767035		0.713071	0.0935218
SPTY2D1	3312.33	0.121912	0.0425363	2.86607	0.00415597	0.0489738	Up	6.9839		1.31004		2.48934	0.159709
CNOT6L	2988.38	0.121911	0.0500467	2.43595	0.0148528	0.112995	Same	6.89035		0.946939		1.0789	0.115443
ELF3	827.18	0.121685	0.0623218	1.95253	0.0508754	0.240525	Same	4.80426		0.618839		0.505914	0.0753035
TMEM70	1449.49	0.121662	0.0524283	2.32053	0.020312	0.137269	Same	5.8519		0.862427		0.886301	0.104924
ORC5	1272	0.12164	0.0519345	2.34218	0.0191715	0.132801	Same	5.67231		0.8768		0.915959	0.106654
SLC25A36	2396.76	0.121591	0.0491187	2.47546	0.0133065	0.105544	Same	6.55785		0.976568		1.15205	0.118742
EIF2AK1	3172.7	0.121569	0.0481357	2.52554	0.011552	0.096686	Same	6.96497		1.01464		1.25735	0.123348
TMEM5	416.965	0.121533	0.069151	1.7575	0.078832	0.306507	Same	4.05151		0.513559		0.39651	0.0624144
ZNF674-AS1	159.183	0.12147	0.0862785	1.40789	0.159165	0.440433	Same	2.59289		0.35612		0.275797	0.043258
MIER3	1211.8	0.121268	0.0578503	2.09624	0.0360611	0.196503	Same	5.56443		0.706631		0.617131	0.0856917
MDH1	8123.47	0.12125	0.0393815	3.07886	0.00207792	0.0297262	Up	8.32617		1.52686		4.07891	0.185132
ANKRD13B	363.027	0.121228	0.0766592	1.58138	0.11379	0.371859	Same	3.84046		0.429622		0.326004	0.052082
EIF3M	4243.45	0.121224	0.040476	2.99495	0.00274485	0.0367224	Up	7.37513		1.43507		3.30108	0.173965
ATP2A3	6296.5	0.12117	0.0414815	2.92105	0.0034885	0.0435414	Up	7.86147		1.3611		2.78286	0.164924
FBXO18	6602.6	0.121121	0.0336792	3.5963	0.000322777	0.00742034	Up	7.99879		2.12958		16.3228	0.257935
SOCS4	1271.68	0.121111	0.0579251	2.09082	0.036544	0.197503	Same	5.64534		0.704426		0.61321	0.0853137
TWSG1	1798.46	0.121036	0.0496808	2.43627	0.0148398	0.112978	Same	6.12742		0.947008		1.07132	0.114622
CPNE2	109.947	0.121029	0.088118	1.37349	0.1696	0.455705	Same	2.08187		0.341317		0.265587	0.0413093
PTP4A1	5586.96	0.120933	0.0389208	3.10716	0.00188891	0.0277981	Up	7.8245		1.55599		4.35042	0.188171
UBTD2	309.668	0.120869	0.0756487	1.59777	0.110094	0.365671	Same	3.65098		0.43691		0.330542	0.0528091
PPP2R5D	1348.14	0.120742	0.0583626	2.06882	0.0385627	0.204444	Same	5.71898		0.689425		0.590586	0.0832425
DOCK9	1218.79	0.120709	0.0501978	2.40467	0.0161873	0.119103	Same	5.61473		0.924078		1.01349	0.111545
LINC00342	134.241	0.120686	0.0877116	1.37594	0.168839	0.45498	Same	2.37786		0.342008		0.265256	0.0412756
TTC30A	55.8987	0.120659	0.0868207	1.38975	0.164605	0.44772	Same	1.06739		0.348994		0.269497	0.0421092
PIGN	933.312	0.120655	0.0578518	2.08558	0.0370168	0.198996	Same	5.19108		0.701157		0.606318	0.0845977
STAG1	2205.6	0.120632	0.0444911	2.71137	0.00670066	0.0680689	Same	6.47092		1.16705		1.7722	0.140783
TMEM263	418.726	0.120618	0.0744431	1.62027	0.105173	0.355347	Same	4.01218		0.449348		0.339438	0.0541995
SPICE1	385.492	0.120446	0.0730624	1.64854	0.0992419	0.344951	Same	3.93878		0.462243		0.349169	0.0556754
PRCP	704.25	0.120387	0.0618661	1.94593	0.0516634	0.242516	Same	4.76995		0.61526		0.496409	0.0740693
SS18L2	613.889	0.120259	0.0647361	1.85768	0.0632145	0.272	Same	4.53651		0.56543		0.442128	0.0679981
ORC2	1488.74	0.120195	0.0488862	2.45866	0.0139457	0.108525	Same	5.86653		0.96447		1.10753	0.115924
SCARNA2	53.9548	0.120186	0.0587402	2.04606	0.0407507	0.211615	Same	1.09656		0.674454		0.567946	0.0810598
TMTC1	1089.39	0.12017	0.0545606	2.2025	0.0276301	0.167852	Same	5.26283		0.775073		0.715925	0.0931402
KYAT3	601.783	0.12015	0.0642885	1.86892	0.061634	0.267496	Same	4.55528		0.572683		0.449166	0.0688079
NCOA7	454.538	0.120117	0.0691059	1.73815	0.0821836	0.312731	Same	4.22404		0.504829		0.38409	0.0606384
AP4B1	347.476	0.120102	0.0735776	1.63232	0.102612	0.350437	Same	3.69811		0.45539		0.342722	0.0546934
RFX7	1319.13	0.120076	0.0513358	2.33904	0.0193334	0.133396	Same	5.67828		0.874859		0.900153	0.10505
DEPDC1	2073.1	0.119807	0.0512997	2.33544	0.0195205	0.133878	Same	6.35152		0.87329		0.894897	0.104626
DKFZP434I0714	219.883	0.119798	0.085584	1.39977	0.161582	0.443392	Same	3.04085		0.353212		0.270185	0.0423141
CMTR2	1911.19	0.119633	0.0447015	2.67627	0.00744467	0.0727808	Same	6.22942		1.13798		1.64375	0.136141
RAD51C	1340.19	0.119606	0.0511076	2.34028	0.0192694	0.133041	Same	5.72076		0.876014		0.899014	0.104776
SERINC3	4263.78	0.119598	0.0424606	2.81669	0.00485214	0.054465	Same	7.34236		1.26388		2.19588	0.151158
PSMA6	2006.46	0.11958	0.0503534	2.37482	0.0175574	0.125501	Same	6.298		0.901355		0.952828	0.107784
ERRFI1	93.6116	0.119533	0.0882887	1.35389	0.175772	0.463371	Same	1.91324		0.334071		0.257964	0.0399326
POLR2K	920.441	0.119516	0.0576009	2.07489	0.0379964	0.20229	Same	5.16797		0.694026		0.590815	0.082947
ELP4	476.68	0.119508	0.0672967	1.77584	0.075759	0.301094	Same	4.22272		0.521298		0.396914	0.0622995
ARHGAP26	319.878	0.119436	0.0727494	1.64175	0.100642	0.348113	Same	3.62902		0.458279		0.343096	0.0547352
CABLES1	2028.58	0.119349	0.0445351	2.67989	0.00736464	0.0722338	Same	6.34783		1.14126		1.65226	0.136208
STIM2	929.273	0.119322	0.0561225	2.12609	0.0334956	0.187394	Same	5.18484		0.727245		0.636742	0.0867759
SLMAP	2276.33	0.119266	0.0454409	2.62463	0.00867425	0.0811245	Same	6.4661		1.09085		1.47016	0.130101
SLC24A1	96.5662	0.119222	0.088329	1.34975	0.177097	0.464743	Same	1.77949		0.332787		0.256533	0.0396755
PDE7A	7140.87	0.119194	0.0339191	3.51406	0.000441308	0.0094634	Up	8.07683		2.02395		12.5952	0.241243
ARHGAP17	2138.79	0.119162	0.0546119	2.18198	0.0291107	0.172875	Same	6.29582		0.762267		0.689297	0.0908335
FASTKD2	3200.93	0.119074	0.0442277	2.69229	0.00709628	0.0704874	Same	7.01032		1.15189		1.68929	0.13716
ABCB9	184.177	0.118988	0.0850751	1.39862	0.161928	0.443763	Same	2.7404		0.352849		0.268133	0.0419846
ABCC4	1067.1	0.118904	0.0561743	2.11669	0.0342859	0.190282	Same	5.41712		0.720603		0.624883	0.0856824
RWDD2A	114.179	0.11883	0.0878195	1.35311	0.176019	0.463455	Same	2.1438		0.333992		0.2564	0.0396882
IMPA1	581.263	0.118829	0.0631309	1.88226	0.0598007	0.262715	Same	4.54656		0.580514		0.45231	0.0689818
LOC101927297	105.201	0.11877	0.0883714	1.34399	0.178953	0.467078	Same	2.01214		0.330611		0.254283	0.0392666
UMAD1	201.197	0.118755	0.0813863	1.45916	0.144522	0.418415	Same	3.0131		0.378393		0.283822	0.0449362
LINC00339	247.966	0.118716	0.0789296	1.50408	0.132561	0.399784	Same	3.27202		0.398175		0.296951	0.0472698
PANK3	923.214	0.118705	0.0655704	1.81035	0.0702416	0.288312	Same	5.17105		0.540137		0.411725	0.0641172
GRIP1	178.005	0.118693	0.0859482	1.38099	0.167282	0.452199	Same	2.7701		0.34467		0.26248	0.0409101
PSMC3IP	683.819	0.118496	0.0612958	1.93319	0.0532128	0.246384	Same	4.65496		0.608388		0.480942	0.0720917
NOL11	3310.74	0.118464	0.0434753	2.72485	0.00643309	0.0662888	Same	7.05998		1.17856		1.78709	0.139617
PPT1	4231.97	0.118268	0.0435951	2.71287	0.00667041	0.0678577	Same	7.38678		1.1684		1.74288	0.138184
2018-09-11	5597.75	0.118252	0.0353745	3.34285	0.00082924	0.0154806	Up	7.79028		1.81021		7.63869	0.214061
ZNF674	107.067	0.118249	0.088197	1.34074	0.180006	0.468201	Same	2.02363		0.329567		0.25256	0.038971
PAFAH2	431.909	0.118222	0.0723917	1.63309	0.102449	0.350224	Same	4.06554		0.455655		0.337563	0.0538686
CCDC77	751.239	0.118205	0.0641143	1.84366	0.0652328	0.276504	Same	4.83652		0.558299		0.427498	0.0659936
LRIG3	497.783	0.118115	0.0724764	1.6297	0.103166	0.351355	Same	4.28349		0.454253		0.336169	0.053654
RWDD3	160.337	0.118101	0.0849015	1.39104	0.164213	0.44736	Same	2.61867		0.349343		0.263996	0.0412579
NUDT5	3658.07	0.118018	0.0398067	2.96479	0.00302891	0.0392269	Up	7.16371		1.40642		3.00861	0.165983
DKFZP586I1420	103.155	0.117989	0.0882304	1.33728	0.181131	0.469936	Same	2.0219		0.327961		0.251074	0.0386958
MAPK9	875.971	0.117982	0.0590756	1.99714	0.0458105	0.226631	Same	5.11955		0.64468		0.52059	0.0760606
UBQLN1	6845.57	0.117954	0.0422851	2.78949	0.00527905	0.0576524	Same	8.08704		1.23918		2.04595	0.146167
RAD52	316.188	0.117802	0.0747811	1.57529	0.11519	0.373896	Same	3.46821		0.427249		0.315066	0.0503307
RALGPS1	275.883	0.117799	0.078052	1.50924	0.131239	0.397529	Same	3.40586		0.400631		0.296328	0.0471939
EIF4E	1084	0.117731	0.0540284	2.17907	0.0293267	0.17318	Same	5.43435		0.761501		0.679819	0.0896526
PRIM1	845.29	0.117727	0.0561911	2.09512	0.0361601	0.196747	Same	5.04083		0.706091		0.598367	0.0831261
TIMP2	2490.91	0.11767	0.0435749	2.70042	0.00692524	0.0692658	Same	6.62218		1.15948		1.69882	0.136437
TSPAN13	104.777	0.117645	0.0875984	1.343	0.179273	0.467449	Same	2.09981		0.330265		0.251673	0.0388539
HLF	50.7921	0.117569	0.0839408	1.40061	0.161329	0.443169	Same	0.930596		0.35343		0.265291	0.0415523
ELP2	2093.41	0.117329	0.0467166	2.5115	0.012022	0.0994345	Same	6.40673		1.00246		1.17996	0.117618
HDAC3	752.577	0.117258	0.0574142	2.04232	0.0411202	0.212545	Same	4.86796		0.672548		0.551684	0.0788616
PIGX	586.533	0.117249	0.0634792	1.84705	0.0647396	0.275523	Same	4.49954		0.559843		0.425553	0.0656412
HPRT1	3761.04	0.117202	0.0448898	2.61089	0.00903072	0.0831679	Same	7.21229		1.08004		1.40923	0.126584
PPA2	2520.09	0.117198	0.04363	2.68619	0.00722721	0.071451	Same	6.60471		1.14599		1.64026	0.134308
RCN2	1241.24	0.117177	0.0613884	1.90878	0.0562908	0.252836	Same	5.65247		0.597161		0.46345	0.0699734
MCPH1	1042.26	0.116975	0.0517169	2.26183	0.0237081	0.151562	Same	5.36159		0.81941		0.771795	0.0958502
PAPSS1	2430.75	0.116963	0.0422038	2.77138	0.00558187	0.0600322	Same	6.51215		1.22162		1.94833	0.142884
UCHL3	598.171	0.116827	0.0624541	1.87061	0.0613998	0.266919	Same	4.59661		0.57362		0.437686	0.0670143
PRKAB2	1392.41	0.116786	0.0543887	2.14724	0.0317741	0.181416	Same	5.76575		0.741326		0.643746	0.0865762
SPECC1	391.205	0.116728	0.0707131	1.65072	0.0987949	0.344213	Same	3.82189		0.463173		0.339115	0.0540652
NUP107	2624.07	0.116726	0.0455745	2.56121	0.0104309	0.0910792	Same	6.68047		1.04058		1.28159	0.121463
RNF20	1556.56	0.116689	0.0490027	2.38128	0.0172528	0.124229	Same	5.91369		0.905777		0.939305	0.105694
POLI	250.297	0.116598	0.0779187	1.4964	0.134549	0.40212	Same	3.29934		0.395645		0.289958	0.0461312
ATIC	5750.82	0.116546	0.041942	2.77874	0.00545696	0.0589296	Same	7.82867		1.22967		1.97771	0.143313
CDC42SE1	4917.3	0.116477	0.0447389	2.60348	0.00922816	0.0841969	Same	7.55968		1.0747		1.38339	0.125178
PTPN4	473.015	0.116433	0.0717926	1.62179	0.104848	0.354569	Same	4.2028		0.450299		0.328378	0.0524295
ZSCAN12	518.653	0.116426	0.065415	1.7798	0.0751086	0.299603	Same	4.36505		0.523454		0.3886	0.0609435
UBA6-AS1	244.939	0.116377	0.0793046	1.46746	0.14225	0.415592	Same	3.29571		0.381333		0.280027	0.0443783
COPB1	4755.89	0.11636	0.0446698	2.60489	0.00919042	0.0839307	Same	7.56351		1.07608		1.38638	0.125213
STRBP	3875.83	0.116303	0.0472604	2.46091	0.0138586	0.107978	Same	7.23771		0.966665		1.0771	0.112426
CUL3	4698.11	0.116303	0.0429745	2.70634	0.00680303	0.0686102	Same	7.52983		1.16361		1.69513	0.135332
DCP1B	344.886	0.116234	0.0777763	1.49447	0.135053	0.403054	Same	3.71616		0.394636		0.288383	0.0458702
PDCL3	287.553	0.116143	0.0753608	1.54116	0.123277	0.384701	Same	3.50672		0.414877		0.301906	0.0481852
JAKMIP1	2369.18	0.116079	0.0460558	2.52041	0.0117219	0.0977973	Same	6.5243		1.00967		1.18694	0.117202
GLRX3	2258.8	0.116061	0.0538085	2.15694	0.0310107	0.179303	Same	6.51032		0.746412		0.647291	0.0866296
ALG10	501.646	0.11605	0.0655574	1.77021	0.076692	0.302824	Same	4.27846		0.51881		0.383228	0.0602082
CCDC93	1883.67	0.115934	0.0446357	2.59734	0.00939487	0.0852012	Same	6.1945		1.06955		1.36071	0.123998
OGFRL1	871.681	0.115816	0.0633904	1.82702	0.0676966	0.282736	Same	5.13097		0.548619		0.409624	0.0635386
EEF1E1	399.575	0.115761	0.0765571	1.51209	0.130511	0.396465	Same	3.99863		0.401795		0.291984	0.0465124
NFYC-AS1	72.7014	0.115694	0.0881281	1.3128	0.189251	0.481201	Same	1.52868		0.317674		0.240428	0.036753
NOG	137.579	0.115638	0.0866004	1.33531	0.181776	0.470829	Same	2.10965		0.327137		0.245605	0.0378295
C8orf37	60.1987	0.115614	0.0869625	1.32947	0.183692	0.472656	Same	1.19207		0.325455		0.244606	0.0376273
ELMOD2	1395.31	0.115579	0.0534429	2.16266	0.0305674	0.17752	Same	5.80953		0.750753		0.651075	0.0867712
OTUD6B	920.593	0.115528	0.0577209	2.00148	0.0453403	0.225077	Same	5.2334		0.647669		0.51328	0.0748236
MTFR2	166.028	0.115523	0.0869168	1.32912	0.183809	0.472721	Same	2.618		0.325395		0.244378	0.0375905
COA5	284.944	0.115513	0.0775895	1.48877	0.136548	0.405144	Same	3.50915		0.39239		0.285115	0.0453261
P2RX1	122.174	0.115485	0.0877171	1.31656	0.187987	0.478906	Same	1.9861		0.319749		0.241142	0.0369261
C1RL-AS1	239.24	0.11546	0.0795981	1.45054	0.146909	0.421242	Same	3.14325		0.375468		0.274094	0.0433515
EFL1	711.625	0.11544	0.0584498	1.97503	0.0482647	0.23247	Same	4.76184		0.633633		0.496581	0.0731467
LDLRAP1	6420.91	0.115434	0.037621	3.06835	0.00215247	0.0304678	Up	7.93791		1.51616		3.78873	0.175017
USP15	2189.31	0.115327	0.045745	2.52107	0.0116997	0.0976896	Same	6.44226		1.01015		1.18054	0.116497
R3HDM2	455.084	0.115305	0.0671094	1.71816	0.0857671	0.318758	Same	4.1131		0.496539		0.361731	0.0572533
PAN2	728.296	0.115294	0.0639647	1.80246	0.0714725	0.290807	Same	4.81144		0.536395		0.396462	0.0618431
USP32	839.524	0.115218	0.0588521	1.95776	0.0502579	0.238793	Same	4.97828		0.621978		0.482503	0.0716634
TTI2	483.683	0.115201	0.0672947	1.7119	0.0869159	0.321213	Same	4.25256		0.493206		0.358645	0.0568181
MTERF3	388.081	0.115087	0.0767645	1.49922	0.133816	0.401198	Same	3.94906		0.396641		0.286859	0.0456483
DYNC2LI1	148.974	0.115077	0.0852638	1.34966	0.177124	0.464743	Same	2.56011		0.332787		0.247615	0.0382963
GALT	328.842	0.115038	0.0766405	1.501	0.133355	0.400798	Same	3.56346		0.397075		0.287022	0.0456785
BRSK1	73.5854	0.11499	0.0878846	1.30842	0.190731	0.482973	Same	1.51464		0.316077		0.238088	0.0363457
MIR17HG	1501.86	0.114929	0.0837327	1.37257	0.169885	0.455705	Same	5.85919		0.341317		0.252201	0.0392273
SCOC	1657.32	0.114897	0.0527733	2.17719	0.0294663	0.173518	Same	6.01938		0.760655		0.662163	0.0873973
LRIG1	1590.56	0.114856	0.0491494	2.33689	0.0194451	0.133697	Same	5.89504		0.87388		0.859082	0.100371
RPS26	119.594	0.114847	0.0871428	1.31792	0.18753	0.478322	Same	2.17293		0.320279		0.240104	0.0367832
TTC17	1822.44	0.114803	0.0475864	2.41251	0.0158429	0.117142	Same	6.14505		0.931288		0.980033	0.106915
SLC7A6	4322.28	0.114747	0.0423386	2.71023	0.00672367	0.0681363	Same	7.39687		1.16662		1.68409	0.133867
CALML4	230.848	0.114686	0.0824335	1.39126	0.164147	0.44736	Same	3.08382		0.349343		0.256363	0.0400649
ANAPC10	340.584	0.11468	0.0734273	1.56182	0.11833	0.378233	Same	3.74196		0.422241		0.3032	0.0484227
MPP6	1151.58	0.114648	0.0539587	2.12475	0.0336079	0.187922	Same	5.54369		0.726022		0.610085	0.0832373
AP5M1	1151.39	0.114624	0.0558477	2.05244	0.0401264	0.209881	Same	5.50632		0.678026		0.546139	0.0777183
HSD17B4	1755.72	0.114483	0.0490133	2.33575	0.0195043	0.133873	Same	6.08838		0.873307		0.85516	0.0999786
CNOT8	945.666	0.114446	0.0585614	1.95429	0.050667	0.239867	Same	5.17925		0.62003		0.477124	0.07096
C14orf119	575.179	0.114444	0.0641734	1.78336	0.0745284	0.298688	Same	4.48838		0.524782		0.383156	0.0600582
TUG1	6688.61	0.114438	0.0436757	2.62017	0.00878864	0.081673	Same	8.01502		1.08792		1.40117	0.124499
ND4L	19504.8	0.114353	0.0853758	1.3394	0.180439	0.468866	Same	9.5573		0.328952		0.243892	0.0376165
BMS1P20	306.22	0.114298	0.0769732	1.48491	0.137567	0.40678	Same	3.56611		0.390641		0.280984	0.0446496
PRKAG1	1059.31	0.114166	0.052372	2.17991	0.0292642	0.17318	Same	5.3796		0.761501		0.659233	0.0869377
CCDC174	462.897	0.114131	0.0678646	1.68174	0.0926187	0.331808	Same	4.10831		0.479114		0.343967	0.0546816
LOC101929759	49.8784	0.114076	0.0844848	1.35026	0.176933	0.464743	Same	1.00653		0.332787		0.245461	0.0379632
MBD4	1568.15	0.114028	0.0482937	2.36115	0.0182185	0.128826	Same	5.9348		0.889995		0.885132	0.101485
AHI1	447.807	0.11395	0.0665412	1.71248	0.086809	0.321213	Same	4.1489		0.493206		0.354749	0.056201
PSMD7	10515.1	0.113856	0.0309704	3.6763	0.000236642	0.00586259	Up	8.68975		2.23191		19.4209	0.254117
GALNS	818.923	0.113836	0.0597192	1.90618	0.0566263	0.253471	Same	4.99203		0.596071		0.449107	0.0678542
ARV1	1030.98	0.113771	0.0546418	2.08213	0.0373306	0.200435	Same	5.37201		0.698026		0.567621	0.0794153
TXNDC11	9104.37	0.113657	0.0423591	2.68319	0.00729244	0.0718261	Same	8.48525		1.14372		1.58239	0.129992
RAD9B	478.41	0.113613	0.0714226	1.59072	0.111673	0.368077	Same	4.24182		0.434061		0.308667	0.0493151
METTL10	619.623	0.11357	0.0610891	1.85909	0.0630141	0.271471	Same	4.57106		0.566276		0.418351	0.0643121
TRUB1	924.684	0.11356	0.0566124	2.00592	0.044865	0.223455	Same	5.20946		0.650811		0.508201	0.0739059
ACSM3	146.302	0.113512	0.0870024	1.3047	0.191994	0.484424	Same	2.38084		0.314774		0.234324	0.0357307
COPS3	5745.37	0.113506	0.0442706	2.56392	0.0103497	0.0908643	Same	7.82336		1.04161		1.24918	0.118229
NFKBIA	581.748	0.113481	0.0689326	1.64626	0.0997093	0.345911	Same	4.52508		0.461036		0.328065	0.052319
LINC00847	159.581	0.113473	0.0849567	1.33566	0.181661	0.470762	Same	2.67206		0.327198		0.241041	0.0371282
THAP12	2792.94	0.113322	0.0450683	2.51446	0.0119216	0.0990124	Same	6.81594		1.00431		1.14453	0.113811
ERLEC1	1013.61	0.113266	0.0554439	2.04289	0.041063	0.212458	Same	5.34617		0.672727		0.533121	0.076197
CRLF3	1226.06	0.113253	0.0499868	2.26565	0.0234729	0.150423	Same	5.5959		0.822685		0.752892	0.0931712
RFK	1256.77	0.113162	0.0553312	2.04517	0.0408381	0.211711	Same	5.66309		0.674257		0.534511	0.0763
S100PBP	2615.06	0.112994	0.0486894	2.3207	0.0203028	0.137269	Same	6.66801		0.862427		0.823156	0.097449
GDAP1	144.58	0.112979	0.0853101	1.32433	0.185392	0.474938	Same	2.53634		0.323363		0.237882	0.0365333
RNF181	441.352	0.112955	0.0753873	1.49834	0.134046	0.401528	Same	4.04992		0.396284		0.281314	0.0447624
EML6	352.021	0.112951	0.0724012	1.56007	0.118743	0.378977	Same	3.80528		0.421387		0.298042	0.0475961
NUTM2B-AS1	233.191	0.112947	0.0805895	1.40151	0.161062	0.443121	Same	3.22697		0.353477		0.254889	0.0399241
CAB39	5550.39	0.112854	0.0392523	2.8751	0.00403901	0.0482487	Up	7.74574		1.31651		2.33902	0.148574
DIS3	3518.93	0.112849	0.0480844	2.34689	0.018931	0.131861	Same	7.15036		0.879883		0.855815	0.0992937
ADCY10P1	54.6168	0.112655	0.086125	1.30804	0.19086	0.483184	Same	0.951965		0.315888		0.233151	0.0355863
CDC14A	103.497	0.112632	0.0883881	1.27429	0.202561	0.498776	Same	2.02193		0.302095		0.225817	0.0340255
RBBP8	5498.41	0.112615	0.0473249	2.37962	0.0173306	0.124556	Same	7.79781		0.904636		0.904135	0.101876
PPP2R5A	2059.25	0.112608	0.0507073	2.22075	0.0263681	0.163312	Same	6.34397		0.786982		0.689528	0.0886206
SLC39A8	5101.72	0.112487	0.0448681	2.50706	0.0121741	0.100336	Same	7.57306		0.998545		1.12111	0.112323
C12orf77	217.049	0.112471	0.0826488	1.36083	0.173567	0.461138	Same	3.03804		0.336169		0.243899	0.0378093
BBS4	341.145	0.112425	0.0747403	1.50421	0.132527	0.399784	Same	3.76423		0.398175		0.281215	0.0447648
UBL7-AS1	55.4622	0.112284	0.0864353	1.29905	0.193926	0.487583	Same	1.0706		0.311952		0.230287	0.0350272
PPP2R5B	205.675	0.112202	0.0802815	1.39761	0.16223	0.444359	Same	2.98459		0.352266		0.252504	0.0395251
SNRNP27	830.637	0.112142	0.0633873	1.76916	0.0768675	0.302896	Same	5.00327		0.518707		0.370234	0.0581689
YAF2	720.138	0.11203	0.0636659	1.75965	0.078467	0.306014	Same	4.8035		0.514259		0.366094	0.0576123
JKAMP	686.558	0.111991	0.058623	1.91035	0.0560878	0.252479	Same	4.74673		0.597775		0.443564	0.0669451
IKZF1	6427.82	0.111982	0.0410459	2.72822	0.00636765	0.0659892	Same	7.90293		1.18053		1.69698	0.132198
ITSN1	480.993	0.111965	0.0659424	1.69792	0.089522	0.325476	Same	4.1575		0.487481		0.344005	0.0545809
EZH1	1426.9	0.111855	0.0506979	2.20631	0.0273623	0.167066	Same	5.76383		0.777112		0.669526	0.0869239
ABCD3	2978.12	0.111807	0.0424841	2.63174	0.0084949	0.079931	Same	6.85981		1.09728		1.3988	0.122684
CCSER1	382.348	0.111733	0.071819	1.55576	0.119764	0.380642	Same	3.97429		0.419484		0.293539	0.0468703
SKIL	719.996	0.111708	0.063857	1.74935	0.080231	0.309093	Same	4.79348		0.50991		0.361405	0.0569611
TMEM67	93.0193	0.111672	0.0883707	1.26368	0.206344	0.504091	Same	1.88515		0.297491		0.221532	0.0332216
HSH2D	68.0514	0.111669	0.0875661	1.27526	0.202219	0.4984	Same	1.37317		0.302422		0.224055	0.0337712
PCNA	8767.34	0.111641	0.044401	2.51439	0.011924	0.0990124	Same	8.4399		1.00431		1.12755	0.112122
LOC105369147	80.1123	0.111568	0.08792	1.26897	0.204452	0.501672	Same	1.63034		0.29958		0.222392	0.0334235
BEND6	149.772	0.111568	0.0865186	1.28952	0.197217	0.491711	Same	2.49046		0.30829		0.226897	0.0343952
OFD1	477.667	0.111408	0.0734472	1.51684	0.129307	0.394402	Same	4.16915		0.404061		0.282472	0.0450154
FBXL3	1110.68	0.111395	0.0547479	2.03468	0.0418826	0.214173	Same	5.45528		0.669236		0.520116	0.0745494
TNFRSF13B	68.0231	0.111226	0.0873057	1.27398	0.202671	0.498813	Same	1.30045		0.302063		0.222981	0.0335971
ARID5B	462.032	0.111136	0.0677856	1.63952	0.101106	0.348687	Same	4.18052		0.457564		0.318726	0.0508516
ZNF449	135.089	0.111105	0.0872748	1.27305	0.203	0.49939	Same	2.34991		0.30156		0.222482	0.0335049
NRBF2	508.236	0.111101	0.0670442	1.65714	0.0974917	0.341253	Same	4.32001		0.466923		0.325569	0.0518758
HCFC2	562.324	0.11107	0.0645967	1.71944	0.0855351	0.318462	Same	4.40531		0.496942		0.348769	0.0551953
RAD50	1441.51	0.111063	0.0485365	2.28824	0.0221235	0.14411	Same	5.81701		0.841306		0.770684	0.0934382
SLC4A7	1299.54	0.111042	0.0592463	1.87424	0.0608978	0.265934	Same	5.65773		0.575227		0.417554	0.0638741
SCML2	1782.5	0.110891	0.0474341	2.33779	0.0193982	0.133667	Same	6.16268		0.873975		0.829605	0.096916
ANKRD36B	117.694	0.110819	0.0877136	1.26342	0.206437	0.504193	Same	2.08718		0.297403		0.219796	0.032958
LOC107985971	169.919	0.110747	0.0856752	1.29264	0.196135	0.489915	Same	2.63975		0.309879		0.226054	0.0343183
SH2D3C	297.098	0.110743	0.0783852	1.4128	0.157714	0.43882	Same	3.50569		0.357713		0.252365	0.0396142
SPTSSA	996.42	0.110628	0.0533189	2.07484	0.0380015	0.20229	Same	5.29621		0.694026		0.54688	0.0767788
CDK17	725.212	0.110614	0.0626476	1.76565	0.0774544	0.303698	Same	4.81235		0.517558		0.364223	0.0572491
FSD1L	327.186	0.110531	0.0730456	1.51318	0.130234	0.396085	Same	3.67744		0.402211		0.279059	0.0444568
BCL10	876.462	0.110461	0.0570833	1.93509	0.0529793	0.245964	Same	5.04804		0.609129		0.449096	0.0672851
LRRC20	506.79	0.110441	0.0697193	1.58408	0.113176	0.370879	Same	4.2507		0.430767		0.297781	0.0475742
LOC107985209	120.051	0.110386	0.0874648	1.26206	0.206926	0.504919	Same	2.09053		0.296778		0.218621	0.0327602
ITGA6	426.338	0.110354	0.0709547	1.55527	0.119882	0.380642	Same	4.13192		0.419484		0.289914	0.0462915
ACAT1	4147.04	0.110349	0.0384913	2.86685	0.00414582	0.0489661	Up	7.40261		1.3101		2.25357	0.144568
COG5	1384.67	0.110325	0.0485809	2.27095	0.0231498	0.148897	Same	5.7739		0.827114		0.740948	0.0912513
GRINA	743.289	0.110254	0.0639342	1.7245	0.0846181	0.317062	Same	4.78584		0.498856		0.347738	0.0550011
LOC105371449	57.0288	0.110204	0.0855064	1.28884	0.197455	0.492188	Same	1.06067		0.307869		0.223906	0.0339283
TRIM52	420.747	0.110177	0.0711438	1.54865	0.121466	0.382745	Same	3.98472		0.41709		0.287859	0.0459536
GINM1	280.539	0.1101	0.0753246	1.46168	0.143829	0.417708	Same	3.41329		0.379127		0.263582	0.0417421
POLR2D	2734.67	0.109906	0.0402962	2.72747	0.00638229	0.0660109	Same	6.74628		1.18038		1.66497	0.129732
MTRR	4394.69	0.1099	0.0388511	2.82874	0.00467313	0.0532504	Same	7.4461		1.27368		2.06383	0.139977
BRCC3	1843.18	0.109833	0.0505412	2.17315	0.0297693	0.174716	Same	6.17019		0.757666		0.628639	0.0832171
PDE5A	66.3636	0.109794	0.0877326	1.25146	0.210768	0.508752	Same	1.32661		0.293494		0.21581	0.0322238
LOC220729	201.252	0.109665	0.0821266	1.33532	0.181771	0.470829	Same	2.92053		0.327137		0.23292	0.0358756
BPHL	132.725	0.10952	0.0869444	1.25966	0.207794	0.506215	Same	2.28342		0.295665		0.216351	0.0323813
LTB4R	390.67	0.109396	0.0766603	1.42702	0.153575	0.432388	Same	3.77718		0.364126		0.253003	0.0398338
TGDS	543.278	0.109385	0.0649477	1.68421	0.0921417	0.330911	Same	4.47577		0.480288		0.330558	0.0525365
CTDSPL2	2213.74	0.109271	0.0502273	2.17553	0.0295901	0.173956	Same	6.40355		0.759561		0.628155	0.0829982
MCCC2	3125.22	0.109218	0.0448871	2.43317	0.0149671	0.113211	Same	6.94568		0.946113		0.964733	0.103333
CDC23	1085.7	0.109123	0.0533555	2.04521	0.0408342	0.211711	Same	5.43528		0.674257		0.515435	0.0735771
VPS8	594.027	0.109109	0.0666144	1.63792	0.101438	0.349078	Same	4.53991		0.457078		0.312564	0.0498714
ADO	1413.31	0.109102	0.0520506	2.09607	0.0360756	0.196503	Same	5.82966		0.706631		0.555218	0.0770948
SMIM13	984.489	0.109057	0.057225	1.90576	0.0566813	0.253525	Same	5.29751		0.59598		0.430164	0.0649958
KLF5	159.14	0.108937	0.0849537	1.28231	0.199736	0.49541	Same	2.66783		0.305035		0.219892	0.0332295
ANO10	312.138	0.108898	0.0758102	1.43646	0.150872	0.428197	Same	3.50394		0.368356		0.254318	0.0401133
CHM	937.305	0.108881	0.0555049	1.96164	0.0498042	0.237387	Same	5.1764		0.624542		0.458663	0.0680007
BRCA1	3075.98	0.108818	0.0466648	2.33191	0.0197053	0.134638	Same	6.89679		0.870831		0.808226	0.0947622
ZNF791	1755.14	0.108812	0.0501942	2.16782	0.0301724	0.176667	Same	6.05237		0.752844		0.615914	0.0819183
DLD	5940.19	0.108754	0.0387887	2.80374	0.00505129	0.0558666	Same	7.84075		1.25285		1.94666	0.136252
SAMHD1	2455.65	0.108655	0.0429431	2.5302	0.0113997	0.0960991	Same	6.54141		1.01728		1.13065	0.110532
CSPP1	1913.7	0.108594	0.0459124	2.36525	0.0180179	0.127837	Same	6.2312		0.893344		0.849476	0.0970121
LRP8	3636.46	0.108561	0.0429221	2.52926	0.0114304	0.0961423	Same	7.14665		1.01709		1.12917	0.110416
ALG13	1160.78	0.108529	0.0535377	2.02715	0.0426467	0.216607	Same	5.54755		0.664327		0.501042	0.0720989
PAPD4	1667.56	0.108522	0.0519001	2.09098	0.0365295	0.197503	Same	6.02751		0.704426		0.549471	0.0764459
EPN2	417.586	0.108476	0.0689913	1.57231	0.115879	0.374885	Same	4.03669		0.426102		0.289357	0.0462217
RAB36	3788	0.108457	0.0497611	2.17956	0.0292904	0.17318	Same	7.21726		0.761501		0.626267	0.0825903
PTPN2	1107.09	0.108402	0.0524161	2.0681	0.0386304	0.204597	Same	5.46987		0.6891		0.529831	0.0746998
LYN	1387.1	0.108352	0.0486395	2.22765	0.0259042	0.161197	Same	5.71028		0.792643		0.672169	0.0858841
SMG8	765.685	0.108291	0.0583307	1.85651	0.0633812	0.272495	Same	4.91134		0.564641		0.397407	0.0611458
URB1-AS1	51.7541	0.108263	0.0857444	1.26263	0.206724	0.504669	Same	0.990106		0.296993		0.214523	0.0321534
TM7SF3	3320.94	0.108132	0.0531246	2.03543	0.0418074	0.214044	Same	7.00015		0.669498		0.505185	0.0723938
THAP6	422.455	0.108089	0.0715755	1.51014	0.131007	0.397055	Same	4.0166		0.401149		0.272228	0.04336
NRBP2	88.9339	0.108048	0.088391	1.22239	0.221559	0.522533	Same	1.67418		0.281887		0.206778	0.0304574
MRPL50	1086.65	0.108044	0.0555984	1.9433	0.0519803	0.243136	Same	5.44314		0.61415		0.444377	0.0663553
LOC105378536	252.838	0.108043	0.0778524	1.38779	0.165201	0.448531	Same	3.21732		0.348208		0.240881	0.0376213
ASPH	725.593	0.108035	0.0614338	1.75855	0.0786535	0.306039	Same	4.86416		0.514223		0.353009	0.0555539
ZNF680	210.191	0.107981	0.081704	1.32162	0.186296	0.476094	Same	3.05066		0.322307		0.226807	0.0348032
CDK8	857.683	0.107856	0.058534	1.84262	0.0653852	0.276927	Same	5.04495		0.557635		0.389474	0.0601441
PLAA	2700.8	0.107768	0.0436015	2.47165	0.013449	0.106165	Same	6.73775		0.974017		1.01509	0.104968
YPEL1	92.6372	0.107714	0.0883853	1.21869	0.222963	0.523774	Same	1.66771		0.280856		0.20565	0.0302521
LINC01287	1807.92	0.107693	0.0474058	2.27173	0.0231029	0.148868	Same	6.06593		0.827199		0.723413	0.0890836
STX8	480.512	0.107471	0.0668967	1.60652	0.10816	0.361875	Same	4.20308		0.441442		0.296983	0.047442
C12orf75	1261.7	0.107421	0.0540517	1.98738	0.0468802	0.228689	Same	5.63612		0.640754		0.469726	0.0688307
UBR2	1102.45	0.107415	0.057446	1.86984	0.0615061	0.267051	Same	5.42419		0.573407		0.402227	0.0615924
UXS1	702.383	0.107376	0.0592524	1.81218	0.0699589	0.288312	Same	4.7299		0.540137		0.372429	0.0579976
FAM133B	171.598	0.107368	0.0865022	1.24122	0.214524	0.513347	Same	2.74094		0.289589		0.209154	0.0310927
CFAP97	3550.62	0.107292	0.0407174	2.63505	0.0084125	0.079511	Same	7.16384		1.09957		1.3494	0.117976
FZD6	2199.34	0.107261	0.0466304	2.30024	0.0214345	0.141557	Same	6.39244		0.84907		0.757727	0.0910723
C1orf52	740.461	0.107204	0.0570118	1.88038	0.0600566	0.26336	Same	4.86369		0.579449		0.407061	0.0621191
TTC21B	882.196	0.107193	0.0560871	1.91119	0.0559798	0.252354	Same	5.10305		0.597989		0.424772	0.0641004
PREPL	3751.6	0.107144	0.0500439	2.141	0.0322741	0.183232	Same	7.21803		0.736999		0.584745	0.078965
PPIP5K1	317.511	0.107139	0.0747851	1.43262	0.151966	0.430236	Same	3.59138		0.366294		0.249023	0.0392443
SEC22A	409.71	0.107106	0.0765794	1.39862	0.161926	0.443763	Same	4.03717		0.352849		0.241358	0.0377922
COPS2	3074.39	0.106984	0.0442355	2.41851	0.0155842	0.115635	Same	6.95604		0.936912		0.925192	0.100235
PTCD3	3752.79	0.106967	0.0418056	2.55868	0.0105069	0.0912843	Same	7.20538		1.0396		1.1718	0.111204
NUB1	583.282	0.106927	0.0621942	1.71925	0.0855695	0.318462	Same	4.43038		0.496942		0.335761	0.0531366
RGS1	128.585	0.106917	0.0871176	1.22728	0.219719	0.521056	Same	2.33849		0.283116		0.205194	0.03027
BLZF1	1124.71	0.106914	0.0591747	1.80675	0.0708017	0.289728	Same	5.44105		0.538009		0.369014	0.0575206
ZNF800	1479.21	0.106855	0.0538053	1.98597	0.0470371	0.22917	Same	5.86815		0.639841		0.466271	0.0683705
EEA1	919.214	0.106824	0.0643642	1.65969	0.0969776	0.340509	Same	5.17472		0.467871		0.31372	0.04998
LOC105374952	80.1997	0.106758	0.0882499	1.20972	0.226387	0.528017	Same	1.56993		0.277352		0.202186	0.0296094
EFNA4	177.01	0.106708	0.0837376	1.27431	0.202552	0.498776	Same	2.76628		0.302095		0.21394	0.0322359
STARD3NL	1095.61	0.106696	0.0536951	1.98707	0.0469151	0.228689	Same	5.4133		0.640754		0.466553	0.0683657
NADK2	1747.3	0.106636	0.0503057	2.11977	0.0340257	0.189354	Same	6.13816		0.722726		0.56316	0.0770689
C17orf80	978.135	0.106562	0.0587199	1.81476	0.0695614	0.287559	Same	5.29321		0.541274		0.370576	0.0576794
VMP1	1650.48	0.106506	0.048075	2.21542	0.0267315	0.164498	Same	5.95839		0.78384		0.647462	0.0834837
ATP6V1D	1438.08	0.106419	0.0523964	2.03105	0.0422503	0.215113	Same	5.79697		0.667334		0.494715	0.0710173
ERAP2	890.13	0.106417	0.0600381	1.7725	0.0763123	0.30229	Same	5.09306		0.519577		0.352038	0.055292
HAUS6	2226.83	0.106362	0.0544153	1.95462	0.0506275	0.239792	Same	6.46201		0.620166		0.443558	0.0659618
C11orf54	692.933	0.106268	0.0654736	1.62307	0.104575	0.354271	Same	4.72731		0.450665		0.299963	0.0478913
PPA1	4898.48	0.106179	0.0413194	2.56971	0.0101783	0.0901149	Same	7.59593		1.0452		1.17826	0.110979
COPS8	2101.01	0.106177	0.049205	2.15784	0.0309399	0.179065	Same	6.37332		0.74699		0.592951	0.0793129
KYAT1	145.883	0.106172	0.0867179	1.22434	0.220824	0.522022	Same	2.47296		0.282311		0.203386	0.0299735
NCAPH	2629.11	0.106064	0.0450956	2.35199	0.0186734	0.130726	Same	6.6663		0.883638		0.811348	0.0937225
MAP4K2	466.048	0.106046	0.0701703	1.51126	0.130722	0.396612	Same	4.1203		0.401634		0.267379	0.0425915
ZDHHC17	701.251	0.106043	0.0594195	1.78466	0.0743168	0.298457	Same	4.77726		0.525118		0.355306	0.0556854
JMY	1046.38	0.106011	0.0554758	1.91094	0.0560128	0.252354	Same	5.31696		0.597989		0.420086	0.0633932
NUP37	1046.38	0.105997	0.0551088	1.92342	0.0544277	0.248836	Same	5.36053		0.604087		0.425972	0.0640315
PRPF4B	5418.53	0.105995	0.0435836	2.43199	0.0150161	0.113418	Same	7.72386		0.945319		0.934553	0.100199
ZNF492	92.8768	0.105937	0.0883539	1.19901	0.230525	0.531712	Same	1.85062		0.274324		0.199238	0.029061
AMMECR1	4069.74	0.105907	0.0434317	2.43848	0.0147492	0.112417	Same	7.30985		0.94917		0.942098	0.100524
DGKD	2299.27	0.105864	0.0523751	2.02128	0.0432513	0.218623	Same	6.4451		0.660303		0.484232	0.0699026
ZNF18	269.985	0.105854	0.0766058	1.3818	0.167033	0.452186	Same	3.37283		0.344683		0.234093	0.036486
ANKRA2	130.922	0.105823	0.0867195	1.22029	0.222356	0.52352	Same	2.36035		0.281067		0.202137	0.0297433
CAAP1	1002.37	0.105819	0.0539342	1.962	0.049763	0.237298	Same	5.28836		0.624705		0.445931	0.0661055
DGKE	1438.26	0.105777	0.0584593	1.80941	0.0703867	0.288473	Same	5.79571		0.539896		0.36668	0.0571085
NAB2	122.916	0.105772	0.0873432	1.21099	0.225897	0.527027	Same	2.13756		0.278167		0.200696	0.0294223
BORCS8	300.551	0.105769	0.0775503	1.36388	0.172605	0.459814	Same	3.5194		0.337418		0.230027	0.0356885
ATP2B4	213.909	0.105686	0.0826514	1.2787	0.201004	0.497384	Same	2.62416		0.303309		0.212484	0.0320555
STYX	685.335	0.105653	0.0621689	1.69945	0.0892353	0.324994	Same	4.7953		0.488124		0.325091	0.0515716
PRUNE	1407.89	0.105496	0.0563049	1.87365	0.0609784	0.266032	Same	5.78116		0.575066		0.396553	0.0606671
TRIM38	626.714	0.105466	0.0628772	1.67733	0.0934787	0.333572	Same	4.36508		0.47681		0.31617	0.0502871
C11orf80	193.839	0.10545	0.0826444	1.27595	0.201973	0.4984	Same	2.96687		0.302422		0.211577	0.0318904
FER	287.661	0.105425	0.0760411	1.38642	0.165618	0.449432	Same	3.46977		0.347336		0.234574	0.0366179
CCDC25	955.92	0.105395	0.059526	1.77057	0.0766324	0.302824	Same	5.18327		0.51881		0.348041	0.05468
DCAF6	2953.16	0.105372	0.0512283	2.05691	0.039695	0.208453	Same	6.83045		0.680992		0.505494	0.0717574
TMEM170A	1240.29	0.105317	0.0551959	1.90805	0.0563845	0.253057	Same	5.57764		0.596781		0.416177	0.062851
CFAP20	1688.68	0.105221	0.050657	2.07712	0.0377904	0.201875	Same	5.99951		0.694918		0.521218	0.0731198
KLHL29	248.468	0.105215	0.0786332	1.33805	0.18088	0.469705	Same	3.32247		0.328174		0.224002	0.0345289
CD47	2367.62	0.105177	0.0444552	2.36592	0.0179852	0.127691	Same	6.47288		0.89384		0.823688	0.0940118
KANSL1L	447.13	0.105151	0.0688455	1.52735	0.126675	0.391017	Same	4.12823		0.407805		0.268917	0.0428811
SEC62	2386.11	0.105138	0.0446169	2.35646	0.01845	0.129766	Same	6.5445		0.886837		0.810209	0.0932403
STRIP2	224.739	0.105102	0.0804667	1.30615	0.1915	0.483874	Same	3.09336		0.315267		0.217209	0.0331352
GPALPP1	747.948	0.105096	0.0593365	1.77119	0.0765284	0.302794	Same	4.85931		0.518852		0.347089	0.0545296
PPP2R5E	953.004	0.105063	0.0547077	1.92043	0.0548032	0.249254	Same	5.20988		0.603358		0.421509	0.0633904
HSP90AA1	69337.1	0.105044	0.0762268	1.37805	0.168189	0.453833	Same	11.406		0.343104		0.23146	0.036041
MSH2	3271.06	0.104837	0.0418806	2.50324	0.0123061	0.101069	Same	7.01371		0.995382		1.03728	0.104353
MMAB	485.676	0.104706	0.0675343	1.55041	0.121042	0.382456	Same	4.24295		0.417419		0.273773	0.0437063
ZNF669	405.875	0.104672	0.0724896	1.44396	0.148751	0.424853	Same	3.97041		0.371762		0.246372	0.038913
GEMIN6	446.322	0.104614	0.0686873	1.52305	0.127747	0.392513	Same	4.17513		0.406146		0.266524	0.0424886
AIMP1	2280.25	0.104583	0.0435049	2.40394	0.0162193	0.119255	Same	6.48675		0.923523		0.876972	0.0965852
ARL5A	2831.87	0.104557	0.0485237	2.15476	0.0311807	0.17999	Same	6.8261		0.744752		0.580905	0.077869
TNIP1	1406.99	0.104523	0.0516202	2.02485	0.0428832	0.21761	Same	5.69687		0.662321		0.480322	0.0692277
RPS18P9	89.8308	0.104508	0.0877179	1.19141	0.233493	0.534439	Same	1.81615		0.272102		0.195547	0.0284367
CASP7	730.569	0.104503	0.0572231	1.82624	0.0678136	0.283109	Same	4.81237		0.548046		0.369127	0.0572726
LRRN1	1121.85	0.104492	0.0570185	1.83259	0.0668629	0.280581	Same	5.37404		0.551941		0.372412	0.0576734
RSL1D1	11377.3	0.104476	0.0361328	2.89145	0.0038347	0.0465156	Up	8.81719		1.3324		2.24604	0.139204
FBXO25	356.27	0.104461	0.0740078	1.41149	0.158101	0.438829	Same	3.87342		0.357705		0.238045	0.0373662
USP51	304.832	0.104454	0.077195	1.35312	0.176017	0.463455	Same	3.40195		0.333992		0.225381	0.0348869
SPAG1	85.5401	0.104307	0.0881873	1.18279	0.236893	0.538364	Same	1.66901		0.268924		0.193748	0.0280506
ARHGAP33	902.895	0.104301	0.0572711	1.82118	0.068579	0.28484	Same	5.0413		0.5454		0.366175	0.0568858
RAB33B	385.917	0.104196	0.0754186	1.38157	0.167102	0.452186	Same	3.90478		0.344683		0.230428	0.0359147
MRPS6	532.926	0.104119	0.0667736	1.55928	0.118929	0.379301	Same	4.38255		0.421016		0.274502	0.0438358
RYK	713.01	0.10409	0.0595838	1.74695	0.0806461	0.309673	Same	4.82884		0.509097		0.336128	0.0529918
DESI2	3904.57	0.104059	0.0446512	2.33049	0.0197804	0.134971	Same	7.2808		0.869758		0.770971	0.0905062
SNORA24	56.6803	0.104057	0.0862702	1.20618	0.227748	0.529931	Same	1.08921		0.275781		0.19636	0.028697
LOC105376673	352.447	0.104035	0.0751018	1.38525	0.165977	0.450057	Same	3.81259		0.346733		0.231159	0.0360722
RTN3	4328.71	0.104007	0.0444288	2.34098	0.0192333	0.132879	Same	7.38537		0.876544		0.78272	0.0911666
CCNT2	1505.83	0.103987	0.0555741	1.87114	0.061325	0.266919	Same	5.82913		0.57362		0.389583	0.0596492
ZNF670	649.517	0.103901	0.065845	1.57797	0.114573	0.372672	Same	4.69769		0.428673		0.278801	0.0445397
AP2A2	119.753	0.103894	0.0879804	1.18088	0.237652	0.539158	Same	2.17116		0.268284		0.192697	0.0278731
PIGO	1042.74	0.103869	0.0551198	1.88443	0.0595069	0.262044	Same	5.33455		0.581625		0.396381	0.060413
STK26	4605.71	0.103852	0.0417073	2.49002	0.0127736	0.103377	Same	7.52407		0.985575		1.00459	0.102354
NACA	10393.3	0.103779	0.0436909	2.3753	0.0175348	0.125501	Same	8.69496		0.901355		0.82692	0.0935416
SLC35A5	614.823	0.103666	0.0660289	1.57001	0.116413	0.375736	Same	4.63995		0.425117		0.275901	0.0440701
CCDC121	60.4031	0.103599	0.0865781	1.1966	0.231463	0.532139	Same	1.18516		0.273975		0.194685	0.0283836
THUMPD1	3293.07	0.103529	0.0412973	2.50693	0.0121786	0.100336	Same	7.02016		0.998545		1.03183	0.103379
ATE1	1066.14	0.103509	0.0543294	1.90521	0.0567522	0.253734	Same	5.39929		0.595621		0.407944	0.0616523
BIN2	1946.35	0.103499	0.0478365	2.1636	0.0304949	0.177393	Same	6.11504		0.751064		0.583446	0.0777345
UQCRFS1	3892.83	0.103496	0.041716	2.48096	0.0131027	0.104752	Same	7.26381		0.979837		0.988007	0.101409
LOC102723564	628.304	0.103459	0.0666347	1.55264	0.12051	0.381379	Same	4.46364		0.418643		0.271277	0.0433126
EXO1	4566.79	0.103419	0.0470667	2.19728	0.0280002	0.169541	Same	7.50675		0.770725		0.609993	0.0797075
FADS1	304.502	0.103317	0.0760542	1.35846	0.174317	0.461507	Same	3.47141		0.335822		0.223868	0.034696
LUZP1	1414.77	0.10321	0.0606178	1.70264	0.0886357	0.324043	Same	5.68577		0.489397		0.318507	0.0505107
TRDMT1	662.346	0.103186	0.0636155	1.62202	0.104799	0.354569	Same	4.69402		0.450299		0.291017	0.0464644
SNORD2	80.279	0.103156	0.0877374	1.17574	0.239699	0.542152	Same	1.6569		0.265879		0.190272	0.027427
ASCC3	4641.94	0.103143	0.0470073	2.19419	0.0282218	0.170187	Same	7.5475		0.769073		0.606056	0.0793245
PLCG2	114.942	0.103073	0.0876287	1.17624	0.239498	0.54183	Same	2.13839		0.266137		0.19023	0.0274314
MTRF1L	396.012	0.103026	0.0703741	1.46397	0.143202	0.416533	Same	3.93456		0.38035		0.247341	0.0391858
SNPH	54.3046	0.103022	0.0855465	1.20428	0.22848	0.530244	Same	1.08175		0.275525		0.194292	0.0283852
LOC374443	488.97	0.103018	0.0661441	1.55748	0.119356	0.380015	Same	4.23023		0.4202		0.271091	0.0432883
TOB1	813.828	0.103016	0.0668062	1.54201	0.123071	0.384341	Same	4.93548		0.415283		0.268032	0.0427807
SH3BGRL	2034.21	0.103014	0.0490837	2.09875	0.0358393	0.195722	Same	6.27021		0.70836		0.526329	0.0729711
FMNL2	723.915	0.102931	0.0599903	1.71579	0.0862006	0.320256	Same	4.93959		0.494503		0.321401	0.0508995
USP39	2208.19	0.102862	0.0449281	2.28948	0.0220515	0.143943	Same	6.4402		0.84181		0.714602	0.0865902
MPP7	151.791	0.102781	0.0850288	1.20878	0.226748	0.528272	Same	2.55687		0.277142		0.194561	0.0284849
TMEM170B	473.977	0.10268	0.0662385	1.55016	0.121104	0.382456	Same	4.25756		0.417419		0.268476	0.0428606
ITPRIP	513.415	0.102598	0.0677129	1.5152	0.129723	0.395326	Same	4.35226		0.403045		0.259529	0.0413518
MINA	1588.27	0.102551	0.0469396	2.18475	0.0289073	0.172445	Same	5.99831		0.76335		0.59469	0.0782825
IDH3A	3068.54	0.102485	0.0387345	2.64582	0.00814929	0.0775804	Same	6.95015		1.11025		1.32101	0.113783
BPGM	456.56	0.102457	0.0692296	1.47996	0.138884	0.409152	Same	4.14997		0.388116		0.250413	0.0397652
RCBTB1	720.416	0.102413	0.0615695	1.66338	0.0962365	0.339488	Same	4.7458		0.469175		0.30167	0.0480498
COX5A	4257.47	0.102384	0.037367	2.73996	0.00614473	0.0641844	Same	7.38756		1.19257		1.59515	0.1221
GCA	454.541	0.102379	0.0674132	1.51868	0.128844	0.394245	Same	4.14625		0.404234		0.259684	0.0413851
FBXL12	729.981	0.102348	0.0631754	1.62006	0.10522	0.355347	Same	4.90622		0.449348		0.288023	0.0459898
POU6F1	66.2728	0.102138	0.0874277	1.16826	0.242701	0.546259	Same	1.11483		0.262601		0.186978	0.0268217
BTAF1	3425.03	0.102075	0.0421869	2.4196	0.0155377	0.11551	Same	7.05322		0.937382		0.883695	0.0956835
NDUFAF5	403.511	0.102009	0.0683022	1.4935	0.135308	0.403148	Same	4.04961		0.394536		0.253031	0.0402462
LYRM1	595.552	0.101841	0.0629473	1.61788	0.105689	0.356322	Same	4.57139		0.448157		0.285812	0.0456409
BRIX1	5438.6	0.101818	0.0408513	2.49241	0.0126879	0.10292	Same	7.78199		0.987499		0.989292	0.100545
PGD	5777.06	0.101802	0.0370029	2.7512	0.00593779	0.0626443	Same	7.81593		1.20312		1.62508	0.12248
RRNAD1	578.55	0.101791	0.0627515	1.62212	0.104777	0.354569	Same	4.47626		0.450299		0.287083	0.0458362
LARP7	2058.83	0.101769	0.051821	1.96385	0.0495475	0.236699	Same	6.31912		0.625803		0.429949	0.0636871
LOC645177	115.529	0.101725	0.0878229	1.1583	0.246741	0.550994	Same	2.19258		0.258853		0.184622	0.026332
PDXP	1891.58	0.101716	0.0471628	2.1567	0.0310291	0.179311	Same	6.22211		0.746393		0.56726	0.07592
PIR	188.14	0.101602	0.0837563	1.21307	0.225105	0.526227	Same	2.87305		0.278827		0.193076	0.0283293
B4GALT4	221.356	0.101592	0.0815006	1.24651	0.212576	0.511357	Same	3.07247		0.291275		0.198671	0.0295912
BNIP1	197.766	0.101488	0.0807682	1.25653	0.208924	0.507411	Same	2.94005		0.29464		0.200011	0.0299023
VIM-AS1	98.7564	0.101437	0.0883469	1.14817	0.250899	0.555454	Same	1.84729		0.255352		0.18262	0.0259022
TRAM2-AS1	61.9437	0.10142	0.0875891	1.1579	0.246904	0.551124	Same	1.31936		0.258751		0.184023	0.0262424
WDR48	1237.11	0.101332	0.0522136	1.94072	0.0522923	0.24427	Same	5.61647		0.612129		0.414835	0.0620283
LGALS8	334.958	0.101278	0.0720782	1.40511	0.159989	0.441667	Same	3.71925		0.354905		0.229308	0.035944
NR2F2	362.541	0.101218	0.0707747	1.43015	0.152674	0.431197	Same	3.76819		0.365325		0.234738	0.0369776
RPL39L	312.586	0.101083	0.0785887	1.28623	0.198363	0.493518	Same	3.5569		0.306697		0.204821	0.0310018
UBA2	7761.42	0.101025	0.0403931	2.50105	0.0123825	0.10138	Same	8.28178		0.994046		0.996498	0.100424
NHEJ1	645.57	0.100986	0.0621445	1.62502	0.104159	0.35342	Same	4.64994		0.451709		0.28574	0.0456163
AFAP1-AS1	486.709	0.100956	0.0695928	1.45066	0.146874	0.421242	Same	4.14587		0.375468		0.239662	0.0379056
PHF5A	1624.41	0.100781	0.0494322	2.03877	0.0414727	0.213633	Same	6.00118		0.670332		0.471748	0.0675567
PRPF39	941.928	0.10071	0.0595095	1.69234	0.0905814	0.32763	Same	5.20338		0.484616		0.30739	0.0488058
TBC1D8	191.715	0.100695	0.0841454	1.19667	0.231434	0.532139	Same	2.83728		0.273975		0.189226	0.0275878
GPRIN3	12063.6	0.100676	0.0449804	2.23821	0.0252072	0.158546	Same	8.8237		0.799844		0.634993	0.0805249
CNOT10	1464.76	0.100667	0.0500923	2.00963	0.0444706	0.222121	Same	5.8384		0.65341		0.453207	0.0657768
TLE4	309.831	0.10066	0.075987	1.3247	0.185269	0.474903	Same	3.6269		0.323395		0.21196	0.032553
ERV3-1	70.749	0.100656	0.0880725	1.14287	0.253091	0.557594	Same	1.43737		0.253682		0.180518	0.0255346
MYO9A	853.403	0.100617	0.0557791	1.80385	0.0712556	0.290606	Same	5.03918		0.536696		0.346232	0.0540007
PAX8	67.4469	0.100533	0.0874563	1.14952	0.250342	0.555216	Same	1.31695		0.255538		0.18107	0.02569
SYS1	510.5	0.100505	0.0674131	1.49088	0.135994	0.404257	Same	4.34363		0.393342		0.248616	0.0395327
KRIT1	811.179	0.100481	0.0609496	1.64859	0.099231	0.344951	Same	4.99489		0.462243		0.291291	0.0464467
PRMT3	880.974	0.100466	0.0552528	1.8183	0.0690187	0.285764	Same	5.13915		0.543992		0.35157	0.0546527
STAM	1034.96	0.100464	0.0556892	1.80401	0.0712296	0.290606	Same	5.35841		0.536696		0.345705	0.0539186
CTNND2	47.6481	0.100387	0.084672	1.1856	0.235779	0.536994	Same	0.893116		0.270031		0.186943	0.0271077
TTC31	909.703	0.100368	0.0547875	1.83196	0.0669578	0.280652	Same	5.14225		0.551831		0.357625	0.0553864
MIF4GD	334.262	0.100366	0.0773893	1.2969	0.194664	0.488471	Same	3.68749		0.311162		0.205471	0.0312302
SLC4A1AP	998.545	0.100363	0.0529274	1.89624	0.0579277	0.257393	Same	5.2456		0.589403		0.389922	0.0591545
SYPL1	2983.4	0.100329	0.0521454	1.92402	0.0543523	0.248836	Same	6.85957		0.604087		0.403192	0.0606072
ZNF716	79.8226	0.100323	0.088367	1.1353	0.256251	0.560618	Same	1.54324		0.251333		0.17895	0.0252144
BCL2L13	1410.19	0.100301	0.0483037	2.07646	0.0378514	0.202098	Same	5.76979		0.694438		0.496298	0.0696527
RNF13	580.518	0.100244	0.0674899	1.48532	0.13746	0.406777	Same	4.54911		0.390644		0.246435	0.0391597
GALNT7	2440.95	0.100238	0.0447083	2.24206	0.0249577	0.157731	Same	6.59229		0.802084		0.635504	0.0803996
RILPL2	72.0796	0.100193	0.0874287	1.14599	0.251798	0.556386	Same	1.27719		0.254624		0.180078	0.0255115
LOC257396	47.0678	0.10019	0.0840748	1.19168	0.233387	0.534439	Same	0.93406		0.272102		0.187468	0.0272619
NR2C1	782.569	0.100137	0.0579686	1.72743	0.08409	0.316206	Same	4.89403		0.500029		0.316682	0.0500714
LSS	308.283	0.100057	0.0770412	1.29875	0.194029	0.487583	Same	3.54036		0.311952		0.205211	0.031213
LOC389765	51.1949	0.100038	0.085408	1.17129	0.241482	0.544355	Same	0.873934		0.264118		0.183773	0.0264218
RPL9	1700.09	0.100009	0.0481901	2.0753	0.0379587	0.20229	Same	6.07815		0.694026		0.494385	0.0694089
ADAT2	883.616	0.0999912	0.0565519	1.76813	0.0770389	0.302924	Same	5.10622		0.518667		0.330087	0.0518621
SNHG1	8852.24	0.0999819	0.0423701	2.35973	0.0182884	0.129061	Same	8.47663		0.889205		0.774688	0.0889045
TSTD3	144.591	0.0998012	0.0868712	1.14884	0.250621	0.555418	Same	2.47664		0.25538		0.179687	0.0254872
FKBP15	1307.53	0.0997908	0.0516945	1.93039	0.0535579	0.247655	Same	5.62436		0.606152		0.402942	0.0604884
ETNK1	5447.55	0.099775	0.0549792	1.81478	0.0695579	0.287559	Same	7.7495		0.541274		0.346973	0.0540056
PLCL2	1666.77	0.0997674	0.0488939	2.04049	0.041302	0.213066	Same	6.06395		0.671485		0.468245	0.0669923
ANKRD10	1330.01	0.0997314	0.0582556	1.71196	0.0869039	0.321213	Same	5.63379		0.493206		0.310483	0.0491881
HPF1	740.23	0.0996912	0.0609569	1.63544	0.101957	0.349448	Same	4.81947		0.456617		0.285282	0.0455207
ZBTB11	1603.64	0.0996469	0.0624805	1.59485	0.110746	0.366453	Same	5.98455		0.435982		0.271923	0.0434442
GLO1	3779.4	0.0996413	0.0459997	2.16613	0.0303011	0.176667	Same	7.22711		0.752844		0.564005	0.0750143
OSTM1	779.425	0.099588	0.0600692	1.65789	0.0973397	0.34084	Same	4.95819		0.467449		0.292184	0.0465523
SLC30A9	2029.92	0.0995229	0.0482791	2.06141	0.0392642	0.206624	Same	6.3232		0.684819		0.481662	0.0681552
UBE2B	748.312	0.0994663	0.0589081	1.6885	0.0913152	0.329492	Same	4.83512		0.482155		0.301878	0.0479582
IVNS1ABP	7815.55	0.0993872	0.0439494	2.2614	0.0237345	0.151639	Same	8.24205		0.81919		0.655421	0.081417
NADSYN1	696.001	0.0993377	0.0641671	1.54811	0.121596	0.382745	Same	4.74817		0.41709		0.25954	0.0414328
FAM134A	2056.09	0.099323	0.0454306	2.18626	0.0287967	0.172078	Same	6.26856		0.764276		0.577199	0.0759102
SLC25A46	1613.48	0.0992818	0.0511649	1.94043	0.0523279	0.244328	Same	6.00732		0.612026		0.406346	0.0607631
GABARAPL2	2047.86	0.0992576	0.0480557	2.06547	0.0388784	0.2056	Same	6.32171		0.686976		0.48277	0.0681876
AOC2	134.279	0.0992495	0.0880333	1.12741	0.25957	0.563043	Same	2.34794		0.249459		0.176274	0.0247587
PWP1	2449.74	0.0992064	0.0411025	2.41363	0.0157944	0.116947	Same	6.6045		0.93201		0.8483	0.0924613
ELOVL1	1819.04	0.0992016	0.048418	2.04886	0.040476	0.21062	Same	6.15808		0.6765		0.470998	0.0671099
JAK3	229.053	0.0991787	0.0830632	1.19401	0.232472	0.5335	Same	2.78635		0.272865		0.185902	0.0270624
AMER1	1287.79	0.0990842	0.0552419	1.79364	0.0728704	0.294531	Same	5.61464		0.530869		0.336414	0.0526008
FANCD2	3629.86	0.0990836	0.0387149	2.55932	0.0104878	0.0912764	Same	7.13265		1.03964		1.08553	0.103011
PLGRKT	459.048	0.0990351	0.0663399	1.49284	0.135478	0.403179	Same	4.11938		0.394502		0.245636	0.0390696
SNORD12B	51.1488	0.0990345	0.0842867	1.17497	0.240006	0.542397	Same	0.936481		0.265683		0.182587	0.0263117
LOC107984305	77.4029	0.0990196	0.0882152	1.12248	0.26166	0.565247	Same	1.5501		0.247762		0.175179	0.0245333
HEXB	1041.49	0.0989916	0.0578488	1.71121	0.087042	0.321341	Same	5.34845		0.493034		0.308058	0.0488062
FAM76B	1118.56	0.0989203	0.0595304	1.66168	0.0965776	0.339848	Same	5.47127		0.468715		0.291072	0.0463655
EXOC3L4	83.1761	0.0989161	0.0882607	1.12073	0.262404	0.566378	Same	1.68619		0.246894		0.174647	0.0244218
GTPBP4	8045.46	0.0988958	0.0349026	2.83348	0.00460441	0.0527528	Same	8.3355		1.27775		1.8747	0.126364
ACVR2A	100.609	0.098892	0.0881715	1.12159	0.262038	0.565949	Same	1.9564		0.247223		0.174737	0.0244484
RCOR3	1218.56	0.098824	0.0506571	1.95084	0.051076	0.240833	Same	5.52105		0.618284		0.410343	0.0611013
CMC4	114.881	0.0987706	0.0874311	1.1297	0.258604	0.562222	Same	2.17686		0.250092		0.175679	0.0247017
TCTEX1D2	101.415	0.0987246	0.088153	1.11992	0.262746	0.566433	Same	1.95695		0.246852		0.174292	0.0243703
RNFT2	102.485	0.0986247	0.0877135	1.1244	0.260845	0.564383	Same	2.07387		0.248426		0.174748	0.0245009
ZNF12	464.772	0.0986133	0.0741637	1.32967	0.183627	0.472656	Same	4.19401		0.325455		0.208637	0.0320942
LOC100507437	59.0194	0.0986088	0.0862677	1.14306	0.253015	0.557594	Same	1.13703		0.253682		0.176847	0.0250153
ZNF767P	533.849	0.0985815	0.06587	1.49661	0.134496	0.402074	Same	4.3072		0.395694		0.245183	0.0390081
WDR43	4575.92	0.0985503	0.0402878	2.44615	0.0144389	0.110727	Same	7.5147		0.955748		0.890032	0.0941892
FAR1	3289.91	0.0985315	0.0418914	2.35207	0.0186694	0.130726	Same	7.04111		0.883638		0.753725	0.0870662
LMBRD2	2162.54	0.0985086	0.0556771	1.76928	0.0768467	0.302896	Same	6.40078		0.518707		0.325223	0.0510971
SENP1	2514.79	0.0984853	0.0449559	2.19071	0.028473	0.171246	Same	6.61382		0.766381		0.575112	0.0754772
CRBN	562.35	0.0984218	0.0659944	1.49137	0.135866	0.40399	Same	4.45173		0.393629		0.243624	0.0387417
NEK7	2250.75	0.0984075	0.0518106	1.89937	0.0575158	0.256349	Same	6.40976		0.591168		0.38388	0.0581753
TCAIM	382.629	0.0983924	0.0736988	1.33506	0.181856	0.470921	Same	3.84147		0.327052		0.208936	0.0321794
CARS2	2073.97	0.0983617	0.0433129	2.27095	0.0231498	0.148897	Same	6.34329		0.827114		0.660602	0.0813563
LRWD1	1634.17	0.0983384	0.0493976	1.99075	0.0465081	0.228184	Same	5.98548		0.641714		0.430961	0.0631052
ZNF181	48.7492	0.0983135	0.0822744	1.19495	0.232108	0.532897	Same	0.865741		0.273357		0.184489	0.0268747
QKI	3339.32	0.0983075	0.0469309	2.09473	0.0361952	0.196747	Same	7.02297		0.706091		0.499664	0.069414
IGF2R	8197.86	0.0982674	0.0425841	2.30761	0.0210208	0.139824	Same	8.27729		0.854418		0.702793	0.0839614
APLF	71.9252	0.0982207	0.0880134	1.11597	0.264433	0.567781	Same	1.49897		0.245819		0.17299	0.0241445
MPPE1	187.277	0.0981503	0.0823798	1.19144	0.233483	0.534439	Same	2.80837		0.272102		0.183651	0.0267068
UHRF2	2164.04	0.0980042	0.0457014	2.14445	0.0319972	0.182304	Same	6.38259		0.739203		0.537586	0.072445
IFT88	221.337	0.0979635	0.0826755	1.18491	0.236051	0.537496	Same	3.0972		0.269625		0.182259	0.0264134
MYL12B	2389.99	0.0979512	0.057196	1.71255	0.086795	0.321213	Same	6.55795		0.493206		0.304941	0.0483102
SPAG16	50.7572	0.0979146	0.0846561	1.15662	0.247429	0.551527	Same	0.890382		0.258433		0.177534	0.0253044
ACTR1A	1714.62	0.0978563	0.0471735	2.07439	0.0380429	0.2023	Same	6.06541		0.694004		0.483719	0.0679127
ATP1A1	6947.36	0.0978346	0.0489482	1.99874	0.0456369	0.226123	Same	8.10659		0.645656		0.432661	0.0631675
PARP2	757.642	0.0978276	0.0628133	1.55743	0.119367	0.380015	Same	4.8425		0.4202		0.257431	0.0411071
LRRC8C	1197.72	0.0978274	0.0509171	1.92131	0.0546929	0.249191	Same	5.52706		0.603467		0.392579	0.0590356
SLC25A13	472.845	0.0978152	0.0667789	1.46476	0.142986	0.416533	Same	4.20932		0.38035		0.234832	0.0372041
RPRD1A	2928.51	0.0978096	0.0451949	2.16417	0.0304512	0.177334	Same	6.86314		0.751207		0.551554	0.0734752
CEP95	1050.59	0.0978008	0.0597258	1.6375	0.101527	0.349078	Same	5.36663		0.457078		0.280169	0.0447026
PLEKHA3	510.324	0.0977649	0.0713512	1.37019	0.170627	0.45678	Same	4.3016		0.340293		0.21403	0.0332687
MLH3	380.873	0.0977575	0.073967	1.32164	0.186289	0.476094	Same	3.93951		0.322307		0.205332	0.0315079
SHB	111.657	0.0977507	0.0874968	1.11719	0.263913	0.567244	Same	2.18435		0.24623		0.172326	0.0240692
SGK494	524.632	0.0977228	0.0649768	1.50396	0.132591	0.399784	Same	4.34802		0.398175		0.244439	0.0389107
SUMO1	2674.16	0.097568	0.0453833	2.14987	0.0315659	0.181022	Same	6.70434		0.742268		0.538983	0.0724216
FBXW4P1	53.7278	0.0975637	0.0861437	1.13257	0.257395	0.561681	Same	0.922783		0.25051		0.173699	0.0244407
B4GALNT1	729.315	0.0975337	0.0612912	1.59132	0.111538	0.367915	Same	4.8017		0.434252		0.265098	0.0423542
SBF2-AS1	71.9309	0.0975165	0.0881321	1.10648	0.268518	0.571619	Same	1.50086		0.242893		0.170597	0.0236861
CDC40	1197.55	0.0974668	0.0523542	1.86168	0.0626484	0.270463	Same	5.51437		0.567892		0.36037	0.0553506
ELOVL5	1095.79	0.0974557	0.0538399	1.8101	0.0702803	0.288312	Same	5.42307		0.540137		0.338022	0.0526394
RAB28	1988.17	0.0974386	0.0457764	2.12858	0.0332893	0.186578	Same	6.26924		0.729139		0.52224	0.0710463
SLC30A5	2052.7	0.0974179	0.049014	1.98755	0.0468613	0.228689	Same	6.34332		0.640754		0.425984	0.0624209
LOC107985003	57.888	0.0973561	0.0850004	1.14536	0.25206	0.556731	Same	1.0559		0.254355		0.174871	0.024763
OTUD3	1556.91	0.0973171	0.0573989	1.69545	0.0899896	0.326499	Same	5.88718		0.486118		0.298062	0.0473076
PIP5K1B	883.982	0.0972488	0.0565697	1.7191	0.0855967	0.318462	Same	5.0917		0.496942		0.30537	0.048327
ZDHHC21	1282.93	0.0972309	0.0571707	1.70071	0.088997	0.324688	Same	5.6631		0.488534		0.29946	0.0475006
GRHL1	79.7772	0.0971287	0.0882991	1.1	0.271334	0.575056	Same	1.66961		0.24029		0.168903	0.0233391
VCPKMT	235.502	0.0970738	0.0824892	1.17681	0.239273	0.54167	Same	3.20571		0.266265		0.179212	0.0258473
SRGAP2B	67.69	0.0970199	0.0872046	1.11256	0.265899	0.569267	Same	1.29865		0.244684		0.17043	0.0237393
NUS1	1910.6	0.096999	0.0488467	1.98578	0.0470573	0.22917	Same	6.26253		0.639841		0.423262	0.062064
SLC25A35	80.2167	0.0969532	0.0877338	1.10508	0.269123	0.572328	Same	1.49401		0.242355		0.169402	0.0234971
MAP4	5344.09	0.0969435	0.0476012	2.03658	0.0416926	0.214044	Same	7.68062		0.669498		0.452914	0.0649034
CHMP7	1623.9	0.0969387	0.0480019	2.01947	0.043438	0.219041	Same	5.96718		0.659474		0.442559	0.0639285
ENPP1	104.094	0.0968647	0.0877846	1.10344	0.269838	0.573038	Same	2.02293		0.241816		0.169037	0.0234235
DHX40	623.525	0.0968438	0.063598	1.52275	0.127822	0.392513	Same	4.61009		0.406146		0.246728	0.0393328
TXNDC9	835.407	0.0968408	0.0626617	1.54545	0.122236	0.383272	Same	5.02827		0.416493		0.252669	0.0403335
LETM2	71.4874	0.0967356	0.0876305	1.1039	0.269635	0.572956	Same	1.36989		0.241879		0.168836	0.0233983
TTC37	2381.56	0.096718	0.0457136	2.11574	0.0343671	0.190448	Same	6.55497		0.720224		0.507845	0.0696586
PRPS2	4685.39	0.0966931	0.0391074	2.4725	0.0134171	0.106137	Same	7.57939		0.974133		0.911021	0.0941919
REPS1	1432.71	0.0966619	0.0494661	1.9541	0.0506889	0.239867	Same	5.81863		0.62003		0.402982	0.0599333
C2orf74	145.974	0.0966299	0.0870625	1.10989	0.267046	0.570461	Same	2.47159		0.243774		0.169389	0.0235559
PCCA	307.895	0.0965729	0.0746279	1.29406	0.195645	0.489607	Same	3.50385		0.310152		0.197246	0.0299523
SP100	553.621	0.0965534	0.06566	1.47051	0.141425	0.413743	Same	4.37228		0.383269		0.233366	0.037006
COPS4	1749.16	0.096525	0.0478187	2.01856	0.0435327	0.219414	Same	6.12944		0.658736		0.439922	0.0635845
VAMP1	295.573	0.0964959	0.0753198	1.28115	0.200142	0.4963	Same	3.47675		0.304256		0.194431	0.0293594
SOCS6	421.949	0.0964625	0.0687351	1.4034	0.160499	0.442149	Same	4.03487		0.354432		0.218168	0.0341894
GALNT1	2629.29	0.0964511	0.045666	2.1121	0.034678	0.191666	Same	6.68593		0.717454		0.503224	0.0691992
BMS1	3688.07	0.0964317	0.0378664	2.54663	0.0108768	0.093313	Same	7.1968		1.03006		1.03342	0.0993303
CENPQ	607.905	0.0964185	0.0693581	1.39015	0.164482	0.447617	Same	4.57783		0.349093		0.215404	0.0336591
ZNRF2	373.246	0.0964075	0.0713455	1.35128	0.176607	0.464525	Same	3.85745		0.332991		0.20754	0.0321028
CYB5RL	375.855	0.0963784	0.07072	1.36282	0.17294	0.459936	Same	3.90839		0.337303		0.209548	0.0325087
GSPT2	932.025	0.096269	0.0553723	1.73858	0.0821092	0.312731	Same	5.16906		0.504829		0.307833	0.0485994
RAB3IP	1779.44	0.0962541	0.046654	2.06315	0.0390985	0.206247	Same	6.0569		0.685613		0.466694	0.0659931
PGGT1B	464.579	0.0961968	0.0703614	1.36718	0.171568	0.457693	Same	4.12556		0.339426		0.210178	0.0326517
ZNF641	590.72	0.0961327	0.0633447	1.51761	0.129112	0.394254	Same	4.50005		0.404224		0.243835	0.0388592
ATAD2	7851.21	0.096132	0.0449161	2.14026	0.0323337	0.183428	Same	8.24894		0.736535		0.524087	0.0708046
TMEM230	2314.07	0.0960972	0.0439734	2.18535	0.0288635	0.172321	Same	6.48881		0.763661		0.557662	0.0733856
RAI14	196.484	0.0960907	0.0825595	1.1639	0.244466	0.548824	Same	2.84672		0.260567		0.175085	0.025038
RABEP1	2324.62	0.0959819	0.0514635	1.86505	0.0621747	0.269066	Same	6.55279		0.570141		0.356722	0.0547232
LIFR-AS1	53.7946	0.0959577	0.0853486	1.1243	0.260885	0.564383	Same	0.96579		0.248426		0.170022	0.0238384
CCDC66	666.768	0.0959332	0.0625896	1.53273	0.125341	0.389069	Same	4.70762		0.409974		0.246571	0.0393301
SH3YL1	243.178	0.0959234	0.0785769	1.22076	0.222177	0.523335	Same	3.2057		0.28122		0.183293	0.0269756
CCDC14	1895.88	0.0959127	0.052071	1.84196	0.0654811	0.276999	Same	6.20016		0.557522		0.346257	0.0534734
ADAL	364.82	0.0958402	0.0723416	1.32483	0.185228	0.474903	Same	3.82599		0.323395		0.20181	0.0309942
RECQL	1676.68	0.095825	0.0509296	1.88152	0.0599017	0.262903	Same	5.98853		0.580204		0.364488	0.0555981
ERCC6L	1164.07	0.0957826	0.0566625	1.69041	0.0909502	0.328626	Same	5.53944		0.483299		0.291464	0.0462916
GLT8D1	1034.01	0.0957805	0.0549594	1.74275	0.0813772	0.311463	Same	5.39259		0.506593		0.307518	0.0485217
MYNN	822.377	0.0957543	0.0585261	1.6361	0.10182	0.349186	Same	5.03361		0.456943		0.274221	0.0437543
GTPBP10	623.756	0.0957404	0.0643179	1.48855	0.136606	0.405144	Same	4.6365		0.39239		0.236312	0.0375676
POT1	1443.7	0.0956759	0.0570509	1.67703	0.0935372	0.333622	Same	5.81948		0.476745		0.286779	0.045613
SETMAR	647.527	0.0956558	0.0610228	1.56754	0.116989	0.376114	Same	4.69692		0.424681		0.254327	0.0406232
CPEB2	1411.41	0.0956304	0.0542822	1.76173	0.0781155	0.305576	Same	5.74378		0.514881		0.312951	0.0492382
PCDH9	350.034	0.0956268	0.0737431	1.29676	0.194715	0.488481	Same	3.90116		0.311153		0.195764	0.0297545
C14orf166	1740.54	0.0956151	0.0504956	1.89353	0.0582869	0.258596	Same	6.12163		0.587379		0.369748	0.0561623
FGF17	137.746	0.0956061	0.0869447	1.09962	0.271498	0.575056	Same	2.23142		0.24029		0.166255	0.0229732
LOC107986280	117.858	0.0955526	0.0873541	1.09385	0.274019	0.578649	Same	2.14944		0.237585		0.165131	0.0227018
AUNIP	466.51	0.0954355	0.0707159	1.34956	0.177156	0.464743	Same	4.20936		0.332787		0.205351	0.0317597
PSMA3	2644.22	0.0954304	0.0437354	2.18199	0.0291099	0.172875	Same	6.69963		0.762267		0.552019	0.0727434
ALDH8A1	66.0388	0.095387	0.0872596	1.09314	0.274332	0.578846	Same	1.35225		0.237437		0.164788	0.0226484
SPDL1	1312.29	0.0953834	0.0542386	1.75859	0.0786473	0.306039	Same	5.69501		0.514223		0.31167	0.0490483
BRICD5	104.666	0.0953384	0.0881433	1.08163	0.279417	0.584306	Same	1.84507		0.23336		0.163165	0.0222481
MSTO1	550.272	0.0953151	0.0660072	1.44401	0.148736	0.424853	Same	4.41763		0.371762		0.224349	0.0354345
TRAPPC11	1557.04	0.0953038	0.0482104	1.97683	0.0480606	0.232018	Same	5.94286		0.634479		0.410761	0.0604682
ATR	2552.18	0.0952757	0.0462066	2.06195	0.0392124	0.206537	Same	6.6671		0.685002		0.461301	0.065264
RNF138	2256.63	0.0952749	0.0533405	1.78616	0.0740726	0.298017	Same	6.50021		0.525759		0.319696	0.0500916
CEP68	434.319	0.0952181	0.0679835	1.4006	0.161332	0.443169	Same	4.0541		0.35343		0.214857	0.033653
ZNF207	7460.01	0.095212	0.0421689	2.25787	0.0239536	0.152575	Same	8.20178		0.816515		0.624032	0.0777421
C3orf38	721.616	0.0951988	0.0645629	1.47451	0.140344	0.411782	Same	4.7852		0.385333		0.231187	0.0366832
CEP83	971.92	0.0951871	0.053401	1.7825	0.0746682	0.298752	Same	5.24975		0.524689		0.318616	0.0499437
CASP3	4365.2	0.0949636	0.045423	2.09065	0.0365594	0.197503	Same	7.43391		0.704426		0.48082	0.0668948
LINC00668	92.0516	0.0949556	0.0883881	1.0743	0.282687	0.587759	Same	1.85988		0.230801		0.161555	0.0219158
SLC30A6	1479.58	0.0949436	0.0494529	1.91988	0.0548729	0.249463	Same	5.84237		0.602993		0.380592	0.0572504
NPAT	1932.18	0.0949309	0.0487546	1.94712	0.0515207	0.24217	Same	6.24982		0.615879		0.392	0.0584659
COX6C	2504.35	0.0949128	0.0474416	2.00063	0.0454327	0.225392	Same	6.65989		0.647061		0.4211	0.0614144
CCT8	9727.65	0.0949007	0.0383734	2.47309	0.0133952	0.106044	Same	8.60274		0.974515		0.89492	0.0924822
PLCE1	108.331	0.0948752	0.0879292	1.07899	0.28059	0.586207	Same	2.06635		0.231949		0.161846	0.0220062
DTX4	91.5689	0.0948533	0.0883239	1.07393	0.282856	0.587994	Same	1.84157		0.230627		0.161317	0.0218757
MTMR10	124.754	0.094793	0.0876225	1.08183	0.279326	0.584306	Same	2.31114		0.23336		0.162232	0.0221209
PEX19	3439.75	0.0947854	0.0435213	2.17791	0.0294128	0.173458	Same	7.06937		0.760807		0.546447	0.0721134
KLHL2	525.466	0.0947567	0.0699476	1.35468	0.175519	0.462936	Same	4.38792		0.334479		0.204686	0.0316941
UNC13C	5947.32	0.0947311	0.0388234	2.44005	0.0146852	0.112151	Same	7.88841		0.950196		0.844673	0.0900131
ARHGAP9	99.509	0.0946662	0.0883713	1.07123	0.284065	0.589213	Same	1.8546		0.229728		0.160666	0.0217475
ZNF703	404.094	0.0946503	0.0768462	1.23168	0.218067	0.518642	Same	3.76637		0.285132		0.182496	0.0269879
SOX2	131.184	0.0946438	0.0870819	1.08684	0.277109	0.581699	Same	2.31936		0.235301		0.162702	0.0222698
SLC33A1	703.045	0.0946369	0.0589979	1.60407	0.108698	0.362866	Same	4.75251		0.440253		0.260804	0.0416642
PTAR1	2266.47	0.0946194	0.0550573	1.71856	0.0856942	0.318613	Same	6.47909		0.496737		0.296973	0.0470009
DDX47	2489.17	0.0945916	0.043443	2.17737	0.0294529	0.173518	Same	6.60786		0.760655		0.545139	0.0719516
NHLRC3	462.433	0.094585	0.0721858	1.3103	0.190095	0.481942	Same	4.1234		0.317005		0.196258	0.0299839
PPIG	3934.68	0.0945415	0.0477345	1.98057	0.0476396	0.230938	Same	7.23753		0.636505		0.40938	0.0601761
STX5	635.081	0.0944985	0.0630991	1.49762	0.134232	0.401742	Same	4.60072		0.396052		0.235222	0.0374264
GPATCH2L	1840.57	0.0944802	0.0479985	1.9684	0.0490221	0.235043	Same	6.13552		0.628853		0.40197	0.0594142
LRP11	132.691	0.0944592	0.0870676	1.08489	0.277968	0.582549	Same	2.39983		0.234667		0.162148	0.0221665
PSME4	3449.11	0.0944476	0.0476427	1.98241	0.0474328	0.230466	Same	7.06786		0.637393		0.409811	0.0602002
EPM2A	199.816	0.0944458	0.0838718	1.12607	0.260134	0.563596	Same	2.99069		0.249032		0.167577	0.02352
FGFR1OP	1164.74	0.0944407	0.0568853	1.6602	0.096875	0.340339	Same	5.52696		0.468088		0.27749	0.0442066
USP16	2526.02	0.0944142	0.0449686	2.09956	0.0357677	0.195549	Same	6.64031		0.708744		0.482815	0.0669155
HELQ	573.744	0.0944125	0.0648838	1.4551	0.145641	0.419918	Same	4.49124		0.376835		0.224835	0.0355779
MRRF	922.336	0.0943848	0.0596948	1.58112	0.11385	0.371859	Same	5.21053		0.429622		0.253819	0.0405498
ATM	2547.69	0.0943482	0.0454154	2.07745	0.03776	0.201875	Same	6.63505		0.694918		0.46736	0.0655643
MPHOSPH9	2812.06	0.0943413	0.0458962	2.05554	0.0398271	0.208883	Same	6.77143		0.680097		0.451647	0.0641613
CTHRC1	3885.53	0.0942862	0.0485317	1.94278	0.0520432	0.243323	Same	7.15056		0.613817		0.387494	0.0578745
TBC1D1	808.782	0.094281	0.0615306	1.53226	0.125457	0.389084	Same	4.93798		0.409956		0.242315	0.0386511
CAMLG	261.77	0.0942333	0.0784797	1.20073	0.229854	0.531433	Same	3.36189		0.274551		0.177319	0.0258718
GCFC2	833.155	0.0941574	0.0588094	1.60106	0.109364	0.36415	Same	5.06329		0.438719		0.258567	0.0413087
EIF5B	9254.36	0.0941452	0.0458811	2.05194	0.0401758	0.210035	Same	8.49951		0.677708		0.448236	0.063803
MCFD2	1482.31	0.0940076	0.0531124	1.76997	0.0767314	0.302824	Same	5.9069		0.51881		0.310437	0.0487721
DDX59	719.893	0.0939868	0.0580191	1.61993	0.105247	0.355347	Same	4.82556		0.449348		0.264493	0.0422328
PRPF3	4430.86	0.0939303	0.0420749	2.23245	0.0255849	0.160312	Same	7.42524		0.795034		0.585921	0.0746777
ZFAND1	419.574	0.0938666	0.0684327	1.37166	0.170169	0.455904	Same	4.02857		0.341126		0.205891	0.0320204
CEP295	2144.24	0.0938449	0.0473809	1.98065	0.0476309	0.230938	Same	6.37095		0.636505		0.406364	0.0597327
COPS5	2788.1	0.0937625	0.0457968	2.04736	0.0406226	0.211217	Same	6.75957		0.67527		0.443915	0.063315
TOR3A	3335.1	0.0937605	0.0438773	2.13688	0.0326079	0.184486	Same	7.00503		0.734037		0.508226	0.0688237
GNL3	6004.63	0.0937268	0.0377848	2.48054	0.0131183	0.104797	Same	7.89839		0.979652		0.894367	0.0918197
WDPCP	124.612	0.093676	0.0870486	1.07613	0.281867	0.586956	Same	2.25303		0.231394		0.159596	0.0216761
ZSCAN16	79.7322	0.0936033	0.0883867	1.05902	0.28959	0.595244	Same	1.73879		0.225305		0.157252	0.0210893
NAP1L2	303.051	0.0935744	0.0758419	1.23381	0.217274	0.517458	Same	3.54225		0.286125		0.180835	0.026774
C11orf57	2078.6	0.0934943	0.0444502	2.10335	0.0354353	0.194355	Same	6.34055		0.711405		0.48105	0.0665123
LACTB2	701.798	0.0934821	0.0632462	1.47807	0.13939	0.410184	Same	4.82844		0.387021		0.227903	0.0361795
CRYZL1	325.186	0.0934734	0.0738077	1.26645	0.205354	0.503148	Same	3.65734		0.298304		0.185777	0.0278835
PLCG1	1757.7	0.0934358	0.0488809	1.9115	0.0559403	0.252354	Same	5.99513		0.597989		0.370256	0.0558736
RNF185	649.858	0.0933849	0.0625505	1.49295	0.13545	0.403179	Same	4.66209		0.394502		0.231621	0.0368405
TM2D1	441.44	0.093332	0.0689824	1.35298	0.176061	0.463455	Same	4.11961		0.333992		0.201383	0.0311722
RAD1	3615.14	0.0933194	0.04282	2.17934	0.0293064	0.17318	Same	7.13923		0.761501		0.538856	0.0710628
RABGGTB	2317.1	0.0932513	0.0499728	1.86604	0.0620354	0.268574	Same	6.54646		0.570937		0.347209	0.0532406
CLYBL	348.301	0.0932408	0.0710249	1.31279	0.189254	0.481201	Same	3.79809		0.317674		0.193767	0.0296201
SREK1	3725.39	0.0931813	0.0457327	2.03752	0.0415982	0.214044	Same	7.15122		0.669498		0.435338	0.0623846
ABHD14B	1439.56	0.0931294	0.0473213	1.96802	0.0490655	0.235057	Same	5.76031		0.628828		0.3962	0.0585623
GOLGA1	313.994	0.0931281	0.074386	1.25196	0.210585	0.508752	Same	3.58043		0.293494		0.183052	0.0273326
VIM	44098.9	0.0930914	0.0311839	2.98524	0.00283353	0.0375274	Up	10.7523		1.42565		2.48063	0.132716
MGAT2	2442.92	0.0930681	0.0436286	2.13319	0.032909	0.185454	Same	6.54423		0.731764		0.50184	0.0681039
MAP2K5	267.225	0.0930304	0.076562	1.2151	0.224328	0.525379	Same	3.32802		0.279527		0.177073	0.0260045
CAST	1943.48	0.0929483	0.0501974	1.85166	0.0640752	0.27391	Same	6.16022		0.562391		0.339338	0.0522733
INTS8	1622.9	0.0929393	0.0521553	1.78197	0.0747538	0.298764	Same	5.96081		0.524672		0.311079	0.0487626
ZNF184	662.384	0.0929275	0.0675702	1.37527	0.169047	0.4551	Same	4.73367		0.341893		0.204191	0.0317712
PDCD6IP	2937.62	0.092882	0.0389355	2.38553	0.0170543	0.123497	Same	6.86061		0.908342		0.752097	0.0843686
LOC105375967	80.1236	0.0927645	0.0882219	1.05149	0.293033	0.600029	Same	1.48898		0.221828		0.1546	0.0205778
PYM1	414.415	0.0926558	0.0694998	1.33318	0.182473	0.471937	Same	3.96706		0.326116		0.196331	0.0302165
FAM167A	330.307	0.0925935	0.0719317	1.28724	0.19801	0.493105	Same	3.78915		0.307061		0.187777	0.0284318
MTHFD2	10506.9	0.0925524	0.0385818	2.39886	0.0164461	0.120501	Same	8.72607		0.919008		0.768061	0.0850564
TNFRSF1A	127.002	0.0925282	0.0871337	1.06191	0.288276	0.594217	Same	2.17846		0.226055		0.155715	0.0209165
CCDC34	914.012	0.0924931	0.0585836	1.57882	0.114376	0.372361	Same	5.14753		0.429035		0.248396	0.0396828
VPS25	1609.11	0.0924899	0.0541475	1.70811	0.087616	0.322668	Same	5.95192		0.491244		0.286641	0.045435
CENPU	2747.98	0.0924749	0.0487377	1.8974	0.057775	0.256998	Same	6.76398		0.590071		0.359828	0.0545667
TRIM62	316.618	0.0924636	0.0741563	1.24687	0.212444	0.511274	Same	3.64991		0.291347		0.180849	0.0269389
CAND1	7199.02	0.0924618	0.0432637	2.13717	0.0325845	0.184453	Same	8.15029		0.734115		0.501276	0.0678776
MPZL1	1379.68	0.0923495	0.0499976	1.84708	0.0647358	0.275523	Same	5.7552		0.559843		0.335179	0.0517012
NDUFA5	2336.69	0.0922502	0.050939	1.81099	0.0701417	0.288312	Same	6.51744		0.540137		0.319967	0.0498278
ANKRD33B	2931.97	0.0922466	0.043724	2.10975	0.0348801	0.192287	Same	6.85953		0.71605		0.479734	0.0660532
PUDP	811.202	0.0922347	0.0558226	1.65228	0.0984769	0.343332	Same	4.94903		0.464285		0.268645	0.0428232
PRKAA1	2904.62	0.0922225	0.0429597	2.14672	0.0318155	0.181466	Same	6.80166		0.741205		0.508209	0.0683558
CALM1	4331.58	0.0921927	0.037434	2.4628	0.0137856	0.107837	Same	7.39259		0.967233		0.854929	0.0891718
RRP8	815.279	0.0921742	0.0553066	1.6666	0.095593	0.338774	Same	4.95759		0.470089		0.272081	0.0433301
CUEDC2	1012.83	0.0921618	0.0582066	1.58336	0.11334	0.37107	Same	5.24786		0.430544		0.248368	0.0396798
BTN2A1	592.088	0.092138	0.0640241	1.43911	0.150118	0.426876	Same	4.38492		0.369698		0.215842	0.0340632
SNORD17	66.9198	0.0921123	0.0878122	1.04897	0.294192	0.601251	Same	1.43218		0.220944		0.153201	0.0203517
ZBTB49	182.453	0.0920244	0.0828113	1.11125	0.266459	0.569683	Same	2.80228		0.244367		0.161536	0.0224877
XRN2	4702.11	0.0920023	0.0369711	2.48849	0.0128286	0.103583	Same	7.51631		0.984711		0.888198	0.0905957
RINT1	1414.67	0.0919932	0.0514609	1.78763	0.0738354	0.29729	Same	5.79652		0.52682		0.30944	0.0484639
NOL10	2551.57	0.0919836	0.046284	1.98737	0.0468813	0.228689	Same	6.68704		0.640754		0.402221	0.0589389
C1orf131	768.088	0.0919528	0.0588249	1.56316	0.118015	0.377439	Same	4.9051		0.423153		0.243623	0.0389101
TMEM123	6035.77	0.0919358	0.0413278	2.22455	0.0261115	0.162199	Same	7.91538		0.789951		0.566807	0.0726247
NOMO2	328.983	0.0918829	0.0743415	1.23596	0.216474	0.51637	Same	3.69529		0.287039		0.17794	0.026374
DLAT	4954.67	0.0917602	0.0388749	2.3604	0.0182554	0.129001	Same	7.63439		0.889408		0.711316	0.0816123
MRPL42	1841.73	0.0916785	0.0488598	1.87636	0.0606061	0.265008	Same	6.19221		0.576742		0.345947	0.0528748
USP8	1522.01	0.091641	0.0543617	1.68576	0.0918415	0.330485	Same	5.88798		0.480848		0.277292	0.0440654
TMCC1	326.27	0.0916256	0.074008	1.23805	0.215697	0.515451	Same	3.62095		0.287812		0.177758	0.026371
WDR53	395.052	0.0916016	0.0704488	1.30026	0.193513	0.487396	Same	3.94496		0.312118		0.187941	0.0285905
CCDC91	742.774	0.0915672	0.0604865	1.51385	0.130065	0.395833	Same	4.81408		0.402488		0.231328	0.0368547
FOPNL	157.356	0.0915517	0.0851578	1.07508	0.282337	0.587264	Same	2.64605		0.231166		0.155895	0.0211637
SMARCA5	10789	0.0915029	0.0371773	2.46126	0.0138452	0.107978	Same	8.74632		0.966665		0.847422	0.0884526
MNAT1	443.096	0.0914494	0.0701486	1.30365	0.192352	0.485026	Same	4.08574		0.314235		0.188545	0.0287366
STYXL1	177.261	0.0914338	0.085279	1.07217	0.283642	0.588861	Same	2.71696		0.229987		0.155272	0.0210286
PPM1D	781.63	0.091376	0.0634406	1.44034	0.149772	0.42681	Same	4.90763		0.369765		0.21409	0.0337877
ZC4H2	448.471	0.0913505	0.0725661	1.25886	0.208081	0.506681	Same	4.06686		0.295265		0.180292	0.0269726
WDR35	173.761	0.091333	0.0855321	1.06782	0.285601	0.591715	Same	2.65735		0.227887		0.154353	0.0208136
COX3	102629	0.0913194	0.0721693	1.26535	0.205746	0.50344	Same	11.933		0.298053		0.181391	0.027218
VDAC3	6632.32	0.0912512	0.0376001	2.42688	0.0152291	0.11437	Same	8.03292		0.941687		0.797858	0.0859301
TMEM159	209.959	0.0912493	0.0816862	1.11707	0.263964	0.567244	Same	2.92547		0.24623		0.160864	0.0224683
CYP4V2	109.224	0.0911747	0.0878788	1.03751	0.2995	0.606678	Same	2.04721		0.217041		0.150285	0.0197887
TOR1AIP1	2065.06	0.0911221	0.0448998	2.02946	0.0424118	0.215518	Same	6.34043		0.666516		0.422804	0.0607343
PRPF40A	7048.45	0.09111	0.0421152	2.16335	0.0305141	0.177406	Same	8.12157		0.751031		0.513567	0.0684265
NAA15	7792.01	0.0910853	0.0381026	2.39053	0.0168243	0.122252	Same	8.27268		0.912745		0.745064	0.0831377
CLEC2B	1031.89	0.091071	0.0547979	1.66194	0.0965241	0.339848	Same	5.32299		0.468715		0.267976	0.0426864
CYLD	1029.9	0.0910335	0.0567813	1.60323	0.108884	0.363142	Same	5.29547		0.439923		0.250683	0.0400477
NMD3	2057.88	0.091013	0.0489645	1.85875	0.0630621	0.271567	Same	6.36499		0.566124		0.335141	0.0515246
C18orf8	750.494	0.0909539	0.0579236	1.57024	0.11636	0.375698	Same	4.89711		0.425161		0.242093	0.0386701
FARSB	5268.01	0.0908743	0.0400986	2.26627	0.0234347	0.150393	Same	7.70204		0.822772		0.604245	0.0747688
ZKSCAN8	707.405	0.0908184	0.0631103	1.43904	0.150138	0.426876	Same	4.76445		0.369698		0.212751	0.0335754
TPPP	67.932	0.090783	0.0880507	1.03103	0.302526	0.610317	Same	1.33242		0.214445		0.148747	0.019468
CERS2	9856.49	0.0907708	0.0415977	2.18211	0.0291015	0.172875	Same	8.55618		0.762267		0.525065	0.0691916
SNORD29	228.997	0.0907438	0.0832851	1.08956	0.275909	0.58066	Same	3.23313		0.236078		0.156277	0.0214226
RIDA	127.926	0.0907421	0.0877995	1.03351	0.301363	0.608797	Same	2.35334		0.215527		0.149052	0.0195574
PANDAR	184.402	0.0907391	0.0833536	1.08861	0.276328	0.580875	Same	2.83407		0.235917		0.156211	0.0214069
PRMT9	571.777	0.0907385	0.0661056	1.37263	0.169867	0.455705	Same	4.49781		0.341317		0.199117	0.0309706
NKTR	3486.81	0.09073	0.0433339	2.09374	0.0362831	0.19692	Same	7.0382		0.70571		0.460745	0.064029
KIAA0930	1523.82	0.0907215	0.0487067	1.86261	0.0625174	0.270216	Same	5.7425		0.568289		0.335737	0.0515561
ELOVL6	1313.65	0.0907203	0.0549835	1.64996	0.098952	0.344532	Same	5.55157		0.46277		0.263314	0.0419826
EIF3D	8135.68	0.0905634	0.046857	1.93276	0.0532655	0.24652	Same	8.3175		0.608148		0.367368	0.055076
METTL14	913.816	0.0905225	0.0587023	1.54206	0.123059	0.384341	Same	5.15138		0.415283		0.235526	0.0375924
HACD3	2670.46	0.090517	0.0426513	2.12226	0.0338163	0.188687	Same	6.71783		0.724259		0.479721	0.0655577
ARHGEF7	1960.51	0.0905102	0.0436287	2.07456	0.0380276	0.2023	Same	6.24678		0.694004		0.447406	0.0628144
ZEB1	1706.59	0.0905008	0.0559685	1.617	0.105879	0.356851	Same	6.07675		0.447513		0.25361	0.0405003
ABCE1	7710.16	0.0904764	0.0402409	2.24837	0.0245527	0.15568	Same	8.28221		0.807766		0.581168	0.0730838
SAAL1	1001.54	0.0904602	0.056931	1.58895	0.112073	0.36887	Same	5.29214		0.433127		0.245236	0.0391807
GNPDA2	658.206	0.0904589	0.0602288	1.50192	0.133117	0.400791	Same	4.68009		0.397082		0.225701	0.0359197
DUS2	887.868	0.0903599	0.0576018	1.5687	0.116718	0.376074	Same	5.14644		0.424726		0.240271	0.0383782
FTO	916.402	0.0903301	0.0536399	1.68401	0.09218	0.330911	Same	5.12394		0.480288		0.272974	0.0433845
ATPAF1	1919	0.0902893	0.0527506	1.71163	0.0869655	0.321256	Same	6.22148		0.493149		0.281051	0.0445261
ISCA1	675.619	0.0902849	0.0657665	1.37281	0.169811	0.455705	Same	4.80992		0.341317		0.198122	0.0308157
LOC105375816	47.1043	0.0902834	0.082137	1.09918	0.271689	0.575345	Same	0.873765		0.240072		0.156921	0.0216745
ROR1	56.7732	0.0902454	0.0858593	1.05109	0.293219	0.600293	Same	1.19622		0.221637		0.150336	0.0200017
AKTIP	278.047	0.0901988	0.0761757	1.18409	0.236378	0.537657	Same	3.44275		0.269495		0.167763	0.0243081
GSKIP	831.839	0.0901978	0.0636737	1.41656	0.156611	0.438086	Same	4.9854		0.358441		0.205891	0.0323306
NUP153	5823.21	0.0901878	0.0384882	2.34326	0.0191162	0.132592	Same	7.82841		0.877483		0.680191	0.0791382
ERVK13-1	402.36	0.0900966	0.0734616	1.22645	0.220031	0.52148	Same	3.85398		0.282763		0.172771	0.025476
SREK1IP1	1215.98	0.0900923	0.0561151	1.60549	0.108386	0.362169	Same	5.60701		0.441089		0.248758	0.0397387
DTNBP1	472.305	0.090077	0.0681719	1.32132	0.186394	0.47623	Same	4.14808		0.322183		0.189146	0.0290213
CEP85	3361.1	0.0900619	0.0391791	2.29872	0.0215207	0.141708	Same	7.02809		0.848605		0.635544	0.0764269
LDHA	25043	0.0899879	0.0316228	2.84567	0.00443185	0.0512217	Same	9.96157		1.29055		1.75683	0.116134
DDX20	821.021	0.0899812	0.0622716	1.44498	0.148464	0.424546	Same	4.99284		0.372076		0.211947	0.0334798
BRD7	1526.68	0.0899658	0.05169	1.74049	0.0817735	0.312067	Same	5.91155		0.505752		0.28829	0.0455004
TRIO	4144.85	0.0899647	0.036307	2.47789	0.0132161	0.1051	Same	7.32029		0.978398		0.855993	0.0880213
DCAF17	727.573	0.0899343	0.0602423	1.49288	0.135469	0.403179	Same	4.89806		0.394502		0.223063	0.0354792
EBPL	462.58	0.0898787	0.0670119	1.34124	0.179844	0.468026	Same	4.14345		0.32973		0.192038	0.0296357
PREP	1704.89	0.0898573	0.0468673	1.91727	0.0552036	0.250426	Same	6.06976		0.601321		0.358818	0.054033
PSMD6	2959.65	0.089842	0.0408879	2.19728	0.0280008	0.169541	Same	6.87353		0.770725		0.529913	0.0692435
AP3M1	2555.48	0.0898046	0.046949	1.91281	0.0557722	0.252136	Same	6.6726		0.598365		0.356175	0.0537359
TBC1D23	1035.43	0.08977	0.0533305	1.68328	0.0923211	0.331088	Same	5.33719		0.480056		0.271136	0.0430947
LYST	665.88	0.0897359	0.0618415	1.45106	0.146763	0.421167	Same	4.70423		0.375545		0.213065	0.0336999
MPPED2	2398.46	0.08969	0.0478837	1.87308	0.0610575	0.266153	Same	6.46607		0.574868		0.336986	0.0515599
MGC12916	109.144	0.0895776	0.0883312	1.01411	0.31053	0.616743	Same	2.04977		0.209896		0.145243	0.018802
STARD10	108.204	0.0895516	0.0883688	1.01338	0.310877	0.617028	Same	1.91661		0.209695		0.145134	0.0187786
FDPS	4912.37	0.0895438	0.044492	2.01258	0.0441587	0.221087	Same	7.5561		0.655436		0.405016	0.0586903
FIGNL1	2153.14	0.0895396	0.0440325	2.03349	0.0420032	0.214581	Same	6.39574		0.668409		0.417277	0.0598491
BTG1	2109.02	0.0895292	0.0506167	1.76877	0.0769328	0.302924	Same	6.27408		0.518667		0.29555	0.0464358
MTIF3	409.369	0.0895228	0.0701939	1.27536	0.20218	0.4984	Same	4.00371		0.302422		0.179621	0.0270737
MED20	930.387	0.0894965	0.0568371	1.57461	0.115346	0.374146	Same	5.20316		0.426959		0.239202	0.0382113
ZNF222	160.642	0.0894919	0.0842134	1.06268	0.287927	0.593658	Same	2.61843		0.226464		0.150746	0.0202666
DNTTIP2	5204.45	0.0894293	0.0405673	2.20447	0.0274913	0.167412	Same	7.7004		0.776213		0.534187	0.0694162
DCUN1D3	269.598	0.0894225	0.0814663	1.09766	0.272351	0.576273	Same	3.33931		0.239371		0.155174	0.0214052
APOO	707.673	0.0893696	0.0606046	1.47463	0.140311	0.411782	Same	4.79079		0.385333		0.217031	0.034437
C1orf186	125.269	0.0893298	0.0875117	1.02078	0.307361	0.613963	Same	2.26279		0.211857		0.145497	0.0189252
TRNT1	798.089	0.0893106	0.0640081	1.3953	0.162925	0.445916	Same	4.98611		0.350747		0.200286	0.0313255
AGAP9	69.8362	0.0892902	0.0875231	1.02019	0.307638	0.614168	Same	1.28135		0.211713		0.145384	0.0189039
LOC728743	1154.17	0.0892851	0.05863	1.52286	0.127794	0.392513	Same	5.40094		0.406146		0.227471	0.0362628
ZNF763	52.9252	0.0892777	0.0860733	1.03723	0.299629	0.606791	Same	1.08619		0.216961		0.147131	0.0193697
ATP6V1C1	1337.04	0.089231	0.0479555	1.8607	0.0627861	0.270855	Same	5.74812		0.567264		0.329442	0.0506175
SSR2	9167.49	0.0892228	0.0427501	2.08708	0.0368811	0.198528	Same	8.51706		0.702178		0.449422	0.0626503
SLCO3A1	879.18	0.0891225	0.056469	1.57825	0.114507	0.372574	Same	5.13114		0.428788		0.239208	0.0382146
TRIM14	991.834	0.0890502	0.0577521	1.54194	0.123089	0.384341	Same	5.18633		0.415283		0.231696	0.036981
2018-03-09	154.023	0.0890418	0.0867421	1.02651	0.30465	0.612153	Same	2.61806		0.21314		0.145457	0.0189784
COQ6	255.618	0.089037	0.0779905	1.14164	0.253604	0.558035	Same	3.22941		0.253339		0.159555	0.0225565
RALGAPB	2462.87	0.08898	0.0461796	1.92683	0.0540014	0.248832	Same	6.57648		0.604094		0.357591	0.0537523
LACTB	329.255	0.0888969	0.0766481	1.15981	0.246128	0.550523	Same	3.60985		0.259224		0.161477	0.0230443
WDR26	4329	0.0888545	0.0385103	2.30729	0.0210385	0.139824	Same	7.38426		0.854418		0.635473	0.0759189
BSDC1	1263.27	0.0887567	0.0501658	1.76927	0.0768495	0.302896	Same	5.5595		0.518707		0.293027	0.0460387
SAYSD1	321.76	0.0887241	0.0741646	1.19631	0.231574	0.532139	Same	3.59543		0.273975		0.166731	0.0243082
LOC107984516	269.836	0.0886561	0.0785988	1.12796	0.259338	0.563036	Same	3.42532		0.249464		0.157461	0.0221165
SPATA13	1029.54	0.0886391	0.0545144	1.62597	0.103955	0.353024	Same	5.3497		0.452196		0.251085	0.0400822
HSPB11	749.894	0.0886308	0.0610968	1.45066	0.146874	0.421242	Same	4.86589		0.375468		0.210403	0.033278
SNORA8	113.649	0.0886188	0.0883838	1.00266	0.316025	0.621858	Same	2.09279		0.206309		0.142507	0.0182829
USP7	13987.9	0.0885201	0.0365123	2.42439	0.0153341	0.114831	Same	9.09166		0.93994		0.770872	0.0832036
TBPL1	495.587	0.0885061	0.069531	1.2729	0.203053	0.499404	Same	4.31983		0.301548		0.177223	0.0266888
PDK1	4727.2	0.0884405	0.0363408	2.43364	0.0149479	0.113211	Same	7.66339		0.946113		0.781204	0.0836747
GNPAT	3764.52	0.0883891	0.0497133	1.77798	0.0754075	0.300493	Same	7.19905		0.522166		0.294147	0.0461538
KPNA1	2969.98	0.0883873	0.0454157	1.94619	0.0516325	0.242479	Same	6.88598		0.615325		0.364515	0.0543869
LOC105370792	49.2586	0.0883353	0.0851224	1.03774	0.299389	0.606672	Same	0.886258		0.217046		0.145607	0.0191729
PEA15	2556.52	0.0883312	0.0458857	1.92503	0.054226	0.248836	Same	6.6026		0.604087		0.354978	0.0533597
CCDC144B	147.278	0.0883114	0.08614	1.02521	0.305265	0.61247	Same	2.51363		0.212915		0.144189	0.0188028
GPATCH4	5798.7	0.0882787	0.042048	2.09947	0.0357752	0.195549	Same	7.8061		0.708744		0.451439	0.062567
ARL8B	1865.8	0.0882498	0.0475524	1.85584	0.0634759	0.27268	Same	6.22331		0.564347		0.323639	0.0498035
HSPB1	907	0.0882245	0.0652583	1.35193	0.176399	0.46421	Same	5.03976		0.333286		0.190053	0.0294039
PLEKHA8P1	259.755	0.0881558	0.0800026	1.10191	0.2705	0.574097	Same	3.30427		0.241015		0.153556	0.0212469
ZHX1	2776.25	0.0881258	0.0410996	2.1442	0.0320169	0.182318	Same	6.80144		0.739171		0.483364	0.06514
METTL1	385.886	0.0881019	0.0705123	1.24945	0.211499	0.509869	Same	3.93238		0.292542		0.172793	0.0257735
HOOK1	824.904	0.0880025	0.0641783	1.37122	0.170306	0.456158	Same	5.04512		0.340885		0.192921	0.0299987
GTF2B	951.413	0.0879492	0.0578548	1.52017	0.128468	0.393615	Same	5.21523		0.404928		0.223439	0.0356131
CIR1	664.538	0.0878766	0.0624651	1.40681	0.159483	0.44085	Same	4.61612		0.355709		0.199334	0.0312585
CCDC39	81.5049	0.0878426	0.0880505	0.997639	0.318455	0.623583	Same	1.66672		0.205105		0.140867	0.018017
ERAL1	1588.52	0.0878277	0.0549214	1.59915	0.109787	0.364969	Same	5.96701		0.437744		0.240644	0.0384461
C14orf79	113.778	0.087807	0.0879831	0.997999	0.31828	0.623558	Same	2.12251		0.205123		0.140816	0.0180113
SCARB2	12621.8	0.0877768	0.0385351	2.27784	0.0227361	0.147044	Same	8.99433		0.832552		0.596941	0.0730788
MCIDAS	58.0138	0.0877603	0.0845656	1.03778	0.299374	0.606672	Same	1.22112		0.217046		0.144659	0.019048
DYNLT3	529.795	0.0877202	0.0685754	1.27918	0.200834	0.497382	Same	4.33528		0.30331		0.176364	0.0266064
ABHD18	939.24	0.0876654	0.0623623	1.40574	0.1598	0.441263	Same	5.17305		0.355303		0.198669	0.0311477
LYAR	3319.38	0.087632	0.0383762	2.2835	0.0224009	0.145413	Same	7.04159		0.837398		0.602643	0.0733828
WNK2	85.9419	0.0875977	0.0883904	0.991032	0.32167	0.62717	Same	1.80759		0.202615		0.139671	0.0177486
SUPT20H	1584.07	0.0875935	0.0497346	1.76122	0.0782013	0.305576	Same	5.95201		0.514881		0.28665	0.0451002
PSEN1	1705.29	0.0874743	0.0502255	1.74163	0.0815729	0.311754	Same	6.00062		0.506189		0.280588	0.0442785
HCG18	54.3753	0.0873345	0.0865629	1.00891	0.313015	0.618802	Same	1.11944		0.208448		0.141135	0.0182047
TBC1D2B	562.072	0.0873279	0.0672507	1.29854	0.194101	0.487584	Same	4.45648		0.31195		0.179103	0.027242
LOC107987172	156.434	0.0873242	0.0871018	1.00255	0.316076	0.621858	Same	2.55575		0.206309		0.140425	0.0180158
ZSWIM6	520.763	0.0873116	0.0641946	1.36011	0.173796	0.461164	Same	4.29685		0.336145		0.189329	0.0293493
PPP3R1	3531.85	0.0873009	0.0391699	2.22877	0.025829	0.160919	Same	7.13521		0.793392		0.542513	0.0692638
NDFIP1	1342.74	0.0872673	0.0504512	1.72974	0.0836771	0.315444	Same	5.68845		0.501077		0.276649	0.0437276
ERP44	1819.84	0.0872234	0.0501868	1.73798	0.0822148	0.312731	Same	6.12752		0.504829		0.278909	0.0440329
ZNF2	134.059	0.0872034	0.088089	0.989946	0.322201	0.627569	Same	2.38478		0.202338		0.138954	0.0176446
SEC24B	2235.73	0.0871289	0.0460174	1.89339	0.0583062	0.258596	Same	6.49023		0.587379		0.336931	0.0511777
CYB5A	1170.54	0.0871151	0.0526956	1.65318	0.0982949	0.343235	Same	5.55323		0.464409		0.253806	0.040457
NANP	503.885	0.0870662	0.0646155	1.34745	0.177835	0.465691	Same	4.28235		0.331903		0.186962	0.0288975
CYP27B1	179.315	0.0870422	0.0854069	1.01915	0.308133	0.61469	Same	2.74803		0.211344		0.141603	0.0183958
MOB3C	179.112	0.0870384	0.0850663	1.02318	0.306221	0.613314	Same	2.7429		0.212317		0.141915	0.0184797
ZMIZ2	3157.61	0.0869965	0.0478129	1.81952	0.0688321	0.285329	Same	6.80491		0.544654		0.304899	0.047383
GFM2	1629.99	0.0869857	0.0489694	1.77633	0.0756789	0.300953	Same	5.99728		0.521501		0.289034	0.0453632
PCSK5	200.66	0.0868543	0.0823982	1.05408	0.291846	0.598529	Same	2.97665		0.222915		0.145113	0.0193611
TMCO1	6622.76	0.0868464	0.0410595	2.11513	0.0344185	0.190632	Same	8.02375		0.719803		0.45557	0.0625123
NPRL2	567.949	0.0868369	0.061743	1.40643	0.159598	0.440937	Same	4.50514		0.355624		0.196937	0.0308813
MB21D2	348.477	0.0867985	0.0733986	1.18256	0.236982	0.538452	Same	3.7409		0.268853		0.1612	0.023336
LOC101927151	316.138	0.0867146	0.0764057	1.13492	0.256408	0.560618	Same	3.64065		0.251333		0.154677	0.0217943
THYN1	714.754	0.0866967	0.0637224	1.36054	0.17366	0.461164	Same	4.81975		0.336145		0.187996	0.0291427
ERMP1	2009.35	0.0866776	0.0527676	1.64263	0.100459	0.34794	Same	6.26955		0.458496		0.249117	0.0397413
BBS12	64.1392	0.0866661	0.0876553	0.988714	0.322803	0.627955	Same	1.16668		0.202071		0.138013	0.0175127
INTS6	2171.97	0.0865964	0.0530124	1.63351	0.102361	0.350224	Same	6.41378		0.455655		0.24726	0.0394581
BNIP2	2400.01	0.0865253	0.0469269	1.84383	0.0652075	0.276504	Same	6.5636		0.558299		0.312926	0.048307
BCLAF1	7290.49	0.086524	0.0406232	2.12992	0.0331786	0.186512	Same	8.20208		0.729292		0.463905	0.0631013
PANX1	1601.03	0.0864796	0.0494645	1.74832	0.0804091	0.309327	Same	5.93962		0.509583		0.279574	0.0440685
IL4R	625.8	0.0864323	0.0631194	1.36934	0.170891	0.457027	Same	4.53443		0.340058		0.189118	0.029392
PPM1H	782.973	0.0863796	0.0603362	1.43164	0.152248	0.430687	Same	4.93124		0.365838		0.200562	0.0316009
TTI1	2802.64	0.0863692	0.0476836	1.8113	0.0700947	0.288312	Same	6.78533		0.540137		0.299568	0.0466512
MOSPD1	281.36	0.0863406	0.076682	1.12596	0.260184	0.563596	Same	3.39506		0.249032		0.153196	0.0215016
ANKZF1	1222.6	0.0863349	0.0515526	1.67469	0.0939943	0.334912	Same	5.49154		0.475069		0.257783	0.041015
ELK4	3567.83	0.0863137	0.047571	1.81442	0.0696133	0.28766	Same	7.12518		0.54112		0.300054	0.046706
KLF10	535.007	0.0862901	0.0714024	1.2085	0.226853	0.528321	Same	4.36417		0.277102		0.163329	0.0239112
AGAP6	357.873	0.0862875	0.0747711	1.15402	0.248491	0.553001	Same	3.78424		0.257274		0.156035	0.0221995
ACACB	135.698	0.0862599	0.087784	0.982638	0.325786	0.63113	Same	2.36116		0.199881		0.136675	0.0172417
CD38	4272.02	0.0862048	0.0432126	1.9949	0.0460538	0.22712	Same	7.31343		0.643745		0.379556	0.0554939
PGBD5	64.3679	0.086199	0.0877057	0.982821	0.325696	0.631073	Same	1.33744		0.199921		0.136591	0.017233
KIF24	602.557	0.0859714	0.0657011	1.30852	0.190696	0.482973	Same	4.54677		0.316077		0.178004	0.0271736
CALM3	11076.2	0.0859511	0.0373291	2.30253	0.0213056	0.140909	Same	8.69477		0.851063		0.609978	0.0731498
ANKRD27	9492.95	0.0858941	0.0370488	2.31841	0.0204273	0.137565	Same	8.51665		0.861492		0.624388	0.073997
POLK	650.099	0.0858857	0.0704812	1.21856	0.22301	0.523774	Same	4.6677		0.280856		0.163975	0.0241216
GPD1L	1312.24	0.0858771	0.0517096	1.66076	0.0967622	0.340056	Same	5.73426		0.468449		0.252538	0.0402291
TMEM107	171.112	0.0858088	0.0858868	0.999092	0.31775	0.623558	Same	2.66823		0.205123		0.137612	0.0176014
PSTK	107.738	0.085792	0.0883599	0.970939	0.331579	0.634531	Same	2.0111		0.197547		0.135205	0.0169479
PTPN22	283.707	0.0857847	0.0754347	1.13721	0.255453	0.559816	Same	3.52773		0.251955		0.153237	0.0216139
POLR3D	900.388	0.0857366	0.0577823	1.48379	0.137865	0.407177	Same	5.12518		0.390217		0.210563	0.0334559
SNRNP35	287.872	0.0857221	0.0758467	1.1302	0.258391	0.56208	Same	3.4801		0.250202		0.152509	0.0214478
FASTKD5	1500.98	0.0856669	0.0484584	1.76784	0.0770871	0.302968	Same	5.87868		0.518604		0.282759	0.0444272
MTPAP	2650.3	0.0856438	0.0466711	1.83505	0.0664979	0.279951	Same	6.70803		0.552918		0.305925	0.047354
EPC2	727.246	0.0855823	0.0601744	1.42224	0.154957	0.434536	Same	4.82746		0.361974		0.196951	0.0309786
PARP4	3439.09	0.0855561	0.0414372	2.06472	0.0389499	0.205772	Same	7.04097		0.686614		0.415781	0.058744
MAP1LC3B	1554.98	0.0855267	0.0553822	1.5443	0.122515	0.383918	Same	5.95135		0.415761		0.222773	0.0355587
GSTZ1	105.519	0.0853222	0.0882591	0.966724	0.333682	0.63532	Same	1.9478		0.197007		0.134298	0.0168091
TCTN1	93.8636	0.0852946	0.0883111	0.965843	0.334123	0.635473	Same	1.83002		0.196903		0.134222	0.0167948
SRBD1	1476.74	0.0852362	0.051534	1.65398	0.0981317	0.343151	Same	5.96104		0.464514		0.248392	0.0395934
C11orf49	451.8	0.0852181	0.0697759	1.22131	0.221968	0.523253	Same	4.10431		0.281288		0.162862	0.0239709
PTP4A2	5200.38	0.0851736	0.039835	2.13816	0.0325039	0.184095	Same	7.6413		0.734957		0.46266	0.0625989
PLEKHA5	281.484	0.0851712	0.0767488	1.10974	0.267111	0.570461	Same	3.37722		0.243774		0.149302	0.0207625
PLTP	76.9095	0.0851688	0.0883104	0.964425	0.334833	0.636249	Same	1.71267		0.196373		0.133861	0.0167248
FHDC1	137.897	0.0851518	0.0866006	0.983271	0.325474	0.631073	Same	2.3668		0.199921		0.134932	0.0170236
IER3IP1	1819.02	0.0851456	0.0495146	1.71961	0.0855041	0.318462	Same	6.14631		0.496942		0.267365	0.0423124
CDK13	2171.22	0.085121	0.0459141	1.85392	0.063751	0.273304	Same	6.37431		0.563354		0.311452	0.0479532
TOMM34	1531.43	0.0850524	0.0553702	1.53607	0.124521	0.387322	Same	5.93093		0.411928		0.219591	0.0350355
PTPN18	1061.18	0.0850407	0.0567771	1.4978	0.134185	0.401723	Same	5.29607		0.396073		0.21169	0.0336823
MCL1	13053	0.0849827	0.0403969	2.1037	0.035405	0.194355	Same	8.9764		0.711405		0.437256	0.0604571
RNF214	695.242	0.0849035	0.0632341	1.34268	0.179374	0.46751	Same	4.74484		0.330209		0.181608	0.0280359
NUP93	4041.2	0.0848912	0.0411544	2.06275	0.0391365	0.206344	Same	7.29644		0.685409		0.411407	0.0581852
PFDN4	1063.78	0.084863	0.0588256	1.44262	0.149127	0.425644	Same	5.40868		0.370953		0.199375	0.0314802
LRP2BP	82.6062	0.0848225	0.0879487	0.964454	0.334818	0.636249	Same	1.73586		0.196373		0.133316	0.0166568
NDRG4	70.3077	0.0847936	0.0877573	0.966228	0.33393	0.635336	Same	1.43503		0.196997		0.133463	0.0167041
ZNF391	145.126	0.0847053	0.0859815	0.985158	0.324547	0.630006	Same	2.57352		0.200656		0.134452	0.0169966
ERLIN1	1386.64	0.0846616	0.05798	1.46019	0.144239	0.418257	Same	5.76435		0.378557		0.202415	0.0320492
PIK3R4	1684.01	0.0846182	0.0585787	1.44452	0.148592	0.424797	Same	6.05559		0.371818		0.199197	0.0314626
MAPK8	1173.67	0.0845877	0.0520488	1.62516	0.104128	0.35342	Same	5.51977		0.451709		0.239341	0.0382091
ARHGAP32	442.799	0.084566	0.0687003	1.23094	0.218345	0.519069	Same	4.1401		0.284775		0.162918	0.0240823
CDCA7	2003.54	0.0845627	0.0439453	1.92427	0.0543206	0.248836	Same	6.24407		0.604087		0.339833	0.0510832
SLC20A1	2842.07	0.084473	0.0424441	1.99022	0.0465671	0.228261	Same	6.81093		0.641568		0.370072	0.0541951
NEDD8	725.047	0.0844687	0.0589531	1.43281	0.151911	0.430198	Same	4.78434		0.366332		0.196349	0.0309436
STRAP	7365.48	0.0844583	0.0353006	2.39255	0.0167318	0.122078	Same	8.19866		0.913363		0.691839	0.0771411
ZNF561	944.476	0.0844513	0.0543103	1.55498	0.119951	0.380642	Same	5.22631		0.419484		0.221866	0.035426
NRROS	911.363	0.0844396	0.0598215	1.41153	0.158089	0.438829	Same	5.13151		0.357705		0.19242	0.0302044
CMPK1	5499.4	0.0844365	0.0429944	1.9639	0.049542	0.236699	Same	7.75101		0.625803		0.356725	0.0528406
LOC100506548	1179.86	0.0843991	0.0629247	1.34127	0.179833	0.468026	Same	5.5196		0.32973		0.18033	0.0278289
TNFRSF17	4272.29	0.0843465	0.0394849	2.13617	0.0326655	0.184685	Same	7.39603		0.733569		0.456705	0.061874
HEXA	922.412	0.0843316	0.0606433	1.39062	0.164342	0.44736	Same	5.16167		0.349343		0.188509	0.0294606
RWDD4	421.556	0.0843284	0.0719802	1.17155	0.241378	0.544355	Same	4.09696		0.264118		0.154914	0.0222727
CCNH	946.541	0.0843101	0.0627074	1.3445	0.178787	0.467078	Same	5.23089		0.330611		0.180505	0.0278738
LYSMD1	107.298	0.0842407	0.0881434	0.955723	0.339212	0.640101	Same	2.06897		0.193751		0.131605	0.0163217
HAUS4	728.688	0.0842164	0.068123	1.23624	0.216369	0.516236	Same	4.84337		0.287151		0.163135	0.0241829
STARD9	932.073	0.0842009	0.0572047	1.47192	0.141041	0.413078	Same	5.12678		0.383968		0.203838	0.0323304
GAPDH	108488	0.0841999	0.0414482	2.03145	0.0422096	0.215113	Same	12.0662		0.667334		0.391422	0.0561894
COIL	1215.91	0.0841677	0.0508931	1.65381	0.0981656	0.343156	Same	5.53921		0.464509		0.245275	0.0390966
FANCI	5697.65	0.0841649	0.0364591	2.30847	0.0209728	0.139824	Same	7.79961		0.854418		0.601934	0.071912
MYH15	412.011	0.084161	0.0737747	1.14078	0.25396	0.558115	Same	3.95804		0.253276		0.150795	0.021316
PAK2	5058.91	0.0841368	0.0407299	2.06573	0.0388543	0.205576	Same	7.6314		0.687027		0.409273	0.0578042
RITA1	2715.7	0.0841337	0.0431237	1.95099	0.0510588	0.240833	Same	6.77658		0.618284		0.349345	0.0520186
NCK1	579.328	0.0840975	0.068532	1.22713	0.219775	0.521056	Same	4.51802		0.283116		0.161398	0.0238093
NCOA1	1001.35	0.0840948	0.0612227	1.37359	0.16957	0.455705	Same	5.28273		0.341317		0.184538	0.0287029
C6orf203	423.885	0.0840915	0.0685756	1.22626	0.220101	0.52148	Same	3.94245		0.282763		0.161256	0.0237779
IPO11	924.071	0.083985	0.0559787	1.5003	0.133536	0.400798	Same	5.21427		0.397075		0.209545	0.0333483
WASF3	392.681	0.0839698	0.0741909	1.13181	0.257715	0.561681	Same	3.92398		0.25051		0.149497	0.0210353
COG2	2005.22	0.0839557	0.0497391	1.68792	0.0914262	0.329747	Same	6.30329		0.481819		0.254606	0.0404514
MED18	531.881	0.0839452	0.0665885	1.26066	0.207433	0.505686	Same	4.38655		0.296119		0.166002	0.0248577
EXOC5	2360.27	0.0839134	0.0470574	1.78321	0.0745515	0.298688	Same	6.51441		0.524782		0.28094	0.0440362
TFIP11	1167.25	0.0839023	0.0545594	1.53782	0.124094	0.386563	Same	5.41429		0.41278		0.217047	0.0346332
DLEU1	671.583	0.0838899	0.0626065	1.33996	0.180259	0.46863	Same	4.76258		0.32917		0.179011	0.027614
ZW10	1645.82	0.0838503	0.0497394	1.68579	0.0918362	0.330485	Same	6.01031		0.480848		0.253719	0.0403192
IPMK	484.027	0.0838343	0.0670153	1.25097	0.210944	0.509061	Same	4.28153		0.29323		0.164684	0.0245828
CEBPZOS	1355.39	0.0838022	0.0515225	1.62652	0.10384	0.3528	Same	5.71248		0.452472		0.237535	0.0379181
KIAA0040	1748.25	0.0837779	0.0582123	1.43918	0.1501	0.426876	Same	6.0548		0.369698		0.196258	0.0309725
PSMD14	4068.26	0.0837767	0.0416188	2.01295	0.0441198	0.220998	Same	7.33037		0.655612		0.379084	0.054925
MDM1	451.455	0.0837529	0.0749598	1.1173	0.263864	0.567244	Same	4.16654		0.24623		0.147649	0.0206225
CPEB4	181.634	0.0837166	0.0834735	1.00291	0.315903	0.621826	Same	2.78774		0.206331		0.13463	0.0172734
FRG1CP	89.5612	0.0837152	0.0883922	0.947088	0.343594	0.643926	Same	1.7993		0.191164		0.130008	0.0160033
SDCBP2-AS1	97.4442	0.0837113	0.0882178	0.948915	0.342664	0.643006	Same	1.89688		0.191785		0.130187	0.0160546
C17orf75	532.527	0.0836895	0.0641161	1.30528	0.191798	0.484216	Same	4.34142		0.314961		0.172835	0.0263589
TLK1	2893.35	0.0836602	0.0454625	1.8402	0.0657385	0.277642	Same	6.83565		0.556515		0.301324	0.0465582
CRAT	370.004	0.0836583	0.0732966	1.14137	0.253717	0.558051	Same	3.80409		0.253326		0.149912	0.0211928
BMS1P4	149.416	0.0836084	0.086305	0.968755	0.332667	0.634969	Same	2.49506		0.197247		0.131673	0.0164915
ZDHHC18	1381.36	0.0836059	0.0502419	1.66407	0.0960989	0.339311	Same	5.74421		0.469402		0.246399	0.0392448
ZNF720	88.3268	0.083586	0.088372	0.945842	0.344229	0.64445	Same	1.70433		0.190811		0.129701	0.0159491
ZNF567	480.785	0.0835647	0.0671922	1.24367	0.213622	0.512235	Same	4.27765		0.29053		0.163137	0.0242781
KCTD7	456.55	0.0835257	0.0708193	1.17942	0.238231	0.540124	Same	4.0512		0.267506		0.154642	0.0223437
CDK5RAP1	952.068	0.0835231	0.0556682	1.50037	0.133518	0.400798	Same	5.22183		0.397075		0.208392	0.0331649
NDEL1	1254.58	0.0835042	0.0515616	1.6195	0.105339	0.355485	Same	5.55831		0.449178		0.234902	0.0375083
SETDB2	147.951	0.0835001	0.0867602	0.962424	0.335837	0.637092	Same	2.57902		0.195798		0.131065	0.0163492
TAB2	1223.93	0.083417	0.0503154	1.65788	0.0973413	0.34084	Same	5.59114		0.467449		0.244739	0.0389932
ARRDC3	1175.19	0.0833489	0.0569648	1.46317	0.143422	0.416692	Same	5.55537		0.380185		0.200025	0.031688
DOPEY1	457.038	0.0833011	0.0682757	1.22007	0.222439	0.523599	Same	4.14839		0.281002		0.159093	0.0234077
MRPS35	3353.4	0.0832254	0.0405163	2.05412	0.0399639	0.209239	Same	7.0632		0.679357		0.397752	0.0565398
SLC35D1	1600.74	0.0832165	0.0469065	1.77409	0.0760475	0.301584	Same	5.94411		0.520592		0.275932	0.0433219
RYR2	50.7635	0.0831657	0.0850418	0.97794	0.328104	0.632362	Same	1.05196		0.199034		0.131516	0.0165528
PRKCI	1276.08	0.083119	0.05525	1.50442	0.132474	0.399776	Same	5.60529		0.398183		0.207914	0.0330966
ZBTB5	909.315	0.0831087	0.0559517	1.48537	0.137447	0.406777	Same	5.14668		0.390644		0.20431	0.0324659
LTBP1	116.336	0.0830855	0.0879922	0.944237	0.345048	0.645042	Same	2.39005		0.190412		0.128806	0.0158205
MRS2	1242.05	0.082993	0.0548244	1.5138	0.130077	0.395833	Same	5.65422		0.402488		0.209667	0.0334037
RAD51	1761.39	0.0829568	0.0486022	1.70685	0.0878492	0.32298	Same	6.0637		0.490825		0.256848	0.0407173
CHP1	2450.98	0.0829506	0.0469814	1.76561	0.0774618	0.303698	Same	6.56686		0.517558		0.273135	0.0429318
RELN	7610.72	0.0829304	0.0488667	1.69707	0.0896827	0.325835	Same	8.29363		0.487003		0.254517	0.0403873
HTR2C	104.949	0.0828989	0.0883715	0.938073	0.348207	0.646385	Same	2.02814		0.189509		0.12825	0.0157101
IKZF5	974.078	0.0828238	0.0542341	1.52715	0.126723	0.391052	Same	5.27278		0.407765		0.211797	0.0337726
TAF5	714.727	0.0827878	0.0607416	1.36295	0.172898	0.459936	Same	4.79716		0.337303		0.179999	0.0279245
DTL	6556.81	0.0827748	0.0467665	1.76996	0.0767341	0.302824	Same	8.01295		0.51881		0.273343	0.0429444
ZNF143	703.215	0.0827475	0.059104	1.40003	0.161504	0.443366	Same	4.7851		0.353238		0.186635	0.0292295
IQCB1	2129.1	0.0826069	0.0537893	1.53575	0.124599	0.387451	Same	6.45489		0.411784		0.213206	0.0340162
TYW3	1618.07	0.0825762	0.048219	1.71252	0.0868004	0.321213	Same	6.01583		0.493206		0.257076	0.0407271
XRCC2	1598.5	0.0825421	0.054549	1.51317	0.130235	0.396085	Same	5.91052		0.402211		0.208395	0.0331994
UBXN2B	2539.8	0.0825059	0.0474644	1.73827	0.0821635	0.312731	Same	6.65505		0.504829		0.263824	0.0416513
MRPL44	1763.87	0.0824293	0.0448629	1.83736	0.0661569	0.27885	Same	6.13542		0.55463		0.295605	0.0457178
ATP1A3	793.019	0.0824047	0.0643513	1.28054	0.200354	0.49671	Same	5.05794		0.303898		0.165901	0.0250426
RHOBTB1	768.402	0.0822787	0.06176	1.33223	0.182784	0.472045	Same	4.84177		0.326016		0.174303	0.0268242
HTATIP2	952.094	0.0822599	0.0544212	1.51154	0.13065	0.396612	Same	5.20091		0.401634		0.207407	0.0330384
MSH6	5904.2	0.0820869	0.0369067	2.22417	0.0261369	0.162213	Same	7.8575		0.789916		0.506045	0.0648417
SRP9	5528.78	0.0820608	0.049952	1.64279	0.100426	0.34794	Same	7.76087		0.458496		0.235848	0.0376246
SIAE	165.828	0.0820172	0.0846703	0.968666	0.332712	0.634969	Same	2.68549		0.197247		0.129167	0.0161777
SUPT4H1	1388.93	0.0820051	0.0497191	1.64937	0.0990721	0.344836	Same	5.71304		0.462387		0.237809	0.0379181
ADIPOR2	3339.64	0.0819896	0.0447267	1.83312	0.0667841	0.280371	Same	7.0467		0.552267		0.292433	0.0452802
MZB1	4274.64	0.0819141	0.0435045	1.88289	0.0597155	0.262534	Same	7.37069		0.580814		0.312013	0.0475769
DLSTP1	551.917	0.0818953	0.0621971	1.31671	0.187937	0.478894	Same	4.44179		0.31976		0.171009	0.0261869
NBAS	1511.45	0.0818661	0.059258	1.38152	0.167119	0.452186	Same	5.87196		0.344683		0.181045	0.0282178
DDX21	16066.9	0.081861	0.0320057	2.5577	0.0105367	0.0914599	Same	9.356		1.03877		0.895048	0.0850347
USP45	539.383	0.0818338	0.0657446	1.24472	0.213233	0.512096	Same	4.40604		0.290648		0.159802	0.0237849
BPNT1	1483.19	0.0818228	0.050616	1.61654	0.105977	0.35686	Same	5.86467		0.447502		0.229285	0.0366159
SPTLC1	1502.43	0.0818161	0.0492447	1.66142	0.0966291	0.339848	Same	5.86796		0.468715		0.240743	0.0383485
KIAA1429	1885.61	0.0817654	0.0467793	1.7479	0.0804818	0.309494	Same	6.19948		0.509348		0.264191	0.0416471
PARS2	254.481	0.081733	0.0800637	1.02085	0.307326	0.613963	Same	3.30003		0.211857		0.133124	0.0173157
LOC101929004	139.841	0.0816337	0.0864029	0.944803	0.34476	0.644756	Same	2.49077		0.190605		0.126612	0.0155598
STK3	265.41	0.0815992	0.0773625	1.05476	0.291533	0.598354	Same	3.31407		0.223042		0.136373	0.0182
RNF139	1526.84	0.0815727	0.0499113	1.63435	0.102185	0.349774	Same	5.90065		0.456213		0.233216	0.0372145
STX12	545.183	0.0815647	0.0638265	1.27791	0.20128	0.4976	Same	4.40139		0.30312		0.163916	0.0247239
ZMYND11	4570.72	0.0814934	0.0385389	2.11457	0.0344662	0.190796	Same	7.4876		0.71943		0.427122	0.0586288
PRKRA	566.161	0.0814767	0.0641193	1.2707	0.203834	0.500973	Same	4.48188		0.300186		0.162637	0.0244582
METAP1	3574.53	0.0814113	0.0388696	2.09447	0.0362177	0.196768	Same	7.14344		0.706045		0.413742	0.05748
PSME2	1754.72	0.0814021	0.0532708	1.52808	0.126492	0.390682	Same	6.05748		0.408177		0.208359	0.0332265
METTL5	851.22	0.0813901	0.0597089	1.36311	0.172847	0.459936	Same	5.08895		0.337303		0.17696	0.0274531
AK2	8420.99	0.0813876	0.0403664	2.01622	0.0437769	0.219937	Same	8.35349		0.657701		0.370049	0.0535287
ABHD10	923.345	0.0813593	0.0576704	1.41076	0.158315	0.438887	Same	5.1877		0.357647		0.185376	0.0290979
PITRM1	5772.47	0.0812453	0.041931	1.93759	0.0526728	0.245069	Same	7.83196		0.610711		0.33152	0.0496174
ICE2	2203.72	0.0812364	0.0510272	1.59202	0.11138	0.367623	Same	6.44424		0.434597		0.220977	0.0353051
RSL24D1	3058.33	0.0811701	0.0433122	1.87407	0.0609205	0.265934	Same	6.96028		0.575227		0.305227	0.0466912
COX11	1582.61	0.0811601	0.0484925	1.67366	0.0941965	0.335179	Same	5.93919		0.474723		0.24214	0.0385286
CUL2	3173.52	0.0811126	0.0470064	1.72556	0.0844259	0.316694	Same	6.94862		0.49936		0.256123	0.0405043
UBR3	1471.68	0.081087	0.0557646	1.45409	0.14592	0.420584	Same	5.80503		0.376147		0.192796	0.0305006
CREG1	17251.1	0.0810399	0.0473378	1.71195	0.086906	0.321213	Same	9.39994		0.493206		0.252293	0.0399694
THUMPD2	605.484	0.0809983	0.0639114	1.26735	0.20503	0.502807	Same	4.61825		0.298599		0.161092	0.024186
FAHD2A	454.363	0.0809255	0.0674187	1.20034	0.230007	0.531433	Same	4.15697		0.274551		0.152278	0.0222182
RRN3P3	106.017	0.0808778	0.0881074	0.917946	0.358647	0.654975	Same	1.95004		0.183775		0.123482	0.0148633
METTL15	269.948	0.0808011	0.0776492	1.04059	0.298065	0.606137	Same	3.45096		0.217429		0.133305	0.0175685
PELI3	137.682	0.080714	0.0866795	0.931177	0.351762	0.649203	Same	2.40766		0.187619		0.124328	0.0151435
HIGD1A	2957.87	0.080696	0.0541572	1.49003	0.136216	0.40446	Same	6.84449		0.393124		0.199515	0.0317236
USP37	2529.08	0.0806687	0.0515442	1.56504	0.117574	0.37691	Same	6.61981		0.423762		0.214026	0.0341843
C2CD5	1470.69	0.0806665	0.0518678	1.55523	0.119891	0.380642	Same	5.80398		0.419484		0.211922	0.0338383
ZPR1	1813.21	0.0806262	0.0507901	1.58744	0.112414	0.369529	Same	6.1628		0.432351		0.218186	0.0348588
UPF3B	1278.96	0.0805479	0.0583079	1.38142	0.167149	0.452186	Same	5.54699		0.344683		0.17813	0.0277635
RICTOR	2602.16	0.0804909	0.0459467	1.75183	0.0798029	0.308233	Same	6.64261		0.51112		0.261136	0.0411405
EFR3A	1236.68	0.0804355	0.0556903	1.44434	0.148644	0.42483	Same	5.5881		0.371785		0.189336	0.0299047
BCL2	2473.83	0.0804211	0.0513248	1.5669	0.117137	0.376362	Same	6.46574		0.424394		0.21368	0.0341302
DNAJC2	2734.95	0.0804089	0.0504133	1.595	0.110713	0.366453	Same	6.75736		0.435982		0.219425	0.0350568
TBCE	384.658	0.0803751	0.0706572	1.13753	0.255315	0.559694	Same	3.88363		0.252049		0.143605	0.0202585
DDX10	1998.19	0.0803536	0.0438165	1.83387	0.0666738	0.280355	Same	6.32884		0.552292		0.286614	0.0443787
TMX4	3138.36	0.0803477	0.0433586	1.8531	0.0638684	0.273473	Same	6.91703		0.563086		0.293805	0.0452426
ZNF416	239.591	0.0803218	0.0821432	0.977827	0.32816	0.632362	Same	3.22986		0.199034		0.127019	0.0159868
SNRK	438.15	0.0803201	0.071967	1.11607	0.264393	0.567781	Same	4.05249		0.245819		0.141463	0.0197442
LOC729603	65.9039	0.0803195	0.0874661	0.918293	0.358466	0.654975	Same	1.31293		0.183775		0.12263	0.0147607
PDHB	2403.35	0.0802773	0.041291	1.94418	0.0518735	0.243136	Same	6.5556		0.61415		0.330174	0.0493023
AHSA2	813.91	0.0802531	0.0646673	1.24101	0.2146	0.513412	Same	4.86133		0.289534		0.156313	0.023236
TRIM21	583.842	0.0802492	0.065088	1.23294	0.2176	0.517999	Same	4.43201		0.285671		0.154922	0.0229249
ZYG11B	497.377	0.0802347	0.0720388	1.11377	0.265377	0.568959	Same	4.28992		0.244919		0.14102	0.019651
VPS35	5448.02	0.0801429	0.0446418	1.79524	0.0726152	0.293951	Same	7.74271		0.531725		0.27264	0.042614
JCHAIN	121219	0.0801388	0.0406317	1.97232	0.0485728	0.233399	Same	12.2483		0.631901		0.343355	0.0506397
DAZAP2	3635.31	0.080097	0.0359226	2.22971	0.0257668	0.160691	Same	7.13384		0.794009		0.498453	0.0635977
SRPK1	7814.91	0.0800433	0.0342544	2.33673	0.0194532	0.133697	Same	8.28712		0.87388		0.598693	0.0699482
WDR92	532.338	0.0799882	0.0664112	1.20444	0.22842	0.530244	Same	4.30828		0.275525		0.150852	0.0220387
ZIC2	675.898	0.0799867	0.0671782	1.19067	0.233785	0.534625	Same	4.68149		0.27195		0.149613	0.0217524
ZNF821	113.658	0.0799185	0.0883864	0.904195	0.365892	0.661029	Same	2.11756		0.179779		0.1209	0.0143677
SUPT7L	1274.92	0.0798964	0.0488659	1.63501	0.102047	0.349641	Same	5.60851		0.456377		0.22851	0.0364629
ZBTB41	733.773	0.0798795	0.0657785	1.21437	0.224606	0.525528	Same	4.87385		0.279404		0.151998	0.0223186
MANEA	1552.05	0.0798353	0.0565816	1.41098	0.158252	0.438829	Same	5.98023		0.357705		0.181928	0.0285575
ZNF24	3065.76	0.079829	0.0465921	1.71336	0.0866462	0.321149	Same	6.92554		0.493294		0.248574	0.0393792
SPACA9	48.8334	0.0797507	0.084858	0.939813	0.347313	0.646243	Same	0.647498		0.189604		0.123407	0.0151211
ENY2	1394.17	0.0797402	0.0483275	1.65	0.0989433	0.344532	Same	5.7735		0.46277		0.231445	0.0369014
PFKFB2	67.9077	0.0797059	0.0878952	0.906829	0.364497	0.659672	Same	1.42178		0.180672		0.120827	0.0144006
SEC31B	104.049	0.0797033	0.0882993	0.902649	0.366712	0.661259	Same	1.9472		0.179628		0.120533	0.014317
PTCD2	925.775	0.0794689	0.0533156	1.49054	0.136083	0.404408	Same	5.17166		0.39318		0.196507	0.0312456
CDC16	2811.34	0.0794477	0.0429104	1.85148	0.0641006	0.27391	Same	6.77442		0.562391		0.29005	0.0446807
KATNAL1	267.371	0.0794394	0.0791422	1.00375	0.315497	0.621405	Same	3.42364		0.206625		0.127838	0.0164142
CENPK	1315.98	0.0794381	0.0591201	1.34367	0.179054	0.467111	Same	5.66947		0.33058		0.170063	0.0262606
KDM3A	1176.41	0.079408	0.0518632	1.5311	0.125744	0.389628	Same	5.52981		0.40935		0.203805	0.0325057
HDDC3	279.714	0.0793497	0.0780615	1.0165	0.30939	0.615991	Same	3.4142		0.210426		0.128816	0.0166972
L3MBTL4	134.845	0.0793467	0.0869212	0.912858	0.361317	0.657389	Same	2.40511		0.182178		0.1207	0.0144552
TBC1D17	325.061	0.0793423	0.0766643	1.03493	0.300701	0.608159	Same	3.51047		0.215983		0.130463	0.0171366
ZNF45	677.185	0.0791813	0.0637559	1.24195	0.214257	0.51305	Same	4.73673		0.28984		0.154335	0.02295
SLC6A5	79.635	0.0791552	0.0883338	0.896092	0.370203	0.663129	Same	1.63346		0.178402		0.119366	0.0141215
LRR1	990.347	0.0791042	0.0600462	1.31739	0.187709	0.478427	Same	5.28017		0.320184		0.165342	0.0253279
CAPN3	70.7975	0.0790949	0.0878491	0.900349	0.367934	0.661873	Same	1.28158		0.179226		0.119502	0.0141758
CHURC1	959.533	0.0790776	0.0558684	1.41543	0.156944	0.438551	Same	5.1822		0.35798		0.180316	0.0283082
RHOH	1472.87	0.0789564	0.0519971	1.51848	0.128894	0.394254	Same	5.85382		0.404224		0.200268	0.0319161
ZNF823	304.024	0.0789555	0.0846834	0.932361	0.35115	0.648756	Same	3.52317		0.187919		0.121703	0.0148372
SLITRK5	215.815	0.0789524	0.08225	0.959908	0.337102	0.637676	Same	2.98908		0.1954		0.123813	0.0154273
MASTL	2515.8	0.0789379	0.0500021	1.57869	0.114407	0.372361	Same	6.62586		0.429035		0.211993	0.0338672
ND1	63190.5	0.0788971	0.0866293	0.910744	0.36243	0.65805	Same	11.2302		0.181741		0.119895	0.0143389
TP53BP1	1803.91	0.0788612	0.0532158	1.48191	0.138363	0.408322	Same	6.12965		0.388997		0.193135	0.0306768
FAM168A	1319.6	0.0788236	0.0550397	1.43212	0.152109	0.430526	Same	5.63465		0.366001		0.183087	0.0288495
FOXO1	1463.49	0.0788123	0.0502585	1.56814	0.116849	0.376114	Same	5.84333		0.424681		0.209544	0.0334701
TAF2	1668.48	0.0787985	0.049345	1.59689	0.11029	0.366102	Same	6.01499		0.436398		0.215236	0.0343875
GFM1	3153.48	0.0787968	0.0392459	2.00777	0.0446676	0.222788	Same	6.97226		0.652109		0.353686	0.0513841
MIS12	883.787	0.0787506	0.0657359	1.19798	0.230923	0.531983	Same	5.10226		0.274102		0.148032	0.0215857
SAMD10	170.639	0.0787368	0.0836583	0.941172	0.346617	0.646163	Same	2.68286		0.189658		0.121853	0.0149331
PEX6	170.689	0.0786817	0.084482	0.931343	0.351676	0.649159	Same	2.66105		0.187649		0.121206	0.0147646
CDPF1	180.867	0.078661	0.0827989	0.950025	0.342099	0.642616	Same	2.75539		0.192049		0.122408	0.0151067
MORC4	493.71	0.0785719	0.070721	1.11101	0.266563	0.569761	Same	4.31782		0.244307		0.137903	0.0191957
RP9	297.803	0.078565	0.0756071	1.03912	0.298748	0.60645	Same	3.47343		0.217205		0.129549	0.0170647
ALAD	830.931	0.078541	0.056135	1.39914	0.16177	0.443691	Same	4.95795		0.352919		0.177017	0.0277186
PPP1CC	11023.4	0.0785129	0.0411316	1.90882	0.0562851	0.252836	Same	8.76523		0.597161		0.310529	0.0468848
KLC4	183.353	0.0784942	0.0828481	0.947447	0.343411	0.643835	Same	2.77064		0.191226		0.121917	0.0150101
RPL23A	5854.19	0.0784015	0.054758	1.43178	0.152207	0.430686	Same	7.86111		0.365839		0.182038	0.0286823
SLF2	1600.55	0.0783422	0.0556568	1.40759	0.159251	0.44044	Same	5.95987		0.356113		0.177872	0.0278987
MAPK1	3851.97	0.0783281	0.0457135	1.71346	0.0866286	0.321149	Same	7.22531		0.493294		0.2439	0.0386388
CHD1	2059.17	0.0782821	0.0506735	1.54483	0.122386	0.383628	Same	6.39849		0.41609		0.204057	0.0325724
RIOK2	823.719	0.0782269	0.0570976	1.37006	0.170669	0.45678	Same	5.05129		0.340293		0.171257	0.02662
LINC00476	230.146	0.0781988	0.0836495	0.934838	0.349872	0.647644	Same	3.12376		0.188664		0.120743	0.0147533
ZNF490	366.539	0.0780287	0.074391	1.0489	0.294224	0.601251	Same	3.76581		0.220944		0.129777	0.01724
SLC41A1	1369.99	0.077991	0.0498974	1.56303	0.118046	0.377439	Same	5.74731		0.423153		0.206632	0.0330021
ZWILCH	1929.96	0.0779383	0.047044	1.65671	0.0975784	0.341443	Same	6.2534		0.466681		0.228261	0.0363723
ORC4	623.316	0.0778849	0.063854	1.21973	0.222566	0.523664	Same	4.5928		0.280947		0.148731	0.0218816
GLB1L2	526.961	0.0778254	0.0670831	1.16013	0.245994	0.550449	Same	4.40441		0.259283		0.141385	0.0201788
MFAP3L	84.2928	0.0777672	0.088389	0.879829	0.378952	0.670568	Same	1.75943		0.173557		0.115972	0.013497
SLC4A5	426.835	0.0777447	0.0678203	1.14633	0.251657	0.556192	Same	4.11647		0.254775		0.13978	0.0198074
TGOLN2	4191.24	0.0777252	0.0377571	2.05856	0.0395365	0.207724	Same	7.30288		0.682513		0.374175	0.0530484
DHX9	18133.7	0.0777036	0.0384467	2.02107	0.0432723	0.218625	Same	9.48375		0.660301		0.35542	0.0513077
POLR2B	9856.63	0.0776977	0.0312085	2.48964	0.0127874	0.10338	Same	8.59649		0.985564		0.751575	0.0765761
SCYL3	643.185	0.0776661	0.0654967	1.1858	0.235701	0.536931	Same	4.5991		0.270082		0.144648	0.0209762
PLXNA2	670.449	0.0776653	0.0614004	1.2649	0.205907	0.5036	Same	4.72757		0.297914		0.15422	0.0231376
FAM98A	2721.64	0.077598	0.0412681	1.88034	0.0600619	0.26336	Same	6.77486		0.579449		0.294646	0.0449641
IPPK	492.677	0.0775455	0.0646711	1.19908	0.230499	0.531712	Same	4.30661		0.274324		0.145841	0.0212726
GINS3	1117.54	0.0775277	0.0549412	1.4111	0.158214	0.438829	Same	5.45606		0.357705		0.17667	0.0277321
SACS	3972.54	0.0775094	0.0471091	1.64532	0.0999043	0.346473	Same	7.31954		0.46033		0.22371	0.0356799
ZNF14	254.939	0.0774905	0.0810837	0.955686	0.339231	0.640101	Same	3.29591		0.193751		0.12106	0.0150139
LOC107983998	87.0681	0.0773887	0.0883849	0.875587	0.381254	0.672493	Same	1.63039		0.172312		0.115077	0.013335
DRAM2	300.394	0.0773624	0.0749027	1.03284	0.30168	0.609203	Same	3.57094		0.215238		0.12699	0.0166513
LOC105377576	60.0594	0.0772869	0.0860769	0.897882	0.369248	0.662646	Same	1.15476		0.178718		0.116634	0.0138126
SDHD	3026.01	0.0772548	0.0484535	1.59441	0.110844	0.366453	Same	6.89488		0.435982		0.210818	0.0336817
METTL17	981.506	0.0772223	0.0553889	1.39418	0.163262	0.446355	Same	5.25195		0.350319		0.173006	0.0270525
C10orf88	416.993	0.0772021	0.0736081	1.04883	0.294258	0.601251	Same	4.01157		0.220944		0.128402	0.0170574
CBFA2T2	551.366	0.0771944	0.0656767	1.17537	0.239847	0.542152	Same	4.36765		0.265879		0.142385	0.0205243
LARGE	314.633	0.0771909	0.0761909	1.01312	0.311001	0.617093	Same	3.71731		0.209649		0.125088	0.016183
CD2AP	2089.99	0.0771699	0.0501689	1.5382	0.123999	0.386381	Same	6.38603		0.412984		0.199725	0.0318699
ICAM2	238.382	0.0770216	0.0800462	0.962214	0.335942	0.637092	Same	3.25673		0.195798		0.120896	0.0150807
REXO2	1934.25	0.0769352	0.0452991	1.69838	0.0894359	0.325474	Same	6.23051		0.487484		0.236379	0.0375047
TDRD7	74.6972	0.0769229	0.0881553	0.872584	0.38289	0.673292	Same	1.50914		0.171796		0.114249	0.0132151
KNOP1	1782.48	0.076825	0.046911	1.63768	0.101489	0.349078	Same	6.07693		0.457078		0.22008	0.035115
SLC23A1	159.396	0.0768081	0.0875126	0.877681	0.380117	0.671631	Same	2.5063		0.172869		0.114361	0.0132778
THAP7	873.339	0.0768033	0.0554946	1.38398	0.166365	0.450762	Same	5.09886		0.346053		0.170386	0.026578
CKLF	526.246	0.0767637	0.0662195	1.15923	0.246362	0.550732	Same	4.29046		0.25906		0.139385	0.0198864
SCAI	748.228	0.076717	0.0635854	1.20652	0.227617	0.529866	Same	4.85841		0.275834		0.144786	0.0211611
OAS2	75.5507	0.0766748	0.0879622	0.871678	0.383384	0.67401	Same	1.09112		0.171333		0.113759	0.0131369
TAF1D	2036.49	0.076655	0.0502367	1.52588	0.12704	0.391686	Same	6.30198		0.407061		0.195705	0.0312033
ANKS1A	697.718	0.0766413	0.0635528	1.20595	0.227838	0.529931	Same	4.76197		0.275781		0.144625	0.0211362
FAM162A	1044.07	0.0766094	0.0567278	1.35047	0.176864	0.464743	Same	5.392		0.332787		0.164843	0.0254946
SLC30A4	55.3267	0.0764984	0.0856268	0.893393	0.371647	0.664583	Same	1.08926		0.177451		0.115107	0.0135747
EIF2B4	1220.09	0.0764975	0.0524187	1.45936	0.144467	0.418415	Same	5.55603		0.378393		0.182827	0.0289461
EFCAB14	2334.15	0.0763384	0.0478776	1.59445	0.110835	0.366453	Same	6.49041		0.435982		0.208317	0.0332822
DPH3	671.346	0.0763112	0.0608019	1.25508	0.20945	0.5077	Same	4.73002		0.294393		0.150308	0.0224655
BCCIP	3098.35	0.0763027	0.0425216	1.79445	0.0727419	0.294237	Same	6.93675		0.531303		0.259324	0.0405398
PAX6	48.6462	0.0762965	0.0851706	0.895808	0.370355	0.663288	Same	0.930661		0.178298		0.115028	0.0136035
ZDHHC2	2710.36	0.0762805	0.0452643	1.68523	0.0919451	0.330519	Same	6.7512		0.480804		0.23079	0.036676
CAPRIN1	15301.2	0.0761951	0.0390395	1.95174	0.0509685	0.240566	Same	9.23982		0.618765		0.316732	0.0471468
ECD	785.774	0.0761937	0.0572207	1.33158	0.183	0.47222	Same	5.00749		0.325856		0.161352	0.0248282
L3MBTL1	91.0692	0.0760864	0.0883925	0.860779	0.38936	0.67877	Same	1.79934		0.168278		0.112095	0.0128036
ZNF22	4366.74	0.0760551	0.0419457	1.81318	0.0698043	0.288223	Same	7.41553		0.540271		0.263876	0.0410903
STX17	1132.73	0.0760466	0.0523587	1.45242	0.146386	0.420605	Same	5.42443		0.376125		0.180803	0.0286031
CMAS	1237.43	0.0760205	0.0518302	1.46672	0.142452	0.415815	Same	5.60038		0.3811		0.182823	0.0289714
POLH	1667.12	0.0760101	0.048305	1.57354	0.115593	0.374255	Same	6.02715		0.426833		0.203097	0.0324436
TEX10	1384.59	0.0760029	0.0537272	1.41461	0.157184	0.43864	Same	5.78068		0.357892		0.17327	0.0272009
GOLGA8S	820.206	0.0759706	0.0638858	1.18916	0.234376	0.535651	Same	5.00532		0.271118		0.141829	0.020597
NFU1	185.246	0.0759478	0.0841216	0.902834	0.366614	0.661259	Same	2.87417		0.179628		0.114853	0.0136424
ZDHHC3	2006.47	0.075945	0.0488115	1.55588	0.119736	0.380642	Same	6.25753		0.419484		0.199518	0.0318577
TRMT1L	740.284	0.0759444	0.0610337	1.2443	0.213388	0.512096	Same	4.80485		0.290648		0.148301	0.0220731
ATXN1	1283.48	0.0759262	0.0551856	1.37583	0.168873	0.45498	Same	5.60188		0.342008		0.166878	0.0259673
[truncated: 36,479 more rows]
